# Supplementary material for: Binary charge-transfer complexes using pyromellitic acid dianhydride featuring C—H⋯O hydrogen bonds
Source: Acta Crystallogr E Crystallogr Commun. 2018 Nov 9;74(Pt 12):1772–7. doi: 10.1107/S2056989018015645 (PMC6281116; doi:10.1107/S2056989018015645)
Supplement: Supplementary file 1 [file e-74-01772-sup1.cif]

##############################################################################
#                                                                            #
# This CIF contains the data in a paper accepted for publication in          #
# Acta Crystallographica Section E. It conforms to the requirements of       #
# Notes for Authors for Acta Crystallographica Section E, and has been       #
# peer reviewed under the auspices of the IUCr Commission on Journals.       #
#                                                                            #
# Full details of the Crystallographic Information File format               #
# are given in the paper "The Crystallographic Information File (CIF):       #
# a New Standard Archive File for Crystallography" by S. R. Hall, F. H.      #
# Allen and I. D. Brown [Acta Cryst. (1991), A47, 655-685].                  #
#                                                                            #
# The current version of the core CIF dictionary is obtainable from          #
# ftp://ftp.iucr.org/pub/cif_core.dic.                                       #
#                                                                            #
# Software is freely available for graphical display of the structure(s)     #
# in this CIF. For information consult the CIF software page                 #
# http://www.iucr.org/resources/cif/software.                                #
#                                                                            #
# This file may be used for bona fide research purposes within the           #
# scientific community so long as proper attribution is given to the journal # 
# article from which it was obtained.                                        #
#                                                                            #
##############################################################################
data_I
_audit_creation_method     'WinGX routine CIF_UPDATE'
_audit_conform_dict_name     cif_core.dic
_audit_conform_dict_version     2.4.3
_chemical_name_systematic
;
Pyromellitic acid dianhydride--naphthalene (1/1)
;
_chemical_name_common
;
Pyromellitic acid dianhydride--naphthalene (1/1)
;
_chemical_formula_moiety     'C10 H2 O6, C10 H8'
_chemical_formula_sum     'C20 H10 O6'
_chemical_formula_iupac     'C10 H2 O6, C10 H8'
_chemical_formula_weight     346.28
_symmetry_cell_setting     monoclinic
_symmetry_space_group_name_H-M     'C 2/m'
_symmetry_space_group_name_Hall     '-C 2y'
loop_
    _symmetry_equiv_pos_as_xyz
    'x, y, z'
    '-x, y, -z'
    'x+1/2, y+1/2, z'
    '-x+1/2, y+1/2, -z'
    '-x, -y, -z'
    'x, -y, z'
    '-x+1/2, -y+1/2, -z'
    'x+1/2, -y+1/2, z'
_cell_length_a     9.1478(4)
_cell_length_b     12.8195(6)
_cell_length_c     6.7459(3)
_cell_angle_alpha     90
_cell_angle_beta     104.202(3)
_cell_angle_gamma     90
_cell_volume     766.91(6)
_cell_formula_units_Z     2
_cell_measurement_reflns_used     2019
_cell_measurement_theta_min     2.79
_cell_measurement_theta_max     28.21
_cell_measurement_temperature     173(2)
_exptl_crystal_description     plate
_exptl_crystal_colour     yellow
_exptl_crystal_size_max     0.403
_exptl_crystal_size_mid     0.075
_exptl_crystal_size_min     0.045
_exptl_crystal_density_diffrn     1.5
_exptl_crystal_density_method     'not measured'
_exptl_crystal_F_000     356
_exptl_absorpt_coefficient_mu     0.112
_exptl_absorpt_correction_type     multi-scan
_exptl_absorpt_process_details
;
(SADABS; Krause <i>et al.</i>,  2015)
;
_exptl_absorpt_correction_T_min     0.9
_exptl_absorpt_correction_T_max     0.95
_exptl_special_details
;
 Absorption corrections were made using the program SADABS
        (Sheldrick, 1996)
;
_diffrn_ambient_temperature     173(2)
_diffrn_radiation_type     MoK\a
_diffrn_radiation_wavelength     0.71073
_diffrn_radiation_monochromator     graphite
_diffrn_measurement_device_type     'Bruker D8 Venture Photon CCD area detector'
_diffrn_measurement_method     '\w scans'
_diffrn_reflns_number     3774
_diffrn_reflns_av_R_equivalents     0.0419
_diffrn_reflns_av_unetI/netI     0.0267
_diffrn_reflns_theta_min     2.793
_diffrn_reflns_theta_max     27.99
_diffrn_reflns_theta_full     25.242
_diffrn_measured_fraction_theta_max     0.999
_diffrn_measured_fraction_theta_full     1
_diffrn_reflns_limit_h_min     -11
_diffrn_reflns_limit_h_max     12
_diffrn_reflns_limit_k_min     -16
_diffrn_reflns_limit_k_max     16
_diffrn_reflns_limit_l_min     -8
_diffrn_reflns_limit_l_max     8
_diffrn_standards_number     0
_diffrn_standards_interval_count     .
_diffrn_standards_interval_time     .
_diffrn_standards_decay_%     ?
_diffrn_radiation_probe     x-ray
_reflns_number_total     967
_reflns_number_gt     841
_reflns_threshold_expression     'I > 2\s(I)'
_refine_ls_structure_factor_coef     Fsqd
_refine_ls_matrix_type     full
_refine_ls_R_factor_all     0.039
_refine_ls_R_factor_gt     0.034
_refine_ls_wR_factor_gt     0.0941
_refine_ls_wR_factor_ref     0.0983
_refine_ls_goodness_of_fit_ref     1.039
_refine_ls_restrained_S_all     1.039
_refine_ls_number_reflns     967
_refine_ls_number_parameters     63
_refine_ls_number_restraints     0
_refine_ls_number_constraints     0
_refine_ls_hydrogen_treatment     constr
_refine_ls_weighting_scheme     calc
_refine_ls_weighting_details
              'w=1/[\s^2^(Fo^2^)+(0.0541P)^2^+0.2771P] where P=(Fo^2^+2Fc^2^)/3'
_atom_sites_solution_hydrogens     mixed
_refine_ls_shift/su_max     0
_refine_ls_shift/su_mean     0
_refine_diff_density_max     0.363
_refine_diff_density_min     -0.3
_refine_ls_extinction_method
;
SHELXL-2017/1 (Sheldrick 2015)
;
_refine_ls_extinction_coef     0.011(3)
_refine_ls_extinction_expression
                                    Fc^*^=kFc[1+0.001xFc^2^\l^3^/sin(2\q)]^-1/4^
loop_
    _atom_type_symbol
    _atom_type_description
    _atom_type_scat_dispersion_real
    _atom_type_scat_dispersion_imag
    _atom_type_scat_source
    C C 0.0033 0.0016 'International Tables Vol C Tables 4.2.6.8 and 6.1.1.4'
    H H 0 0 'International Tables Vol C Tables 4.2.6.8 and 6.1.1.4'
    O O 0.0106 0.006 'International Tables Vol C Tables 4.2.6.8 and 6.1.1.4'
_computing_data_collection
;
APEX3 (Bruker, 2016)
;
_computing_cell_refinement
;
SAINT-Plus (Bruker, 2016)
;
_computing_data_reduction
;
SAINT-Plus and XPREP (Bruker 2016)
;
_computing_structure_solution
;
SHELXS-97 (Sheldrick, 2008)
;
_computing_structure_refinement
;
SHELXL-2017/1 (Sheldrick, 2015)
;
_computing_molecular_graphics
;
Ortep-3 for Windows (Farrugia, 2012) and Mercury (Macrae <i>et al.</i>,
2006)
;
_computing_publication_material
;
WinGX publication routines (Farrugia, 2012)
;
loop_
    _atom_site_type_symbol
    _atom_site_label
    _atom_site_fract_x
    _atom_site_fract_y
    _atom_site_fract_z
    _atom_site_U_iso_or_equiv
    _atom_site_adp_type
    _atom_site_calc_flag
    _atom_site_occupancy
    _atom_site_disorder_assembly
    _atom_site_disorder_group
    C C1 0.29033(11) 0.41071(8) 0.62113(16) 0.0267(3) Uani d 1 . .
    C C2 0.13074(10) 0.44565(8) 0.55335(13) 0.0221(3) Uani d 1 . .
    C C3 0 0.38652(11) 0.5 0.0238(3) Uani d 1 . .
    H H3 0 0.312417 0.5 0.029 Uiso d 1 . .
    O O1 0.34466(8) 0.32627(6) 0.65041(12) 0.0379(3) Uani d 1 . .
    O O2 0.37963(11) 0.5 0.65364(16) 0.0309(3) Uani d 1 . .
    C C4 0.27282(12) 0.44493(10) 0.10439(16) 0.0358(3) Uani d 1 . .
    H H4 0.365478 0.407881 0.140233 0.043 Uiso d 1 . .
    C C5 0.13998(12) 0.39113(10) 0.05322(16) 0.0324(3) Uani d 1 . .
    H H5 0.141317 0.317033 0.053253 0.039 Uiso calc 1 . .
    C C6 0 0.44465(12) 0 0.0262(3) Uani d 1 . .
loop_
    _atom_site_aniso_label
    _atom_site_aniso_U_11
    _atom_site_aniso_U_22
    _atom_site_aniso_U_33
    _atom_site_aniso_U_12
    _atom_site_aniso_U_13
    _atom_site_aniso_U_23
    C1 0.0203(5) 0.0307(6) 0.0273(5) 0.0019(4) 0.0023(4) -0.0027(4)
    C2 0.0187(5) 0.0248(5) 0.0219(5) 0.0025(3) 0.0032(3) 0.0002(3)
    C3 0.0225(6) 0.0209(6) 0.0263(7) 0 0.0030(5) 0
    O1 0.0283(4) 0.0329(5) 0.0476(5) 0.0107(3) 0.0000(3) -0.0026(3)
    O2 0.0181(5) 0.0337(6) 0.0382(6) 0 0.0017(4) 0
    C4 0.0221(5) 0.0545(7) 0.0289(6) 0.0073(5) 0.0029(4) 0.0021(5)
    C5 0.0294(6) 0.0377(6) 0.0295(5) 0.0060(4) 0.0059(4) 0.0020(4)
    C6 0.0224(6) 0.0353(8) 0.0204(6) 0 0.0042(5) 0
_geom_special_details
;
 All esds (except the esd in the dihedral angle between two l.s. planes)
 are estimated using the full covariance matrix.  The cell esds are taken
 into account individually in the estimation of esds in distances, angles
 and torsion angles; correlations between esds in cell parameters are only
 used when they are defined by crystal symmetry.  An approximate (isotropic)
 treatment of cell esds is used for estimating esds involving l.s. planes.
;
loop_
    _geom_bond_atom_site_label_1
    _geom_bond_atom_site_label_2
    _geom_bond_site_symmetry_2
    _geom_bond_distance
    _geom_bond_publ_flag
    C1 O1 . 1.1872(12) ?
    C1 O2 . 1.3921(12) ?
    C1 C2 . 1.4878(12) ?
    C2 C3 . 1.3868(12) ?
    C2 C2 6_565 1.394(2) ?
    C3 H3 . 0.9499 ?
    C4 C5 . 1.3659(16) ?
    C4 C4 6_565 1.412(3) ?
    C4 H4 . 0.9497 ?
    C5 C6 . 1.4190(13) ?
    C5 H5 . 0.95 ?
    C6 C6 5_565 1.419(3) ?
loop_
    _geom_angle_atom_site_label_1
    _geom_angle_atom_site_label_2
    _geom_angle_atom_site_label_3
    _geom_angle_site_symmetry_1
    _geom_angle_site_symmetry_3
    _geom_angle
    _geom_angle_publ_flag
    O1 C1 O2 . . 121.20(9) ?
    O1 C1 C2 . . 131.66(10) ?
    O2 C1 C2 . . 107.13(8) ?
    C3 C2 C2 . 6_565 123.13(6) ?
    C3 C2 C1 . . 129.34(9) ?
    C2 C2 C1 6_565 . 107.52(6) ?
    C2 C3 C2 . 2_556 113.73(12) ?
    C2 C3 H3 . . 123.1 ?
    C2 C3 H3 2_556 . 123.1 ?
    C1 O2 C1 6_565 . 110.63(11) ?
    C5 C4 C4 . 6_565 120.33(7) ?
    C5 C4 H4 . . 119.7 ?
    C4 C4 H4 6_565 . 120 ?
    C4 C5 C6 . . 120.76(12) ?
    C4 C5 H5 . . 119.6 ?
    C6 C5 H5 . . 119.6 ?
    C5 C6 C5 . 2 122.18(15) ?
    C5 C6 C6 . 5_565 118.91(7) ?
    C5 C6 C6 2 5_565 118.91(7) ?
loop_
    _geom_torsion_atom_site_label_1
    _geom_torsion_atom_site_label_2
    _geom_torsion_atom_site_label_3
    _geom_torsion_atom_site_label_4
    _geom_torsion_site_symmetry_1
    _geom_torsion_site_symmetry_2
    _geom_torsion_site_symmetry_3
    _geom_torsion_site_symmetry_4
    _geom_torsion
    _geom_torsion_publ_flag
    O1 C1 C2 C3 . . . . -1.92(18) ?
    O2 C1 C2 C3 . . . . 179.21(8) ?
    O1 C1 C2 C2 . . . 6_565 177.30(11) ?
    O2 C1 C2 C2 . . . 6_565 -1.57(9) ?
    C2 C2 C3 C2 6_565 . . 2_556 0 ?
    C1 C2 C3 C2 . . . 2_556 179.11(11) ?
    O1 C1 O2 C1 . . . 6_565 -176.38(6) ?
    C2 C1 O2 C1 . . . 6_565 2.63(15) ?
    C4 C4 C5 C6 6_565 . . . -0.22(11) ?
    C4 C5 C6 C5 . . . 2 -179.78(11) ?
    C4 C5 C6 C6 . . . 5_565 0.22(11) ?
loop_
    _geom_hbond_atom_site_label_D
    _geom_hbond_atom_site_label_H
    _geom_hbond_atom_site_label_A
    _geom_hbond_site_symmetry_A
    _geom_hbond_distance_DH
    _geom_hbond_distance_HA
    _geom_hbond_distance_DA
    _geom_hbond_angle_DHA
    _geom_hbond_publ_flag
    C4 H4 O2 2_656 0.95 2.68 3.2748(14) 121 yes
    C3 H3 O1 7_556 0.95 2.63 3.3463(13) 133 yes
    C5 H5 O1 7_556 0.95 2.69 3.4127(14) 133 yes
_shelx_estimated_absorpt_T_min     0.956
_shelx_estimated_absorpt_T_max     0.995
_shelx_hkl_file
;
  -2   0   0  113.48    4.03
  -2   0   0  112.61    4.18
   2   0   0  105.97    4.35
   2   0   0   98.10    4.02
   2   0   0  111.60    4.20
  -2   0   0  108.26    4.37
   4   0   0   52.67    2.07
   4   0   0   57.47    1.99
  -4   0   0   53.75    2.16
  -4   0   0   52.93    1.99
   4   0   0   51.29    2.15
   6   0   0   38.12    1.51
   6   0   0   38.17    1.57
  -6   0   0   39.00    1.44
  -8   0   0   39.84    1.47
   8   0   0   38.15    1.55
 -10   0   0    0.05    0.04
  10   0   0    0.07    0.05
   1  -1   0   34.88    1.31
  -1  -1   0   36.12    1.35
   1  -1   0   34.63    1.41
   1  -1   0   34.52    1.35
  -1   1   0   34.51    1.31
   1   1   0   35.18    1.36
  -1   1   0   35.06    1.35
   3  -1   0   80.12    3.07
   3  -1   0   81.68    2.95
  -3  -1   0   82.99    3.07
   3  -1   0   77.74    3.19
  -3  -1   0   79.23    2.97
  -3  -1   0   77.62    3.19
   3   1   0   80.29    3.07
   3   1   0   80.32    2.95
  -3   1   0   77.46    2.99
  -3   1   0   83.17    3.07
  -3   1   0   79.79    3.19
   5  -1   0    4.95    0.24
  -5  -1   0    5.16    0.21
   5  -1   0    4.99    0.23
  -5   1   0    5.27    0.24
   5   1   0    5.11    0.23
  -5   1   0    5.14    0.22
   7  -1   0   37.63    1.47
   7  -1   0   37.49    1.53
  -7  -1   0   37.45    1.40
  -7   1   0   37.45    1.41
   7   1   0   36.18    1.47
   9  -1   0    0.52    0.07
  -9  -1   0    0.68    0.06
   9   1   0    0.54    0.07
  -9   1   0    0.64    0.07
  11  -1   0    1.36    0.13
  11   1   0    1.07    0.12
 -11   1   0    1.06    0.09
   0  -2   0  311.24    9.80
   0  -2   0  243.23   10.20
   0   2   0  236.08   10.73
   0   2   0  234.70    9.83
  -2  -2   0    6.76    0.26
   2  -2   0    6.43    0.26
   2  -2   0    6.89    0.26
   2  -2   0    6.51    0.28
  -2   2   0    6.16    0.25
  -2   2   0    5.47    0.27
   2   2   0    6.66    0.26
  -2   2   0    6.97    0.26
   4  -2   0    0.34    0.04
  -4  -2   0    0.37    0.04
  -4  -2   0    0.36    0.03
   4  -2   0    0.30    0.04
  -4   2   0    0.35    0.05
   4   2   0    0.31    0.04
  -4   2   0    0.36    0.04
   6  -2   0    3.92    0.19
  -6  -2   0    3.99    0.17
   6  -2   0    3.80    0.20
   6   2   0    3.79    0.19
  -6   2   0    3.97    0.18
  -8  -2   0   14.05    0.55
   8  -2   0   14.24    0.60
   8  -2   0   14.34    0.62
   8   2   0   14.28    0.60
  -8   2   0   13.87    0.57
  10  -2   0    2.25    0.16
  10   2   0    2.18    0.16
 -10   2   0    2.08    0.13
   1  -3   0    0.71    0.05
  -1  -3   0    0.73    0.04
  -1  -3   0    0.78    0.04
   1  -3   0    0.70    0.05
   1  -3   0    0.90    0.04
   1   3   0    0.72    0.04
  -1   3   0    0.77    0.04
   1   3   0    0.73    0.04
  -1   3   0    0.73    0.05
  -1   3   0    0.63    0.05
   3  -3   0   16.43    0.67
  -3  -3   0   17.05    0.66
  -3  -3   0   16.94    0.63
   3  -3   0   16.29    0.69
  -3   3   0   16.53    0.65
  -3   3   0   17.13    0.70
  -3   3   0   17.80    0.67
   3   3   0   17.15    0.67
   5  -3   0    2.21    0.12
  -5  -3   0    2.26    0.10
   5  -3   0    2.19    0.13
  -5   3   0    2.36    0.13
  -5   3   0    2.12    0.12
   5   3   0    2.20    0.12
   7  -3   0    4.22    0.21
  -7  -3   0    4.27    0.18
   7  -3   0    4.26    0.22
  -7   3   0    4.13    0.20
   7   3   0    4.18    0.21
   9  -3   0    7.37    0.34
   9  -3   0    6.83    0.34
  -9   3   0    6.87    0.32
   9   3   0    7.07    0.34
  11  -3   0    0.13    0.06
  11   3   0    0.01    0.05
 -11   3   0    0.08    0.05
   0  -4   0   66.27    2.52
   0  -4   0   63.80    2.63
   0  -4   0   68.15    2.44
   0  -4   0   62.71    2.54
   0   4   0   67.62    2.45
  -2  -4   0    2.75    0.11
  -2  -4   0    2.68    0.11
   2  -4   0    2.54    0.13
   2  -4   0    2.69    0.12
  -2   4   0    2.42    0.12
   2   4   0    2.70    0.11
  -2   4   0    2.46    0.12
   2   4   0    2.14    0.11
  -2   4   0    2.86    0.12
   4  -4   0    0.73    0.06
   4  -4   0    0.69    0.06
  -4  -4   0    0.83    0.04
  -4   4   0    0.79    0.06
  -4   4   0    0.86    0.06
   4   4   0    0.84    0.06
  -6  -4   0   10.26    0.39
   6  -4   0    9.85    0.43
   6  -4   0   10.38    0.45
  -6   4   0   10.18    0.42
   6   4   0   10.12    0.43
   8  -4   0    0.11    0.05
   8  -4   0    0.00    0.04
  -8  -4   0    0.03    0.03
   8   4   0    0.09    0.05
  -8   4   0    0.04    0.04
  10  -4   0    0.09    0.06
  10  -4   0    0.06    0.06
 -10   4   0    0.10    0.05
  10   4   0    0.18    0.06
  -1  -5   0   86.70    3.13
   1  -5   0   81.40    3.37
  -1  -5   0   84.79    3.26
   1  -5   0   89.11    3.12
   1  -5   0   84.24    3.26
  -1   5   0   83.87    3.36
   1   5   0   79.78    3.24
  -1   5   0   82.47    3.11
   1   5   0   84.47    3.13
  -1   5   0   87.09    3.23
  -3  -5   0   18.41    0.70
  -3  -5   0   18.29    0.67
   3  -5   0   17.94    0.74
   3  -5   0   17.20    0.71
  -3   5   0   16.62    0.74
  -3   5   0   18.97    0.71
  -3   5   0   17.87    0.69
  -5  -5   0    7.66    0.30
   5  -5   0    7.55    0.33
   5  -5   0    7.40    0.34
  -5  -5   0    7.11    0.29
  -5   5   0    8.46    0.35
  -5   5   0    7.49    0.32
   5   5   0    7.84    0.33
  -7  -5   0   37.59    1.40
   7  -5   0   37.00    1.49
   7  -5   0   38.09    1.54
  -7   5   0   38.78    1.44
   7   5   0   36.35    1.48
   9  -5   0    0.31    0.07
   9  -5   0    0.38    0.07
   9   5   0    0.34    0.07
  -9   5   0    0.28    0.06
  11  -5   0    0.01    0.06
 -11   5   0    0.07    0.05
  11   5   0    0.07    0.06
   0  -6   0    5.68    0.26
   0  -6   0    5.85    0.23
   0  -6   0    5.61    0.23
   0  -6   0    5.49    0.23
   0   6   0    5.72    0.23
  -2  -6   0    3.07    0.14
  -2  -6   0    3.33    0.13
   2  -6   0    3.13    0.14
   2  -6   0    3.17    0.16
  -2   6   0    3.21    0.15
  -2   6   0    3.18    0.14
   2   6   0    3.20    0.14
  -2   6   0    3.02    0.15
   2   6   0    2.94    0.14
   4  -6   0   36.82    1.50
  -4  -6   0   39.33    1.37
   4  -6   0   38.34    1.44
  -4   6   0   36.71    1.39
   4   6   0   37.99    1.44
  -4   6   0   31.76    1.49
   6  -6   0    2.15    0.13
   6  -6   0    2.21    0.13
  -6  -6   0    2.16    0.09
  -6   6   0    2.10    0.13
   6   6   0    2.01    0.13
   8  -6   0    0.10    0.05
   8  -6   0    0.01    0.04
   8   6   0   -0.02    0.04
  -8   6   0    0.09    0.04
  10  -6   0    2.53    0.18
  10   6   0    2.69    0.18
 -10   6   0    2.86    0.17
   1  -7   0   19.59    0.83
  -1  -7   0   18.89    0.77
  -1  -7   0   20.14    0.75
   1  -7   0   20.00    0.78
  -1  -7   0   20.13    0.78
  -1  -7   0   19.38    0.83
  -1   7   0   20.55    0.82
  -1   7   0   19.23    0.76
  -1   7   0   22.29    0.79
   1   7   0   19.22    0.76
  -3  -7   0    1.22    0.06
   3  -7   0    1.27    0.08
   3  -7   0    1.18    0.09
  -3  -7   0    1.24    0.07
  -3   7   0    1.28    0.08
   3   7   0    1.30    0.08
  -3   7   0    1.30    0.08
   5  -7   0   15.95    0.67
  -5  -7   0   16.05    0.59
  -5  -7   0   16.69    0.59
   5  -7   0   15.41    0.64
  -5   7   0   14.84    0.63
   5   7   0   15.11    0.64
   7  -7   0   17.41    0.74
   7  -7   0   17.66    0.72
  -7   7   0   16.79    0.70
   7   7   0   16.94    0.71
   9  -7   0   -0.05    0.05
  -9   7   0    0.00    0.04
   9   7   0    0.04    0.05
   0  -8   0   32.46    1.25
   0  -8   0   32.36    1.25
   0  -8   0   31.75    1.32
   0   8   0   32.66    1.22
   2  -8   0   13.25    0.52
  -2  -8   0   13.39    0.50
  -2  -8   0   12.51    0.56
   2  -8   0   12.91    0.57
  -2  -8   0   12.52    0.51
   2   8   0   12.58    0.52
  -2   8   0   13.02    0.52
  -2   8   0   14.07    0.53
   2   8   0   13.54    0.51
  -4  -8   0    0.80    0.05
   4  -8   0    0.90    0.06
   4  -8   0    0.64    0.07
   4   8   0    0.65    0.06
  -4   8   0    0.72    0.07
   6  -8   0    0.85    0.08
   6  -8   0    0.94    0.08
  -6   8   0    1.00    0.09
   6   8   0    0.96    0.08
   8  -8   0    0.08    0.05
   8  -8   0    0.03    0.05
   8   8   0    0.06    0.05
  -8   8   0    0.01    0.05
  10  -8   0    0.50    0.09
  10   8   0    0.61    0.09
 -10   8   0    0.60    0.09
  -1  -9   0    0.13    0.03
  -1  -9   0    0.14    0.04
   1  -9   0    0.08    0.02
  -1  -9   0    0.11    0.02
   1  -9   0    0.08    0.04
   1  -9   0    0.10    0.03
  -1   9   0    0.08    0.03
   1   9   0    0.12    0.03
  -3  -9   0    2.58    0.16
  -3  -9   0    2.66    0.13
   3  -9   0    2.85    0.14
  -3  -9   0    2.92    0.12
   3  -9   0    2.93    0.16
   3   9   0    2.64    0.13
  -3   9   0    2.83    0.15
   3   9   0    2.92    0.13
   5  -9   0    5.17    0.24
   5  -9   0    5.07    0.26
   5   9   0    5.04    0.24
  -5   9   0    5.08    0.25
   7  -9   0    0.16    0.05
   7  -9   0    0.18    0.05
   7   9   0    0.09    0.05
  -7   9   0    0.09    0.05
   9  -9   0    2.43    0.16
   9   9   0    2.10    0.16
  -9   9   0    2.22    0.16
   0 -10   0    1.27    0.07
   0 -10   0    1.24    0.07
   0 -10   0    1.21    0.10
   0  10   0    1.36    0.09
  -2 -10   0    0.08    0.03
   2 -10   0    0.01    0.05
  -2 -10   0    0.04    0.04
   2 -10   0    0.11    0.03
  -2  10   0    0.06    0.03
  -2  10   0    0.03    0.04
   2  10   0    0.08    0.03
   4 -10   0    0.48    0.05
  -4 -10   0    0.44    0.07
   4 -10   0    0.44    0.07
  -4  10   0    0.37    0.06
   4  10   0    0.48    0.05
   6 -10   0    0.20    0.05
   6 -10   0    0.16    0.05
   6  10   0    0.18    0.05
  -6  10   0    0.19    0.05
   8 -10   0    1.03    0.10
   8  10   0    1.01    0.10
  -8  10   0    0.93    0.10
  -1 -11   0   11.26    0.44
  -1 -11   0   11.03    0.51
   1 -11   0   11.31    0.44
   1 -11   0   10.58    0.50
   1  11   0   11.27    0.45
  -1  11   0   11.06    0.46
   3 -11   0   10.75    0.44
  -3 -11   0    9.97    0.49
   3 -11   0   10.69    0.49
  -3 -11   0   10.83    0.44
  -3  11   0   10.41    0.45
   3  11   0   11.00    0.43
   5 -11   0   -0.01    0.04
   5 -11   0    0.09    0.05
  -5 -11   0    0.01    0.05
  -5  11   0    0.05    0.04
   5  11   0    0.05    0.03
   7 -11   0    3.49    0.19
  -7  11   0    3.51    0.21
   9 -11   0    0.64    0.09
  -9  11   0    0.59    0.09
   0 -12   0    2.31    0.16
   0  12   0    2.69    0.14
   2 -12   0    3.86    0.22
  -2 -12   0    3.78    0.22
  -2  12   0    3.64    0.20
   2  12   0    3.81    0.18
  -4 -12   0    1.68    0.13
   4 -12   0    1.58    0.13
  -4  12   0    1.62    0.12
  -6 -12   0    0.06    0.05
  -6  12   0   -0.02    0.04
  -8  12   0    1.34    0.13
   1 -13   0    5.89    0.31
  -1 -13   0    6.13    0.31
   1  13   0    6.14    0.27
  -1  13   0    5.56    0.27
  -3 -13   0    0.87    0.10
   3 -13   0    0.90    0.10
  -3  13   0    0.75    0.08
  -5 -13   0    0.02    0.05
  -5  13   0   -0.04    0.04
  -7  13   0    3.23    0.21
   0 -14   0    3.18    0.21
   0  14   0    3.26    0.18
  -2 -14   0   -0.01    0.04
   2 -14   0    0.01    0.07
  -2  14   0    0.05    0.05
  -4 -14   0    0.49    0.08
  -4  14   0    0.16    0.06
  -6  14   0    3.56    0.22
  -1 -15   0    0.15    0.06
   1 -15   0   -0.10    0.06
  -1  15   0    0.14    0.05
  -3 -15   0    0.34    0.07
  -3  15   0    0.45    0.07
  -5  15   0    0.18    0.07
   0 -16   0    2.60    0.20
  -2 -16   0    0.55    0.09
  -2  16   0    0.43    0.08
  -4  16   0    0.58    0.09
  10   0  -1    0.90    0.10
 -10   0   1    0.90    0.07
   8   0  -1    2.31    0.15
  -8   0   1    2.58    0.13
   6   0  -1   20.86    0.85
  -6   0   1   21.57    0.81
  -4   0   1    0.27    0.03
   4   0  -1    0.33    0.04
  -4   0   1    0.34    0.04
   2   0  -1  122.39    4.92
  -2   0   1  133.84    4.89
  -2   0   1  125.92    4.73
   0   0   1   52.51    2.02
   0   0   1   51.31    2.10
   0   0  -1   52.59    2.00
   0   0  -1   51.49    2.10
  -2   0  -1  129.84    4.78
   2   0   1  124.71    4.97
   2   0   1  122.11    4.79
  -2   0  -1  124.58    4.95
  -2   0  -1  120.22    4.66
  -4   0  -1   83.96    3.36
   4   0   1   82.04    3.36
  -4   0  -1   85.93    3.10
   4   0   1   83.18    3.22
   6   0   1    0.11    0.04
   6   0   1    0.14    0.05
  -6   0  -1    0.16    0.04
   8   0   1    3.07    0.19
  -8   0  -1    3.04    0.16
   8   0   1    3.01    0.18
 -10   0  -1    0.34    0.06
  10   0   1    0.22    0.06
  11  -1  -1    0.04    0.06
  11   1  -1    0.04    0.05
   9  -1  -1    1.04    0.10
  -9  -1   1    0.82    0.07
  -9   1   1    0.88    0.07
   9   1  -1    0.98    0.09
  -7  -1   1    1.46    0.08
   7  -1  -1    1.28    0.10
  -7   1   1    1.31    0.08
   7   1  -1    1.31    0.10
  -5  -1   1   20.30    0.80
  -5  -1   1   22.34    0.88
   5  -1  -1   21.21    0.85
   5   1  -1   22.91    0.81
  -5   1   1   20.88    0.81
   5   1  -1   21.00    0.85
  -3  -1   1   55.38    2.09
   3  -1  -1   57.33    2.02
  -3  -1   1   55.00    2.01
   3  -1  -1   53.38    2.10
  -3   1   1   54.61    2.02
   3   1  -1   55.28    2.01
   3   1  -1   52.08    2.09
  -3   1   1   55.65    2.10
  -3   1   1   51.80    2.17
  -1  -1   1    5.06    0.19
   1  -1  -1    4.81    0.19
  -1  -1   1    4.74    0.20
   1  -1  -1    4.61    0.20
   1   1  -1    4.52    0.20
   1   1  -1    4.31    0.18
  -1   1   1    4.68    0.19
  -1   1   1    4.91    0.20
   1  -1   1   71.62    2.87
  -1  -1  -1   72.67    2.88
  -1  -1  -1   74.15    2.75
   1  -1   1   70.62    2.78
  -1   1  -1   75.13    2.77
  -1   1  -1   74.52    2.87
  -1   1  -1   68.85    2.67
   1   1   1   67.64    2.77
  -3  -1  -1    0.41    0.05
  -3  -1  -1    0.44    0.05
   3  -1   1    0.40    0.05
   3  -1   1    0.37    0.04
  -3  -1  -1    0.36    0.04
   3   1   1    0.40    0.04
  -3   1  -1    0.47    0.05
   3   1   1    0.38    0.05
  -3   1  -1    0.42    0.04
  -3   1  -1    0.53    0.05
   5  -1   1    8.95    0.38
   5  -1   1    8.73    0.40
  -5  -1  -1    9.02    0.36
  -5   1  -1    8.79    0.36
   5   1   1    8.79    0.38
   5   1   1    9.00    0.40
   7  -1   1    1.26    0.10
  -7  -1  -1    1.20    0.08
   7  -1   1    1.32    0.11
  -7   1  -1    1.30    0.09
   7   1   1    1.32    0.11
   7   1   1    1.15    0.10
  -9  -1  -1    0.51    0.06
   9  -1   1    0.33    0.07
   9  -1   1    0.47    0.08
   9   1   1    0.36    0.07
  -9   1  -1    0.57    0.07
  11  -1   1    3.41    0.22
 -11   1  -1    2.87    0.18
  11   1   1    3.10    0.21
  10  -2  -1    0.06    0.06
 -10   2   1   -0.01    0.04
  10   2  -1    0.01    0.05
  -8  -2   1    2.95    0.14
   8  -2  -1    3.06    0.18
   8   2  -1    3.37    0.18
  -8   2   1    3.19    0.16
   6  -2  -1    0.24    0.05
   6  -2  -1    0.24    0.04
  -6  -2   1    0.25    0.03
  -6   2   1    0.18    0.03
   6   2  -1    0.30    0.04
  -6   2   1    0.35    0.04
   6   2  -1    0.31    0.03
  -4  -2   1   76.47    2.86
  -4  -2   1   79.25    2.98
   4  -2  -1   78.05    2.98
   4  -2  -1   79.33    3.09
   4   2  -1   74.97    2.86
  -4   2   1   76.88    2.87
   4   2  -1   75.46    2.98
  -4   2   1   80.01    3.09
   2  -2  -1    7.09    0.30
   2  -2  -1    7.59    0.28
  -2  -2   1    7.40    0.29
  -2   2   1    6.60    0.29
  -2   2   1    7.25    0.28
  -2   2   1    7.22    0.29
   0  -2  -1    0.70    0.04
   0  -2   1    0.67    0.05
   0  -2  -1    0.86    0.05
   0  -2   1    0.95    0.05
   0  -2  -1    0.75    0.05
   0  -2   1    0.79    0.04
   0   2   1    0.77    0.05
   0   2  -1    0.81    0.05
   0   2   1    0.72    0.05
   0   2  -1    0.80    0.04
   0   2  -1    0.76    0.04
  -2  -2  -1    0.81    0.06
   2  -2   1    0.82    0.05
   2  -2   1    0.80    0.06
   2  -2   1    0.76    0.05
  -2  -2  -1    0.76    0.05
  -2   2  -1    0.73    0.05
  -2   2  -1    0.75    0.06
   2   2   1    0.73    0.06
   2   2   1    0.86    0.06
  -2   2  -1    0.84    0.05
   4  -2   1    8.95    0.37
   4  -2   1    8.56    0.39
  -4  -2  -1    9.18    0.35
  -4   2  -1    9.52    0.40
  -4   2  -1    8.69    0.36
   4   2   1    8.73    0.37
   6  -2   1    2.25    0.13
  -6  -2  -1    2.55    0.12
   6  -2   1    2.56    0.15
  -6   2  -1    2.34    0.13
   6   2   1    2.35    0.14
   8  -2   1    0.12    0.05
   8  -2   1    0.25    0.06
  -8  -2  -1    0.20    0.04
   8   2   1    0.15    0.05
  -8   2  -1    0.15    0.05
  10  -2   1    0.40    0.09
  10  -2   1    0.55    0.08
 -10   2  -1    0.41    0.07
  10   2   1    0.41    0.08
  11  -3  -1    0.71    0.10
  11   3  -1    0.62    0.09
 -11   3   1    0.74    0.08
   9  -3  -1    0.97    0.10
  -9   3   1    1.05    0.08
   9   3  -1    1.02    0.10
  -7  -3   1    2.54    0.11
   7  -3  -1    2.37    0.14
   7  -3  -1    2.55    0.14
   7   3  -1    2.44    0.14
  -7   3   1    2.49    0.13
   5  -3  -1   -0.02    0.03
  -5  -3   1   -0.01    0.02
   5  -3  -1   -0.05    0.03
   5   3  -1   -0.01    0.03
  -5   3   1    0.00    0.03
  -5   3   1   -0.02    0.03
  -3  -3   1   50.68    1.91
   3  -3  -1   49.64    1.99
   3  -3  -1   47.93    1.92
  -3   3   1   50.04    1.85
  -3   3   1   49.20    1.99
  -3   3   1   53.53    1.92
   3   3  -1   46.74    1.91
   1  -3  -1    2.79    0.14
   1  -3  -1    3.01    0.13
  -1  -3   1    2.92    0.12
  -1  -3   1    3.07    0.12
  -1  -3   1    2.74    0.14
   1  -3  -1    3.14    0.13
  -1   3   1    2.88    0.13
   1   3  -1    2.98    0.12
  -1   3   1    3.07    0.14
   1   3  -1    2.99    0.14
   1   3  -1    3.05    0.12
  -1  -3  -1   34.57    1.42
  -1  -3  -1   36.08    1.31
   1  -3   1   34.11    1.42
   1  -3   1   37.52    1.31
  -1  -3  -1   35.25    1.36
   1  -3   1   34.40    1.36
   1   3   1   34.58    1.31
  -1   3  -1   37.97    1.36
  -1   3  -1   34.11    1.31
  -1   3  -1   34.42    1.42
   1   3   1   34.26    1.36
  -3  -3  -1  171.63    6.76
   3  -3   1  171.22    6.53
   3  -3   1  160.66    6.72
  -3   3  -1  174.40    6.73
  -3   3  -1  177.40    6.50
   3   3   1  157.85    6.53
  -3   3  -1  169.40    6.31
  -5  -3  -1    1.15    0.07
   5  -3   1    1.19    0.08
   5  -3   1    1.08    0.09
   5   3   1    1.12    0.08
  -5   3  -1    0.94    0.07
   7  -3   1    7.13    0.35
   7  -3   1    6.93    0.33
  -7  -3  -1    7.50    0.30
   7   3   1    6.88    0.33
  -7   3  -1    7.43    0.32
   9  -3   1    1.14    0.12
  -9  -3  -1    1.21    0.09
   9  -3   1    1.40    0.11
   9   3   1    1.06    0.11
  -9   3  -1    1.19    0.10
  11  -3   1   12.86    0.58
 -11   3  -1   11.79    0.53
  11   3   1   12.22    0.57
  10  -4  -1    2.70    0.18
 -10   4   1    2.59    0.16
  10   4  -1    2.66    0.17
   8  -4  -1    2.38    0.13
   8  -4  -1    2.22    0.15
  -8   4   1    2.22    0.13
   8   4  -1    2.07    0.14
   6  -4  -1    0.96    0.07
  -6  -4   1    0.92    0.05
   6  -4  -1    1.04    0.08
   6   4  -1    0.90    0.07
  -6   4   1    1.04    0.07
  -6   4   1    0.88    0.07
   4  -4  -1  115.24    4.62
  -4  -4   1  117.62    4.42
   4  -4  -1  114.12    4.43
   4   4  -1  113.90    4.42
  -4   4   1  118.35    4.62
  -4   4   1  114.29    4.27
  -2  -4   1    0.51    0.05
   2  -4  -1    0.55    0.04
  -2  -4   1    0.55    0.03
   2  -4  -1    0.57    0.05
   2   4  -1    0.56    0.04
  -2   4   1    0.53    0.05
  -2   4   1    0.63    0.05
  -2   4   1    0.62    0.04
   0  -4   1    0.39    0.03
   0  -4  -1    0.41    0.04
   0  -4  -1    0.37    0.04
   0  -4  -1    0.36    0.04
   0  -4   1    0.36    0.05
   0   4   1    0.37    0.04
   0   4  -1    0.39    0.04
   0   4  -1    0.39    0.03
   2  -4   1    3.05    0.16
  -2  -4  -1    3.33    0.16
  -2  -4  -1    3.37    0.15
  -2  -4  -1    3.26    0.14
   2  -4   1    3.15    0.14
   2   4   1    3.16    0.15
  -2   4  -1    3.47    0.14
  -2   4  -1    3.31    0.17
  -2   4  -1    3.21    0.15
   4  -4   1   16.26    0.70
   4  -4   1   16.58    0.66
   4   4   1   16.32    0.67
  -4   4  -1   16.74    0.64
   6  -4   1    4.60    0.22
   6  -4   1    4.44    0.24
  -6  -4  -1    5.06    0.20
  -6   4  -1    4.64    0.22
   6   4   1    4.47    0.23
   8  -4   1    0.84    0.09
  -8  -4  -1    0.83    0.07
   8  -4   1    0.84    0.10
  -8   4  -1    0.82    0.08
   8   4   1    1.00    0.09
  10  -4   1    3.30    0.22
  10  -4   1    3.57    0.21
  10   4   1    3.03    0.21
 -10   4  -1    3.39    0.20
  11  -5  -1    3.69    0.24
 -11   5   1    4.06    0.22
  11   5  -1    3.74    0.23
   9  -5  -1    4.17    0.20
   9  -5  -1    3.65    0.21
   9   5  -1    3.32    0.20
  -9   5   1    3.62    0.20
   7  -5  -1    5.32    0.27
   7  -5  -1    5.96    0.26
   7   5  -1    5.41    0.26
  -7   5   1    5.36    0.25
   5  -5  -1   10.19    0.44
   5  -5  -1   10.27    0.44
  -5   5   1   10.35    0.42
  -5   5   1   10.86    0.44
   5   5  -1   10.48    0.43
   3  -5  -1    8.60    0.37
  -3  -5   1    8.70    0.35
   3  -5  -1    8.72    0.37
   3   5  -1    9.00    0.35
  -3   5   1    8.70    0.36
  -3   5   1    8.99    0.37
   1  -5  -1    3.41    0.15
   1  -5  -1    3.28    0.15
  -1  -5   1    3.19    0.17
  -1  -5   1    3.43    0.14
   1   5  -1    3.25    0.14
  -1   5   1    3.25    0.15
  -1   5   1    3.98    0.16
   1   5  -1    3.39    0.17
   1  -5   1   33.97    1.44
   1  -5   1   35.03    1.36
  -1  -5  -1   38.45    1.32
  -1  -5  -1   36.65    1.37
  -1   5  -1   37.24    1.36
   1   5   1   33.61    1.32
   1   5   1   33.47    1.37
  -1   5  -1   34.89    1.32
  -1   5  -1   35.53    1.43
   3  -5   1   27.70    1.10
   3  -5   1   27.67    1.16
  -3  -5  -1   28.64    1.06
   3   5   1   27.55    1.11
  -3   5  -1   28.83    1.16
  -3   5  -1   28.06    1.07
  -3   5  -1   29.51    1.10
  -5  -5  -1   22.89    0.83
   5  -5   1   20.59    0.92
   5  -5   1   22.21    0.88
   5   5   1   21.55    0.88
  -5   5  -1   22.19    0.85
   7  -5   1    1.49    0.11
  -7  -5  -1    1.61    0.09
   7  -5   1    1.55    0.12
   7   5   1    1.61    0.12
  -7   5  -1    1.52    0.11
   9  -5   1    3.23    0.21
   9  -5   1    3.06    0.19
   9   5   1    3.61    0.21
  -9   5  -1    2.91    0.18
  10  -6  -1    3.99    0.23
  10   6  -1    3.57    0.21
 -10   6   1    3.57    0.21
   8  -6  -1    0.13    0.05
   8  -6  -1    0.24    0.05
   8   6  -1    0.22    0.05
  -8   6   1    0.13    0.05
   6  -6  -1   22.90    0.97
   6  -6  -1   23.90    0.95
  -6   6   1   23.10    0.91
   6   6  -1   23.21    0.94
  -6   6   1   24.28    0.97
   4  -6  -1    6.22    0.27
   4  -6  -1    5.80    0.27
  -4  -6   1    5.96    0.25
  -4   6   1    6.15    0.26
   4   6  -1    6.16    0.26
  -4   6   1    5.90    0.26
   2  -6  -1   35.80    1.40
  -2  -6   1   32.85    1.46
  -2  -6   1   36.04    1.38
   2  -6  -1   36.40    1.45
  -2  -6   1   35.87    1.33
   2   6  -1   35.03    1.38
  -2   6   1   38.01    1.41
   2   6  -1   37.72    1.34
  -2   6   1   36.28    1.36
   0  -6   1   17.51    0.77
   0  -6  -1   18.66    0.77
   0  -6   1   19.24    0.70
   0  -6  -1   18.69    0.74
   0  -6  -1   19.26    0.73
   0   6  -1   17.82    0.70
   0   6  -1   18.67    0.77
   0   6   1   18.79    0.71
  -2  -6  -1   30.83    1.13
   2  -6   1   30.01    1.23
  -2  -6  -1   30.61    1.17
   2  -6   1   29.26    1.16
  -2   6  -1   28.99    1.13
  -2   6  -1   31.70    1.16
   2   6   1   28.77    1.13
  -2   6  -1   31.32    1.23
   2   6   1   28.81    1.17
   4  -6   1   12.05    0.53
   4  -6   1   12.20    0.49
  -4   6  -1   12.19    0.49
   4   6   1   11.91    0.50
  -6  -6  -1    3.67    0.16
   6  -6   1    3.57    0.20
   6  -6   1    3.40    0.18
  -6   6  -1    3.43    0.18
   6   6   1    3.42    0.19
   8  -6   1    8.35    0.41
   8  -6   1    8.26    0.38
   8   6   1    8.30    0.39
  -8   6  -1    8.35    0.38
  10  -6   1    1.69    0.14
  10  -6   1    1.79    0.15
 -10   6  -1    1.66    0.13
  10   6   1    1.57    0.14
  11  -7  -1    3.29    0.22
  11   7  -1    3.45    0.21
 -11   7   1    3.14    0.20
   9  -7  -1    0.28    0.07
  -9   7   1    0.38    0.06
   9   7  -1    0.28    0.06
   7  -7  -1    5.42    0.27
   7  -7  -1    5.67    0.26
   7   7  -1    5.33    0.26
  -7   7   1    5.56    0.26
   5  -7  -1    6.94    0.32
   5  -7  -1    6.91    0.32
   5   7  -1    7.15    0.31
  -5   7   1    7.30    0.31
  -5   7   1    7.39    0.31
  -3  -7   1   27.95    1.07
   3  -7  -1   27.98    1.13
   3  -7  -1   27.07    1.09
  -3  -7   1   27.59    1.03
  -3  -7   1   26.79    1.14
   3   7  -1   27.51    1.07
   3   7  -1   28.37    1.03
  -3   7   1   27.14    1.06
  -3   7   1   28.65    1.12
  -1  -7   1    0.05    0.02
   1  -7  -1    0.03    0.02
  -1  -7   1   -0.03    0.04
   1  -7  -1   -0.03    0.02
  -1   7   1   -0.03    0.03
   1   7  -1    0.01    0.02
   1  -7   1    8.15    0.32
   1  -7   1    8.07    0.37
  -1  -7  -1    8.14    0.33
  -1   7  -1    8.07    0.33
  -1   7  -1    8.39    0.32
   1   7   1    7.81    0.33
   3  -7   1    4.96    0.25
   3  -7   1    4.93    0.21
  -3   7  -1    4.80    0.22
   3   7   1    4.99    0.23
   5  -7   1   13.80    0.60
   5  -7   1   13.53    0.55
   5   7   1   13.15    0.56
  -5   7  -1   13.22    0.55
   7  -7   1    0.03    0.04
   7  -7   1    0.05    0.05
  -7   7  -1    0.01    0.04
   7   7   1    0.08    0.05
   9  -7   1    1.90    0.15
   9  -7   1    1.68    0.13
   9   7   1    1.81    0.14
  -9   7  -1    1.77    0.14
  10  -8  -1    0.08    0.06
  10   8  -1    0.08    0.06
 -10   8   1   -0.01    0.05
   8  -8  -1    3.18    0.19
  -8   8   1    3.27    0.19
   8   8  -1    3.13    0.18
   6  -8  -1    0.00    0.04
   6  -8  -1    0.03    0.04
   6   8  -1    0.03    0.03
  -6   8   1    0.01    0.04
  -4  -8   1   18.75    0.83
  -4  -8   1   19.37    0.76
   4  -8  -1   19.39    0.78
   4  -8  -1   19.75    0.81
   4   8  -1   19.61    0.77
  -4   8   1   19.93    0.80
  -4   8   1   19.14    0.76
  -2  -8   1    1.72    0.08
  -2  -8   1    1.67    0.11
   2  -8  -1    1.73    0.10
   2  -8  -1    1.71    0.10
   2   8  -1    1.96    0.09
  -2   8   1    1.61    0.10
   0  -8  -1    0.99    0.07
   0  -8  -1    1.05    0.07
   0  -8  -1    1.03    0.07
   0  -8   1    0.94    0.08
   0   8  -1    0.95    0.07
   0   8   1    0.96    0.07
   2  -8   1    7.90    0.36
   2  -8   1    7.53    0.31
   2   8   1    7.29    0.33
   2   8   1    7.79    0.32
  -2   8  -1    8.21    0.32
  -2   8  -1    7.85    0.33
   4  -8   1   40.73    1.56
   4  -8   1   40.45    1.65
   4   8   1   39.24    1.58
  -4   8  -1   40.20    1.53
   6  -8   1    3.80    0.22
   6  -8   1    4.06    0.20
  -6   8  -1    3.80    0.20
   6   8   1    3.77    0.21
   8  -8   1    0.92    0.09
   8  -8   1    0.71    0.10
   8   8   1    0.86    0.09
  -8   8  -1    0.73    0.09
  10  -8   1   14.43    0.65
 -10   8  -1   14.90    0.64
  10   8   1   14.48    0.66
   9  -9  -1    4.94    0.27
  -9   9   1    4.67    0.26
   9   9  -1    4.77    0.25
   7  -9  -1    0.32    0.06
   7   9  -1    0.21    0.05
  -7   9   1    0.34    0.06
  -5  -9   1   29.72    1.28
   5  -9  -1   31.21    1.26
   5  -9  -1   31.35    1.22
   5   9  -1   31.77    1.21
  -5   9   1   29.40    1.19
  -3  -9   1   10.41    0.42
   3  -9  -1   10.78    0.46
  -3  -9   1    9.90    0.47
   3  -9  -1   10.91    0.44
  -3  -9   1   10.77    0.40
   3   9  -1   10.25    0.42
   3   9  -1   11.02    0.41
  -3   9   1   10.76    0.44
   1  -9  -1    1.14    0.08
  -1  -9   1    1.08    0.09
   1  -9  -1    1.04    0.08
  -1   9   1    1.26    0.09
   1   9  -1    1.27    0.07
   1  -9   1    0.07    0.05
   1  -9   1    0.08    0.02
  -1  -9  -1    0.09    0.04
  -1  -9  -1    0.08    0.04
   1   9   1    0.08    0.03
  -1   9  -1    0.13    0.04
   3  -9   1   35.95    1.40
   3  -9   1   36.20    1.49
  -3   9  -1   36.06    1.37
   3   9   1   36.10    1.42
   5  -9   1    0.13    0.04
   5  -9   1   -0.01    0.05
   5   9   1    0.01    0.04
  -5   9  -1    0.01    0.04
   7  -9   1    3.54    0.21
   7  -9   1    3.55    0.19
   7   9   1    3.33    0.20
  -7   9  -1    3.50    0.20
   9  -9   1    0.14    0.06
  -9   9  -1   -0.05    0.05
   9   9   1   -0.03    0.06
   8 -10  -1    0.15    0.06
  -8  10   1    0.10    0.05
  -6 -10   1    0.32    0.07
   6 -10  -1    0.32    0.06
   6  10  -1    0.33    0.05
  -6  10   1    0.25    0.06
   4 -10  -1   41.56    1.65
   4 -10  -1   41.99    1.59
  -4 -10   1   38.72    1.67
  -4  10   1   39.43    1.54
   4  10  -1   40.19    1.56
   2 -10  -1    6.58    0.28
  -2 -10   1    6.32    0.32
   2 -10  -1    6.63    0.31
   2  10  -1    6.27    0.27
  -2  10   1    6.36    0.29
   0 -10  -1    0.84    0.08
   0 -10   1    0.99    0.09
   0 -10  -1    0.94    0.07
   0  10   1    0.91    0.08
   0  10  -1    1.02    0.07
  -2 -10  -1    7.80    0.34
   2 -10   1    7.28    0.36
  -2 -10  -1    7.73    0.36
   2 -10   1    7.24    0.30
  -2  10  -1    7.42    0.32
   2  10   1    7.55    0.32
   4 -10   1   11.72    0.54
   4 -10   1   11.90    0.48
   4  10   1   11.99    0.50
  -4  10  -1   11.62    0.49
   6 -10   1    0.08    0.05
   6 -10   1    0.15    0.05
  -6  10  -1    0.20    0.06
   6  10   1    0.09    0.05
   8 -10   1    2.37    0.15
  -8  10  -1    2.16    0.16
   8  10   1    2.22    0.16
   9 -11  -1    0.91    0.10
  -9  11   1    0.70    0.10
  -7 -11   1    0.00    0.05
   7 -11  -1    0.04    0.05
  -7  11   1    0.01    0.04
   5 -11  -1    0.24    0.05
   5 -11  -1    0.11    0.05
  -5 -11   1    0.20    0.06
  -5  11   1    0.29    0.06
  -3 -11   1   14.78    0.68
   3 -11  -1   16.18    0.63
   3 -11  -1   14.89    0.66
   3  11  -1   16.25    0.60
  -3  11   1   14.56    0.62
   1 -11  -1    1.24    0.08
  -1 -11   1    1.03    0.10
   1 -11  -1    1.00    0.09
  -1  11   1    1.24    0.09
   1  11  -1    1.15    0.08
   1 -11   1   26.38    1.12
  -1 -11  -1   26.15    1.04
  -1 -11  -1   25.61    1.10
   1  11   1   26.60    1.02
  -1  11  -1   26.46    1.01
  -3 -11  -1   26.51    1.11
   3 -11   1   26.08    1.02
   3 -11   1   26.26    1.12
  -3  11  -1   25.81    1.02
   5 -11   1    0.05    0.05
   5 -11   1    0.14    0.04
   5  11   1    0.09    0.04
  -5  11  -1    0.13    0.05
   7 -11   1    0.16    0.07
   7  11   1    0.14    0.06
  -7  11  -1    0.13    0.06
   8 -12  -1   -0.04    0.05
  -8  12   1    0.13    0.06
   6 -12  -1    0.13    0.05
  -6 -12   1    0.11    0.06
  -6  12   1    0.07    0.05
   4 -12  -1    1.81    0.13
  -4 -12   1    1.54    0.13
   4 -12  -1    1.97    0.11
  -4  12   1    1.67    0.13
   2 -12  -1   18.96    0.75
  -2 -12   1   17.66    0.82
   2 -12  -1   19.37    0.81
   2  12  -1   19.31    0.73
  -2  12   1   17.69    0.75
   0 -12   1    4.91    0.28
   0 -12  -1    5.18    0.23
   0 -12  -1    5.23    0.27
   0  12   1    5.06    0.24
   0  12  -1    4.92    0.23
  -2 -12  -1    1.09    0.09
   2 -12   1    1.13    0.11
  -2 -12  -1    1.19    0.10
  -2  12  -1    1.14    0.09
   2  12   1    1.08    0.09
   4 -12   1    2.73    0.18
  -4 -12  -1    2.83    0.18
  -4  12  -1    2.61    0.16
   6 -12   1   -0.03    0.06
  -6  12  -1    0.08    0.05
  -8  12  -1    0.24    0.07
  -7  13   1    0.26    0.07
  -5 -13   1    1.20    0.12
  -5  13   1    1.21    0.11
  -3 -13   1    0.05    0.05
   3 -13  -1   -0.03    0.05
  -3  13   1    0.04    0.05
  -1 -13   1    0.06    0.05
   1 -13  -1    0.08    0.05
  -1  13   1    0.02    0.04
   1  13  -1    0.06    0.03
   1 -13   1    3.10    0.22
  -1 -13  -1    3.52    0.20
  -1  13  -1    3.30    0.18
   1  13   1    3.43    0.18
  -3 -13  -1    0.81    0.09
   3 -13   1    0.95    0.11
  -3  13  -1    0.72    0.08
   5 -13   1    0.29    0.08
  -5 -13  -1    0.28    0.07
  -5  13  -1    0.26    0.07
  -7  13  -1    0.56    0.09
  -6  14   1    0.55    0.09
  -4 -14   1    5.87    0.32
  -4  14   1    5.52    0.29
  -2 -14   1    0.06    0.06
   2 -14  -1    0.05    0.06
  -2  14   1    0.02    0.05
   0 -14  -1   -0.02    0.04
   0 -14   1   -0.04    0.06
   0  14   1    0.08    0.05
   0  14  -1    0.02    0.04
   2 -14   1    1.42    0.14
  -2 -14  -1    1.32    0.12
  -2  14  -1    1.57    0.12
  -4 -14  -1    0.29    0.07
   4 -14   1    0.44    0.09
  -4  14  -1    0.49    0.08
  -6  14  -1    0.36    0.08
  -5  15   1    0.00    0.05
  -3 -15   1    1.22    0.13
  -3  15   1    1.27    0.12
  -1 -15   1    0.00    0.06
   1 -15  -1   -0.11    0.05
  -1  15   1   -0.01    0.05
  -1 -15  -1    0.78    0.10
   1 -15   1    0.87    0.12
  -1  15  -1    0.94    0.09
  -3 -15  -1    6.43    0.35
   3 -15   1    6.57    0.36
  -3  15  -1    6.20    0.31
  -5  15  -1    0.00    0.05
  -4  16   1    3.65    0.22
  -2 -16   1    0.31    0.09
  -2  16   1    0.24    0.07
   0 -16   1   -0.05    0.08
   0 -16  -1    0.01    0.06
   2 -16   1    0.12    0.08
  -2 -16  -1    0.26    0.07
  -2  16  -1    0.32    0.07
  12   0  -2    0.21    0.07
 -10   0   2    0.37    0.05
  10   0  -2    0.27    0.06
  -8   0   2   38.49    1.44
   8   0  -2   38.32    1.53
  -6   0   2    0.82    0.06
   6   0  -2    0.91    0.07
  -6   0   2    1.02    0.07
   4   0  -2   77.91    3.03
  -4   0   2   79.79    2.91
   2   0  -2   20.16    0.81
  -2   0   2   19.04    0.76
   2   0  -2   21.18    0.76
  -2   0   2   21.44    0.79
   2   0  -2   19.54    0.79
  -2   0   2   19.59    0.81
   0   0  -2  192.42    7.56
   0   0   2  184.39    7.32
   0   0   2  180.27    7.56
   0   0  -2  201.75    7.30
  -2   0  -2  126.75    4.85
  -2   0  -2  124.90    4.65
   2   0   2  116.45    4.85
   2   0   2  118.20    4.65
   4   0   2   24.43    1.04
   4   0   2   25.16    0.99
  -4   0  -2   24.97    0.95
   6   0   2   28.68    1.22
  -6   0  -2   29.59    1.12
   6   0   2   29.12    1.17
   8   0   2    1.51    0.14
  -8   0  -2    1.61    0.11
   8   0   2    1.72    0.13
  10   0   2    2.60    0.19
 -10   0  -2    2.66    0.16
  11  -1  -2    1.20    0.12
  11   1  -2    1.12    0.12
  -9  -1   2   13.40    0.52
   9  -1  -2   13.38    0.57
  -9   1   2   13.19    0.53
   9   1  -2   12.22    0.56
   7  -1  -2   11.53    0.52
  -7  -1   2   12.33    0.48
  -7   1   2   12.33    0.49
  -7   1   2   13.32    0.53
   7   1  -2   12.20    0.52
   5  -1  -2   18.18    0.76
  -5  -1   2   18.70    0.71
   5   1  -2   20.00    0.72
  -5   1   2   19.40    0.77
  -5   1   2   19.26    0.72
   5   1  -2   17.81    0.75
  -3  -1   2    7.92    0.31
  -3  -1   2    6.98    0.32
  -3  -1   2    7.24    0.29
   3  -1  -2    8.39    0.30
   3  -1  -2    7.05    0.31
  -3   1   2    8.05    0.32
  -3   1   2    7.08    0.31
   3   1  -2    7.83    0.29
  -3   1   2    7.17    0.30
   3   1  -2    7.36    0.31
   1  -1  -2  805.07   32.57
  -1  -1   2 1000.00   34.28
   1  -1  -2  864.09   34.57
   1   1  -2  780.45   33.84
   1   1  -2  795.57   35.01
  -1   1   2  905.50   34.46
  -1   1   2  745.57   34.76
  -1   1   2  954.88   31.69
   1  -1   2   64.14    2.69
  -1  -1  -2   68.24    2.58
  -1  -1  -2   68.76    2.68
   1  -1   2   63.25    2.57
  -1   1  -2   69.62    2.69
   1   1   2   66.88    2.69
  -1   1  -2   72.28    2.58
   1   1   2   63.63    2.58
   3  -1   2    3.94    0.18
   3  -1   2    3.77    0.20
   3   1   2    4.04    0.20
   3   1   2    3.82    0.18
  -3   1  -2    3.82    0.18
  -5  -1  -2    6.89    0.29
   5  -1   2    6.30    0.32
   5  -1   2    6.67    0.30
   5   1   2    6.46    0.32
   5   1   2    6.88    0.30
  -5   1  -2    6.80    0.29
  -7  -1  -2   41.31    1.56
   7  -1   2   39.74    1.63
   7  -1   2   41.97    1.72
  -7   1  -2   41.64    1.57
   7   1   2   41.12    1.64
   7   1   2   41.34    1.71
  -9  -1  -2    0.11    0.05
   9  -1   2    0.24    0.07
   9  -1   2    0.09    0.07
   9   1   2    0.12    0.06
  -9   1  -2    0.16    0.05
  12   2  -2   -0.01    0.05
  10  -2  -2    3.42    0.21
 -10   2   2    3.49    0.18
  10   2  -2    3.67    0.21
  -8  -2   2   27.97    1.03
   8  -2  -2   27.02    1.11
   8   2  -2   27.55    1.10
  -8   2   2   26.93    1.05
   6  -2  -2    0.41    0.06
  -6  -2   2    0.36    0.03
  -6   2   2    0.33    0.04
   6   2  -2    0.33    0.05
   6   2  -2    0.37    0.03
  -6   2   2    0.34    0.04
  -4  -2   2   -0.09    0.03
  -4  -2   2    0.00    0.02
  -4   2   2    0.01    0.03
   4   2  -2   -0.03    0.02
  -4   2   2   -0.02    0.02
   2  -2  -2    0.44    0.05
  -2  -2   2    0.41    0.04
  -2  -2   2    0.39    0.04
   2  -2  -2    0.45    0.04
  -2   2   2    0.44    0.04
  -2   2   2    0.46    0.05
   2   2  -2    0.49    0.05
   2   2  -2    0.41    0.03
   0  -2  -2   55.34    2.01
   0  -2  -2   51.71    1.94
   0  -2  -2   53.47    2.08
   0  -2   2   49.41    2.00
   0  -2   2   51.44    2.09
   0   2  -2   54.54    2.00
   0   2  -2   54.07    2.10
   0   2   2   49.55    2.01
   0   2   2   49.51    2.08
   2  -2   2    0.19    0.05
  -2  -2  -2    0.29    0.04
   2  -2   2    0.25    0.04
   2   2   2    0.21    0.04
  -2   2  -2    0.29    0.04
  -2   2  -2    0.26    0.04
   2   2   2    0.25    0.05
  -2   2  -2    0.30    0.05
   4  -2   2    0.01    0.03
   4  -2   2   -0.01    0.04
  -4  -2  -2    0.01    0.03
  -4   2  -2   -0.02    0.03
   4   2   2   -0.04    0.04
   4   2   2    0.03    0.04
  -6  -2  -2   14.81    0.57
   6  -2   2   14.00    0.59
   6  -2   2   13.81    0.63
  -6   2  -2   14.17    0.57
   6   2   2   13.69    0.63
   6   2   2   14.38    0.60
  -8  -2  -2    3.38    0.17
   8  -2   2    3.14    0.21
   8  -2   2    3.26    0.19
   8   2   2    3.14    0.19
  -8   2  -2    3.28    0.18
  10  -2   2    1.46    0.14
  10  -2   2    1.43    0.15
 -10   2  -2    1.57    0.12
  10   2   2    2.10    0.16
  11  -3  -2    2.93    0.20
 -11   3   2    2.73    0.16
   9  -3  -2    0.35    0.07
  -9   3   2    0.31    0.05
   9   3  -2    0.23    0.06
   7  -3  -2   12.40    0.54
  -7  -3   2   12.19    0.48
   7   3  -2   12.93    0.48
   7   3  -2   12.03    0.53
  -7   3   2   12.22    0.51
  -7   3   2   14.17    0.54
   5  -3  -2    4.23    0.21
  -5  -3   2    4.55    0.18
  -5   3   2    4.32    0.20
   5   3  -2    4.65    0.18
   5   3  -2    4.23    0.20
  -5   3   2    4.66    0.19
  -3  -3   2    0.90    0.07
   3  -3  -2    1.04    0.07
  -3  -3   2    0.96    0.06
   3   3  -2    1.02    0.05
  -3   3   2    0.90    0.07
  -1  -3   2    7.19    0.32
   1  -3  -2    7.23    0.31
   1   3  -2    7.27    0.30
   1   3  -2    8.02    0.33
  -1   3   2    7.03    0.30
   1   3  -2    8.06    0.30
   1   3  -2    7.13    0.29
   1  -3   2    0.61    0.06
  -1  -3  -2    0.69    0.05
   1  -3   2    0.61    0.05
  -1  -3  -2    0.65    0.05
   1   3   2    0.61    0.06
   1   3   2    0.72    0.06
  -1   3  -2    0.68    0.05
  -1   3  -2    0.63    0.05
  -1   3  -2    0.73    0.07
   3  -3   2    1.45    0.09
   3  -3   2    1.61    0.11
   3   3   2    1.51    0.10
  -3   3  -2    1.57    0.09
   5  -3   2   18.29    0.73
  -5  -3  -2   18.81    0.70
   5  -3   2   18.71    0.78
  -5   3  -2   17.73    0.71
   5   3   2   16.76    0.77
   5   3   2   17.33    0.74
   7  -3   2    6.31    0.30
  -7  -3  -2    6.55    0.28
   7  -3   2    6.60    0.33
  -7   3  -2    6.13    0.29
   7   3   2    6.48    0.31
  -9  -3  -2    0.65    0.07
   9  -3   2    0.80    0.09
   9  -3   2    0.86    0.11
  -9   3  -2    0.63    0.08
   9   3   2    0.74    0.09
  10  -4  -2    0.88    0.10
  10   4  -2    0.81    0.09
 -10   4   2    0.83    0.08
   8  -4  -2    2.62    0.16
   8   4  -2    2.53    0.15
  -8   4   2    2.69    0.15
   6  -4  -2    1.86    0.12
   6   4  -2    1.87    0.11
  -6   4   2    1.85    0.11
  -6   4   2    2.06    0.10
  -4  -4   2    1.22    0.09
  -4  -4   2    1.27    0.08
   4  -4  -2    1.31    0.09
  -4   4   2    1.13    0.08
   2  -4  -2    9.50    0.38
   2  -4  -2    9.03    0.38
  -2  -4   2    8.75    0.40
   2  -4  -2    8.76    0.39
  -2  -4   2   10.40    0.38
   2   4  -2    9.93    0.41
   2   4  -2    9.16    0.37
   2   4  -2    9.03    0.36
  -2   4   2    9.57    0.38
   0  -4   2   21.42    0.83
   0  -4  -2   22.35    0.85
   0  -4   2   19.79    0.89
   0  -4  -2   21.72    0.86
   0  -4  -2   20.92    0.87
   0   4  -2   21.65    0.88
   0   4  -2   22.97    0.83
   0   4   2   20.48    0.82
  -2  -4  -2    0.05    0.03
   2  -4   2    0.00    0.03
   2  -4   2   -0.02    0.04
  -2   4  -2   -0.01    0.03
  -2   4  -2    0.00    0.02
   2   4   2   -0.04    0.03
   4  -4   2    4.81    0.25
   4  -4   2    4.70    0.22
  -4   4  -2    5.04    0.23
   4   4   2    4.98    0.23
   6  -4   2    9.14    0.45
  -6  -4  -2   10.17    0.40
   6  -4   2    9.54    0.42
   6   4   2    9.87    0.43
  -6   4  -2    9.70    0.41
   8  -4   2    1.29    0.12
   8  -4   2    1.16    0.10
  -8  -4  -2    1.18    0.09
   8   4   2    1.25    0.11
  -8   4  -2    1.13    0.10
  10  -4   2    0.23    0.08
  10  -4   2    0.15    0.06
 -10   4  -2    0.20    0.06
  10   4   2    0.23    0.07
  11  -5  -2    0.79    0.10
 -11   5   2    0.72    0.08
  11   5  -2    0.80    0.10
   9  -5  -2    0.07    0.05
   9   5  -2    0.03    0.04
  -9   5   2    0.07    0.04
   7  -5  -2    2.56    0.15
  -7   5   2    2.36    0.14
   7   5  -2    2.48    0.14
  -5  -5   2   12.98    0.57
   5  -5  -2   13.85    0.53
   5  -5  -2   12.47    0.55
  -5   5   2   13.16    0.53
  -5   5   2   12.98    0.53
  -3  -5   2    7.31    0.32
  -3  -5   2    7.60    0.29
   3  -5  -2    6.96    0.31
   3   5  -2    7.17    0.29
  -3   5   2    6.65    0.30
   1  -5  -2   10.91    0.46
   1  -5  -2   11.41    0.46
  -1  -5   2   11.27    0.49
  -1   5   2   11.00    0.45
   1   5  -2   11.40    0.48
   1   5  -2   11.08    0.43
  -1  -5  -2    1.48    0.09
   1  -5   2    1.35    0.10
   1  -5   2    1.39    0.07
   1   5   2    1.52    0.09
   1   5   2    1.56    0.09
  -1   5  -2    1.68    0.07
  -1   5  -2    1.38    0.08
   3  -5   2   18.68    0.81
   3  -5   2   18.73    0.75
  -3   5  -2   19.87    0.75
   3   5   2   19.14    0.77
   5  -5   2    2.91    0.18
   5  -5   2    2.71    0.15
  -5   5  -2    2.82    0.16
   5   5   2    2.83    0.16
  -7  -5  -2    1.83    0.11
   7  -5   2    1.79    0.12
   7  -5   2    1.77    0.14
  -7   5  -2    1.70    0.12
   7   5   2    1.87    0.13
   9  -5   2    2.04    0.16
   9  -5   2    1.64    0.14
   9   5   2    1.78    0.15
  -9   5  -2    1.73    0.13
  10  -6  -2    0.14    0.07
 -10   6   2    0.22    0.06
  10   6  -2    0.23    0.06
   8  -6  -2   28.95    1.15
  -8   6   2   27.39    1.09
   8   6  -2   27.97    1.13
  -6  -6   2   14.89    0.67
   6  -6  -2   14.82    0.65
   6  -6  -2   16.58    0.63
  -6   6   2   14.70    0.62
  -6   6   2   16.08    0.63
  -4  -6   2    3.39    0.15
  -4  -6   2    3.07    0.17
   4  -6  -2    3.32    0.14
   4  -6  -2    2.93    0.17
   4   6  -2    3.22    0.15
  -4   6   2    3.11    0.16
  -2  -6   2   38.37    1.62
   2  -6  -2   42.09    1.60
   2  -6  -2   38.36    1.55
   2   6  -2   40.39    1.47
  -2   6   2   39.27    1.50
   0  -6  -2   48.33    1.84
   0  -6  -2   45.54    1.79
   0  -6   2   44.83    1.86
   0   6   2   45.17    1.72
   0   6  -2   44.66    1.70
   2  -6   2   31.24    1.21
   2  -6   2   29.89    1.28
  -2   6  -2   33.86    1.21
   2   6   2   29.56    1.23
  -2   6  -2   30.94    1.18
   4  -6   2    2.41    0.13
   4  -6   2    2.40    0.15
  -4   6  -2    2.29    0.14
   4   6   2    2.54    0.14
   6  -6   2   39.60    1.57
   6  -6   2   39.15    1.66
  -6  -6  -2   41.16    1.50
  -6   6  -2   39.83    1.53
   6   6   2   39.65    1.59
   8  -6   2    2.33    0.16
   8  -6   2    2.55    0.18
   8   6   2    2.34    0.16
  -8   6  -2    2.32    0.16
  10  -6   2    0.04    0.07
  10  -6   2   -0.06    0.05
  10   6   2    0.04    0.06
 -10   6  -2    0.06    0.06
  11  -7  -2    0.13    0.07
 -11   7   2    0.12    0.06
  11   7  -2    0.08    0.06
   9  -7  -2    0.50    0.08
   9   7  -2    0.31    0.06
  -9   7   2    0.37    0.06
  -7  -7   2    1.67    0.12
   7  -7  -2    1.37    0.11
  -7   7   2    1.52    0.11
   5  -7  -2    4.92    0.21
   5  -7  -2    4.95    0.24
  -5  -7   2    4.65    0.25
  -5   7   2    5.25    0.21
  -5   7   2    4.78    0.23
   5   7  -2    5.02    0.22
   3  -7  -2   12.04    0.52
  -3  -7   2   12.33    0.55
   3  -7  -2   12.62    0.52
  -3  -7   2   13.37    0.50
  -3   7   2   11.69    0.51
   3   7  -2   12.74    0.49
   3   7  -2   13.18    0.48
   1  -7  -2   14.52    0.61
   1  -7  -2   14.83    0.62
  -1  -7   2   15.33    0.64
   1   7  -2   14.53    0.57
  -1   7   2   14.90    0.59
   1  -7   2    2.33    0.10
   1  -7   2    2.40    0.15
  -1   7  -2    2.48    0.11
   1   7   2    2.31    0.13
  -1   7  -2    2.36    0.12
   3  -7   2   13.35    0.53
   3  -7   2   13.17    0.59
   3   7   2   12.71    0.55
  -3   7  -2   13.58    0.53
   5  -7   2    3.13    0.19
   5  -7   2    3.27    0.16
   5   7   2    3.14    0.18
  -5   7  -2    3.02    0.17
   7  -7   2    0.22    0.07
   7  -7   2    0.26    0.06
   7   7   2    0.32    0.07
  -7   7  -2    0.27    0.06
   9  -7   2    0.24    0.08
   9  -7   2    0.46    0.08
  -9   7  -2    0.32    0.07
   9   7   2    0.32    0.08
  10  -8  -2    0.96    0.11
 -10   8   2    0.87    0.10
  10   8  -2    0.95    0.10
  -8  -8   2    0.43    0.07
   8  -8  -2    0.52    0.08
   8   8  -2    0.27    0.05
  -8   8   2    0.31    0.06
   6  -8  -2   10.22    0.44
  -6  -8   2    9.76    0.45
  -6   8   2    9.69    0.42
   6   8  -2    9.47    0.41
   4  -8  -2    7.70    0.32
  -4  -8   2    7.15    0.35
  -4  -8   2    7.85    0.31
   4  -8  -2    7.30    0.33
  -4   8   2    6.99    0.32
   4   8  -2    7.46    0.30
  -2  -8   2    0.39    0.04
   2  -8  -2    0.35    0.05
   2  -8  -2    0.36    0.04
  -2  -8   2    0.35    0.06
   2   8  -2    0.38    0.03
  -2   8   2    0.38    0.05
   0  -8   2    1.65    0.13
   0  -8  -2    1.74    0.11
   0   8  -2    1.81    0.10
   0   8   2    1.89    0.11
   2  -8   2    0.49    0.04
   2  -8   2    0.58    0.07
  -2   8  -2    0.34    0.05
  -2   8  -2    0.54    0.04
   2   8   2    0.53    0.06
   4  -8   2    7.85    0.32
   4  -8   2    7.25    0.37
   4   8   2    7.53    0.35
  -4   8  -2    7.60    0.34
   6  -8   2    1.49    0.13
   6  -8   2    1.48    0.11
   6   8   2    1.48    0.12
  -6   8  -2    1.75    0.12
   8  -8   2    1.15    0.12
   8  -8   2    1.14    0.10
   8   8   2    0.97    0.11
  -8   8  -2    1.01    0.11
  -9  -9   2    0.30    0.07
   9  -9  -2    0.32    0.07
  -9   9   2    0.45    0.07
  -7  -9   2    0.96    0.10
   7  -9  -2    1.02    0.10
  -7   9   2    0.99    0.09
   7   9  -2    0.88    0.07
  -5  -9   2    0.77    0.08
   5  -9  -2    0.85    0.06
   5  -9  -2    0.89    0.08
  -5   9   2    0.87    0.08
   5   9  -2    0.87    0.06
   3  -9  -2    2.17    0.12
  -3  -9   2    1.93    0.14
   3  -9  -2    2.10    0.13
   3   9  -2    2.12    0.09
  -3   9   2    1.85    0.12
  -1  -9   2    5.80    0.29
   1  -9  -2    5.61    0.27
   1  -9  -2    5.84    0.27
   1   9  -2    5.79    0.24
  -1   9   2    5.90    0.27
   1  -9   2    3.68    0.22
  -1  -9  -2    4.05    0.21
  -1   9  -2    3.93    0.19
   1   9   2    4.16    0.20
   3  -9   2    0.28    0.04
   3  -9   2    0.33    0.07
   3   9   2    0.23    0.05
  -3   9  -2    0.25    0.05
   5  -9   2    0.08    0.06
   5  -9   2    0.09    0.04
  -5   9  -2    0.00    0.04
   5   9   2    0.09    0.05
   7  -9   2    0.13    0.07
   7  -9   2    0.02    0.04
   7   9   2    0.07    0.05
  -7   9  -2    0.03    0.05
   9  -9   2    1.21    0.12
   9  -9   2    1.21    0.14
  -9   9  -2    1.16    0.12
   9   9   2    1.08    0.12
  -8 -10   2    0.19    0.06
   8 -10  -2    0.20    0.06
  -8  10   2    0.11    0.05
   6 -10  -2    0.59    0.08
  -6 -10   2    0.71    0.08
  -6  10   2    0.58    0.07
  -4 -10   2    0.47    0.07
   4 -10  -2    0.46    0.06
   4 -10  -2    0.42    0.05
  -4  10   2    0.30    0.06
   2 -10  -2    1.89    0.12
  -2 -10   2    1.73    0.13
   2 -10  -2    1.91    0.11
   2  10  -2    2.00    0.10
  -2  10   2    1.73    0.12
   0 -10  -2    1.21    0.09
   0 -10  -2    1.17    0.09
   0 -10   2    1.18    0.11
   0  10   2    1.08    0.09
   0  10  -2    1.12    0.08
  -2 -10  -2    2.19    0.14
   2 -10   2    2.23    0.16
   2 -10   2    2.20    0.10
   2  10   2    2.49    0.14
  -2  10  -2    2.35    0.14
   4 -10   2    0.09    0.03
   4 -10   2    0.02    0.06
   4  10   2    0.10    0.05
  -4  10  -2    0.02    0.04
   6 -10   2    0.19    0.05
   6 -10   2    0.08    0.06
   6  10   2    0.17    0.06
  -6  10  -2    0.03    0.05
   8 -10   2    1.66    0.15
  -8  10  -2    1.70    0.14
   8  10   2    1.74    0.15
   9 -11  -2    1.37    0.13
  -9  11   2    1.29    0.12
   7 -11  -2    0.15    0.05
  -7 -11   2    0.10    0.06
  -7  11   2    0.05    0.05
  -5 -11   2    2.06    0.15
   5 -11  -2    2.08    0.14
  -5  11   2    1.99    0.14
  -3 -11   2    0.42    0.08
   3 -11  -2    0.40    0.06
   3 -11  -2    0.43    0.06
  -3  11   2    0.36    0.06
   1 -11  -2    5.32    0.25
  -1 -11   2    5.24    0.28
   1 -11  -2    5.19    0.26
  -1  11   2    5.00    0.25
   1  11  -2    5.24    0.23
  -1 -11  -2    7.34    0.35
  -1 -11  -2    7.38    0.34
   1 -11   2    7.47    0.38
  -1  11  -2    7.38    0.32
   1  11   2    7.91    0.34
   3 -11   2    0.79    0.10
  -3  11  -2    0.85    0.08
   5 -11   2    1.55    0.14
   5  11   2    1.51    0.12
  -5  11  -2    1.63    0.12
   7 -11   2    2.15    0.17
  -7  11  -2    2.07    0.16
   7  11   2    1.88    0.15
   8 -12  -2    4.44    0.24
  -8  12   2    3.94    0.24
   6 -12  -2    0.16    0.05
  -6 -12   2    0.06    0.05
  -6  12   2   -0.03    0.04
  -4 -12   2    4.48    0.27
   4 -12  -2    4.83    0.24
  -4  12   2    4.65    0.24
   2 -12  -2   15.10    0.63
   2 -12  -2   15.50    0.66
  -2 -12   2   14.89    0.69
   2  12  -2   15.59    0.60
  -2  12   2   14.78    0.63
   0 -12  -2    6.53    0.31
   0 -12   2    6.95    0.36
   0 -12  -2    6.47    0.32
   0  12  -2    7.04    0.30
   0  12   2    6.14    0.31
  -2 -12  -2    6.58    0.32
   2 -12   2    6.72    0.36
  -2 -12  -2    6.85    0.34
   2  12   2    6.99    0.32
  -2  12  -2    6.93    0.31
   4 -12   2    0.65    0.10
  -4  12  -2    0.46    0.07
   6 -12   2    5.08    0.30
  -6  12  -2    4.89    0.27
   7 -13  -2    3.02    0.19
  -7  13   2    2.97    0.20
  -5 -13   2    0.08    0.06
   5 -13  -2    0.14    0.05
  -5  13   2    0.08    0.05
   3 -13  -2    0.00    0.04
  -3 -13   2    0.03    0.05
  -3  13   2    0.06    0.05
  -1 -13   2    0.82    0.11
   1 -13  -2    0.84    0.08
   1 -13  -2    1.02    0.09
  -1  13   2    0.90    0.09
   1  13  -2    0.97    0.08
  -1 -13  -2    2.52    0.17
   1 -13   2    2.58    0.19
  -1  13  -2    2.80    0.16
   1  13   2    2.70    0.17
  -3 -13  -2    0.03    0.05
   3 -13   2   -0.05    0.06
  -3  13  -2   -0.01    0.04
   5 -13   2    1.16    0.13
  -5  13  -2    1.09    0.11
  -6  14   2   -0.07    0.05
  -4 -14   2    0.35    0.08
  -4  14   2    0.25    0.07
  -2 -14   2    0.20    0.08
  -2  14   2    0.41    0.07
   0 -14  -2    0.78    0.09
   0 -14   2    0.71    0.12
   0  14   2    0.62    0.08
   0  14  -2    0.69    0.07
  -2 -14  -2    0.30    0.06
   2 -14   2    0.25    0.08
  -2  14  -2    0.20    0.06
   4 -14   2    0.45    0.10
  -4 -14  -2    0.47    0.08
  -4  14  -2    0.31    0.07
  -5  15   2    0.12    0.06
  -3 -15   2    0.35    0.09
  -3  15   2    0.29    0.07
  -1 -15   2    0.16    0.09
  -1  15   2    0.21    0.06
   1 -15   2    0.31    0.10
  -1 -15  -2    0.51    0.08
   1  15   2    0.42    0.07
  -1  15  -2    0.38    0.06
   3 -15   2   -0.03    0.07
  -3 -15  -2    0.10    0.06
  -3  15  -2    0.01    0.05
  -2  16   2    0.48    0.08
   0  16   2    0.86    0.10
  -2 -16  -2    0.21    0.06
  -2  16  -2    0.12    0.06
  12   0  -3   -0.08    0.05
  10   0  -3    1.98    0.15
  -8   0   3    1.83    0.10
   8   0  -3    1.85    0.13
  -6   0   3    8.49    0.36
   6   0  -3    7.76    0.37
  -6   0   3    8.67    0.36
  -6   0   3    8.35    0.34
  -4   0   3   51.09    1.91
   4   0  -3   49.58    1.99
  -4   0   3   53.18    2.06
  -2   0   3    0.13    0.03
   2   0  -3    0.13    0.03
   2   0  -3    0.10    0.04
   0   0   3   89.45    3.54
   0   0   3   91.04    3.69
   0   0  -3   96.31    3.69
   2   0   3   24.93    0.98
   2   0   3   24.33    1.02
   4   0   3    6.10    0.28
   4   0   3    6.24    0.31
  -4   0  -3    6.23    0.27
   6   0   3    6.37    0.34
   6   0   3    6.62    0.31
  -8   0  -3    0.98    0.09
   8   0   3    1.00    0.12
   8   0   3    1.10    0.11
 -10   0  -3    0.47    0.08
  11  -1  -3    0.44    0.08
  11   1  -3    0.39    0.08
   9  -1  -3    0.03    0.05
  -9  -1   3    0.09    0.04
   9   1  -3    0.02    0.05
  -9   1   3    0.04    0.04
   7  -1  -3    2.25    0.14
  -7  -1   3    2.11    0.11
   7   1  -3    2.07    0.13
  -7   1   3    2.40    0.12
  -7   1   3    2.05    0.12
   5  -1  -3   10.84    0.49
  -5  -1   3   11.96    0.49
  -5  -1   3   11.57    0.45
  -5   1   3   11.83    0.48
  -5   1   3   11.41    0.46
   5   1  -3   11.11    0.48
  -5   1   3   12.28    0.48
   3  -1  -3    7.15    0.29
  -3  -1   3    8.01    0.31
   3  -1  -3    6.27    0.30
  -3   1   3    6.92    0.29
   3   1  -3    6.62    0.30
  -3   1   3    6.40    0.29
   3   1  -3    6.98    0.30
   3   1  -3    6.85    0.28
   1  -1  -3   18.21    0.74
  -1  -1   3   17.33    0.76
   1  -1  -3   19.22    0.76
  -1   1   3   17.92    0.76
   1   1  -3   18.90    0.77
   1   1  -3   19.89    0.74
   1   1  -3   17.82    0.74
  -1  -1  -3    9.73    0.41
   1  -1   3    8.87    0.38
   1  -1   3    9.32    0.41
  -1   1  -3    9.98    0.41
   1   1   3    8.90    0.39
   1   1   3    9.05    0.41
   3  -1   3   35.36    1.46
   3  -1   3   36.13    1.39
   3   1   3   34.97    1.46
  -3   1  -3   35.41    1.34
   3   1   3   35.55    1.40
   5  -1   3    0.61    0.07
   5  -1   3    0.58    0.08
  -5  -1  -3    0.65    0.07
   5   1   3    0.62    0.07
   5   1   3    0.65    0.08
  -5   1  -3    0.60    0.07
   7  -1   3    0.26    0.08
   7  -1   3    0.44    0.07
  -7  -1  -3    0.50    0.06
   7   1   3    0.36    0.07
   7   1   3    0.39    0.08
  -7   1  -3    0.37    0.06
   9  -1   3    0.90    0.10
   9  -1   3    0.93    0.12
  -9  -1  -3    0.76    0.08
   9   1   3    0.67    0.10
  -9   1  -3    0.72    0.08
   9   1   3    0.77    0.12
  12   2  -3    0.28    0.08
  10  -2  -3    0.30    0.07
  10   2  -3    0.30    0.07
 -10   2   3    0.35    0.05
  -8  -2   3    0.56    0.05
   8  -2  -3    0.36    0.07
   8   2  -3    0.40    0.06
  -8   2   3    0.46    0.05
  -6  -2   3    0.00    0.02
   6  -2  -3   -0.04    0.04
  -6  -2   3    0.03    0.03
   6   2  -3   -0.01    0.04
  -6   2   3    0.01    0.03
  -6   2   3    0.02    0.02
  -6   2   3   -0.03    0.02
   6   2  -3    0.02    0.02
  -4  -2   3    7.17    0.32
   4  -2  -3    6.95    0.32
   4   2  -3    8.26    0.29
   4   2  -3    7.02    0.31
  -4   2   3    6.89    0.30
  -2  -2   3    0.11    0.05
   2  -2  -3    0.15    0.03
   2  -2  -3    0.13    0.04
  -2  -2   3    0.15    0.04
  -2   2   3    0.16    0.02
   2   2  -3    0.13    0.04
  -2   2   3    0.12    0.04
   2   2  -3    0.10    0.04
   2   2  -3    0.12    0.03
   0  -2   3    0.26    0.05
   0  -2  -3    0.29    0.04
   0  -2   3    0.32    0.04
   0   2  -3    0.45    0.04
   0   2  -3    0.37    0.06
   0   2   3    0.27    0.04
   2  -2   3   22.29    0.90
   2  -2   3   22.97    0.95
   2   2   3   23.22    0.95
  -2   2  -3   22.33    0.87
   2   2   3   23.17    0.91
   4  -2   3    0.14    0.05
   4  -2   3    0.07    0.04
  -4   2  -3    0.11    0.04
   4   2   3    0.00    0.04
   4   2   3    0.05    0.05
  -6  -2  -3    1.21    0.09
   6  -2   3    1.05    0.11
   6  -2   3    1.08    0.09
  -6   2  -3    1.05    0.09
   6   2   3    0.99    0.10
   6   2   3    1.11    0.11
   8  -2   3    0.18    0.06
   8  -2   3    0.24    0.08
  -8  -2  -3    0.22    0.05
   8   2   3    0.22    0.08
  -8   2  -3    0.21    0.05
   8   2   3    0.25    0.07
 -10   2  -3    6.73    0.33
  11  -3  -3    0.19    0.07
  11   3  -3    0.30    0.07
 -11   3   3    0.37    0.06
   9  -3  -3    3.72    0.21
  -9   3   3    3.32    0.18
   9   3  -3    3.68    0.20
  -7  -3   3    2.30    0.14
  -7  -3   3    2.44    0.11
   7  -3  -3    2.26    0.15
   7   3  -3    2.28    0.14
  -7   3   3    2.24    0.13
  -7   3   3    2.51    0.12
  -5  -3   3   52.54    2.11
   5  -3  -3   50.60    2.04
   5   3  -3   58.01    1.94
  -5   3   3   50.02    1.96
   5   3  -3   50.15    2.03
   3  -3  -3    9.14    0.41
  -3  -3   3   10.63    0.40
  -3  -3   3    8.93    0.41
   3   3  -3    9.87    0.38
   3   3  -3    9.74    0.42
  -3   3   3    9.02    0.39
  -1  -3   3    3.79    0.19
   1  -3  -3    3.54    0.16
   1  -3  -3    3.55    0.18
   1   3  -3    3.72    0.16
   1   3  -3    3.67    0.17
   1   3  -3    3.49    0.19
  -1   3   3    3.64    0.16
  -1   3   3    3.10    0.17
  -1  -3  -3    2.16    0.11
   1  -3   3    1.87    0.12
   1  -3   3    1.92    0.10
   1   3   3    1.79    0.11
  -1   3  -3    2.05    0.11
   1   3   3    1.93    0.12
  -1   3  -3    2.17    0.10
   3  -3   3    9.00    0.38
   3  -3   3    8.98    0.41
   3   3   3    8.93    0.39
  -3   3  -3    8.83    0.37
   3   3   3    8.53    0.40
   5  -3   3    3.70    0.22
   5  -3   3    4.08    0.20
  -5  -3  -3    3.87    0.19
  -5   3  -3    3.96    0.20
   5   3   3    4.10    0.23
   5   3   3    3.87    0.21
   7  -3   3    0.06    0.05
  -7  -3  -3   -0.02    0.04
   7  -3   3    0.12    0.06
   7   3   3    0.00    0.05
  -7   3  -3   -0.03    0.04
   9  -3   3   -0.02    0.07
   9  -3   3    0.04    0.06
  -9  -3  -3    0.00    0.04
  -9   3  -3    0.05    0.05
   9   3   3    0.01    0.05
  10  -4  -3    0.07    0.06
 -10   4   3    0.08    0.04
  10   4  -3    0.02    0.05
   8  -4  -3    1.32    0.12
  -8  -4   3    1.51    0.11
  -8   4   3    1.32    0.10
   8   4  -3    1.42    0.10
  -6  -4   3    0.00    0.03
   6  -4  -3   -0.06    0.04
   6   4  -3   -0.01    0.03
  -6   4   3   -0.01    0.03
   4  -4  -3   13.91    0.59
  -4  -4   3   14.35    0.60
   4   4  -3   15.43    0.54
   4   4  -3   13.16    0.56
  -4   4   3   13.34    0.56
  -2  -4   3    0.20    0.05
   2  -4  -3    0.17    0.05
   2  -4  -3    0.20    0.02
  -2   4   3    0.24    0.05
   2   4  -3    0.20    0.03
   0  -4   3    0.28    0.05
   0  -4  -3    0.25    0.04
   0  -4  -3    0.33    0.05
   0  -4   3    0.24    0.04
   0   4  -3    0.36    0.03
   0   4   3    0.28    0.05
   0   4  -3    0.27    0.04
   0   4   3    0.31    0.04
   2  -4   3   46.90    1.86
   2  -4   3   46.47    1.77
   2   4   3   43.15    1.85
   2   4   3   45.81    1.78
   4  -4   3    0.90    0.07
   4  -4   3    0.89    0.09
  -4   4  -3    0.99    0.08
   4   4   3    0.90    0.08
   4   4   3    0.89    0.09
   6  -4   3    0.08    0.04
   6  -4   3    0.07    0.06
  -6  -4  -3    0.09    0.04
  -6   4  -3    0.06    0.04
   6   4   3   -0.03    0.04
  -8  -4  -3    1.43    0.11
   8  -4   3    1.51    0.14
   8  -4   3    1.29    0.12
   8   4   3    1.50    0.13
  -8   4  -3    1.48    0.12
 -11  -5   3    3.54    0.22
  11  -5  -3    3.82    0.24
 -11   5   3    3.47    0.20
  11   5  -3    4.02    0.23
  -9  -5   3    0.38    0.06
   9  -5  -3    0.30    0.07
  -9   5   3    0.29    0.06
   9   5  -3    0.29    0.06
   7  -5  -3    5.38    0.28
  -7  -5   3    5.66    0.27
  -7   5   3    5.65    0.26
   7   5  -3    5.35    0.26
  -5  -5   3   29.45    1.20
   5  -5  -3   28.99    1.17
  -5   5   3   28.68    1.12
   5   5  -3   29.09    1.14
  -3  -5   3    5.67    0.27
   3  -5  -3    5.74    0.27
   3   5  -3    5.88    0.23
   3   5  -3    5.43    0.23
  -3   5   3    5.67    0.26
   3   5  -3    5.76    0.24
   1  -5  -3   12.15    0.53
  -1  -5   3   11.79    0.55
   1  -5  -3   12.73    0.53
   1   5  -3   12.60    0.49
   1   5  -3   13.54    0.51
   1   5  -3   13.57    0.50
  -1   5   3   12.25    0.51
   1  -5   3    2.56    0.16
   1  -5   3    2.54    0.13
  -1   5  -3    2.99    0.13
   1   5   3    2.59    0.15
   3  -5   3   35.09    1.36
   3  -5   3   34.02    1.44
  -3   5  -3   35.06    1.33
   3   5   3   34.88    1.38
   5  -5   3    0.33    0.07
   5  -5   3    0.39    0.05
   5   5   3    0.23    0.06
  -5   5  -3    0.39    0.06
   7  -5   3    7.27    0.34
  -7  -5  -3    7.18    0.31
   7  -5   3    6.45    0.37
  -7   5  -3    7.14    0.33
   7   5   3    6.81    0.35
   9  -5   3    7.40    0.36
   9  -5   3    6.92    0.39
   9   5   3    7.24    0.37
  -9   5  -3    6.66    0.35
  10  -6  -3    0.92    0.11
 -10  -6   3    1.03    0.10
  10   6  -3    0.90    0.09
 -10   6   3    0.76    0.09
  -8  -6   3    4.70    0.25
   8  -6  -3    5.02    0.26
   8   6  -3    5.01    0.24
  -8   6   3    4.50    0.23
  -6  -6   3    0.21    0.05
   6  -6  -3    0.19    0.06
  -6   6   3    0.21    0.05
   6   6  -3    0.19    0.04
  -4  -6   3   17.18    0.62
   4  -6  -3   14.44    0.65
  -4  -6   3   14.64    0.67
   4   6  -3   16.82    0.58
  -4   6   3   14.93    0.62
   4   6  -3   14.88    0.61
   2  -6  -3    0.71    0.05
   2  -6  -3    0.62    0.07
  -2  -6   3    0.71    0.08
   2   6  -3    0.74    0.04
   2   6  -3    0.67    0.05
   2   6  -3    0.69    0.04
  -2   6   3    0.71    0.07
   0  -6  -3   19.38    0.78
   0  -6   3   17.88    0.80
   0  -6  -3   18.51    0.78
   0   6  -3   18.28    0.73
   0   6  -3   20.56    0.74
   0   6   3   18.28    0.74
   2  -6   3    0.87    0.06
   2  -6   3    0.99    0.09
   2   6   3    1.03    0.08
  -2   6  -3    0.84    0.07
   4  -6   3   18.55    0.79
   4  -6   3   18.20    0.73
   4   6   3   17.16    0.75
  -4   6  -3   17.90    0.72
   6  -6   3    5.12    0.27
   6  -6   3    5.88    0.31
  -6  -6  -3    5.88    0.26
   6   6   3    5.52    0.29
  -6   6  -3    5.80    0.28
   8  -6   3    0.65    0.11
   8  -6   3    0.82    0.09
   8   6   3    0.78    0.10
  -8   6  -3    0.78    0.09
 -11   7   3    0.20    0.06
  11   7  -3    0.25    0.07
  -9  -7   3    0.81    0.09
   9  -7  -3    0.94    0.10
   9   7  -3    0.91    0.09
  -9   7   3    0.90    0.09
  -7  -7   3    1.45    0.11
   7  -7  -3    1.44    0.12
   7   7  -3    1.23    0.09
  -7   7   3    1.21    0.10
   5  -7  -3    0.60    0.08
  -5  -7   3    0.72    0.08
  -5   7   3    0.67    0.07
   5   7  -3    0.78    0.05
  -3  -7   3    0.03    0.04
   3  -7  -3    0.04    0.04
   3   7  -3    0.01    0.02
  -3   7   3    0.09    0.04
   3   7  -3    0.01    0.02
   1  -7  -3    2.40    0.14
  -1  -7   3    2.49    0.16
   1  -7  -3    2.45    0.12
   1   7  -3    2.46    0.12
  -1   7   3    2.43    0.14
   1  -7   3    5.49    0.24
   1  -7   3    5.75    0.30
  -1   7  -3    5.67    0.26
  -1   7  -3    6.33    0.24
   3  -7   3    1.94    0.14
   3  -7   3    2.00    0.11
  -3   7  -3    1.88    0.12
   3   7   3    1.99    0.13
   5  -7   3    1.43    0.10
   5  -7   3    1.49    0.13
   5   7   3    1.47    0.12
  -5   7  -3    1.61    0.12
   7  -7   3    1.98    0.17
  -7  -7  -3    2.39    0.13
   7  -7   3    2.31    0.15
  -7   7  -3    2.12    0.15
   7   7   3    2.34    0.17
   9  -7   3    0.39    0.08
   9   7   3    0.27    0.08
  -9   7  -3    0.34    0.08
  10  -8  -3    1.74    0.15
 -10  -8   3    1.65    0.14
 -10   8   3    1.76    0.14
  -8  -8   3    0.49    0.07
   8  -8  -3    0.60    0.09
   8   8  -3    0.41    0.06
  -8   8   3    0.39    0.07
   6  -8  -3   17.51    0.75
  -6  -8   3   17.92    0.77
   6   8  -3   17.87    0.71
  -6   8   3   17.36    0.71
  -4  -8   3   11.02    0.50
   4  -8  -3   10.69    0.48
   4   8  -3   11.04    0.44
  -4   8   3   11.10    0.47
   2  -8  -3    1.96    0.10
   2  -8  -3    1.71    0.12
   2  -8  -3    1.80    0.10
  -2  -8   3    1.65    0.13
   2   8  -3    1.77    0.09
  -2   8   3    1.64    0.12
   0  -8   3    0.15    0.06
   0  -8  -3    0.14    0.04
   0   8  -3    0.19    0.04
   0   8   3    0.16    0.05
   2  -8   3   13.20    0.53
   2  -8   3   12.38    0.59
   2   8   3   13.88    0.57
  -2   8  -3   13.13    0.54
   4  -8   3    4.18    0.20
   4  -8   3    4.24    0.25
  -4   8  -3    4.10    0.21
   4   8   3    3.96    0.22
   6  -8   3    1.25    0.10
   6  -8   3    1.06    0.12
  -6   8  -3    1.11    0.11
   6   8   3    1.26    0.12
   8  -8   3    1.28    0.14
   8  -8   3    1.43    0.12
   8   8   3    1.40    0.14
  -8   8  -3    1.23    0.12
   9  -9  -3    0.55    0.09
  -9  -9   3    0.76    0.09
  -9   9   3    0.76    0.09
  -7  -9   3    1.67    0.14
   7  -9  -3    1.92    0.14
  -7   9   3    1.93    0.13
   5  -9  -3   30.90    1.20
  -5  -9   3   28.79    1.25
  -5   9   3   28.93    1.15
   3  -9  -3    1.03    0.09
   3  -9  -3    1.04    0.07
  -3  -9   3    0.96    0.10
  -3   9   3    0.95    0.09
   3   9  -3    1.00    0.06
   1  -9  -3    0.25    0.05
  -1  -9   3    0.25    0.07
   1  -9  -3    0.30    0.04
  -1   9   3    0.31    0.06
   1   9  -3    0.25    0.04
   1  -9   3    1.69    0.14
  -1  -9  -3    1.68    0.12
  -1   9  -3    1.58    0.10
   1   9   3    1.74    0.12
   3  -9   3   38.73    1.66
   3  -9   3   39.64    1.54
  -3   9  -3   41.14    1.52
   3   9   3   39.01    1.58
   5  -9   3    1.86    0.12
   5  -9   3    1.90    0.16
   5   9   3    2.01    0.15
  -5   9  -3    1.81    0.13
   7  -9   3    1.22    0.10
   7  -9   3    1.01    0.12
   7   9   3    1.03    0.12
  -7   9  -3    1.21    0.12
   8 -10  -3    0.23    0.07
  -8 -10   3    0.12    0.06
  -8  10   3    0.01    0.05
  -6 -10   3    2.02    0.15
   6 -10  -3    2.22    0.15
  -6  10   3    1.90    0.14
  -4 -10   3   17.82    0.81
   4 -10  -3   18.51    0.77
  -4  10   3   18.83    0.75
   2 -10  -3    0.36    0.04
   2 -10  -3    0.30    0.06
  -2 -10   3    0.20    0.07
   2  10  -3    0.28    0.04
  -2  10   3    0.34    0.06
   0 -10  -3    5.76    0.28
   0 -10   3    5.37    0.30
   0  10  -3    5.44    0.25
   0  10   3    5.87    0.28
   2 -10   3   31.40    1.34
  -2 -10  -3   31.60    1.29
  -2  10  -3   31.77    1.22
   4 -10   3    0.26    0.08
   4  10   3    0.23    0.06
  -4  10  -3    0.32    0.06
   6 -10   3    0.27    0.08
   6  10   3    0.41    0.08
  -6  10  -3    0.32    0.07
   9 -11  -3    0.12    0.07
  -9  11   3    0.20    0.07
   7 -11  -3    0.04    0.05
  -7 -11   3    0.05    0.05
  -7  11   3    0.06    0.05
   5 -11  -3    8.54    0.39
  -5 -11   3    8.13    0.42
  -5  11   3    8.57    0.39
   3 -11  -3   10.36    0.46
  -3 -11   3   10.43    0.49
  -3  11   3    9.96    0.45
   1 -11  -3    7.22    0.35
   1 -11  -3    7.54    0.35
  -1 -11   3    7.39    0.39
   1  11  -3    7.63    0.32
  -1  11   3    7.85    0.35
   1 -11   3    0.50    0.09
  -1 -11  -3    0.39    0.06
   1  11   3    0.33    0.07
  -1  11  -3    0.37    0.06
   3 -11   3    0.30    0.08
  -3  11  -3    0.33    0.06
   5 -11   3   -0.02    0.06
   5  11   3   -0.02    0.05
  -5  11  -3   -0.01    0.05
   7  11   3    0.30    0.08
  -7  11  -3    0.20    0.07
   8 -12  -3    0.11    0.06
  -8  12   3    0.06    0.06
  -6 -12   3    1.33    0.13
   6 -12  -3    1.38    0.12
  -6  12   3    1.39    0.12
  -4 -12   3    5.09    0.29
   4 -12  -3    5.14    0.26
  -4  12   3    4.93    0.27
   2 -12  -3    0.14    0.05
  -2 -12   3    0.16    0.07
  -2  12   3    0.26    0.06
   0 -12  -3   10.72    0.48
   0 -12  -3   10.42    0.48
   0 -12   3   10.80    0.53
   0  12  -3   10.76    0.45
   0  12   3   10.99    0.48
   2 -12   3    5.72    0.33
  -2 -12  -3    5.57    0.30
  -2  12  -3    5.90    0.28
   4 -12   3    0.06    0.07
  -4  12  -3    0.07    0.05
   6 -12   3    0.14    0.08
   6  12   3    0.06    0.06
  -6  12  -3    0.05    0.06
   7 -13  -3    0.22    0.06
  -7  13   3    0.10    0.06
   5 -13  -3    1.53    0.13
  -5 -13   3    1.54    0.14
  -5  13   3    1.44    0.13
  -3 -13   3    1.80    0.16
   3 -13  -3    1.94    0.14
  -3  13   3    2.14    0.15
  -1 -13   3    1.27    0.15
   1 -13  -3    1.45    0.11
  -1  13   3    1.41    0.12
   1 -13   3    0.77    0.11
  -1 -13  -3    0.67    0.08
  -1 -13  -3    0.83    0.09
   1  13   3    0.79    0.09
  -1  13  -3    0.94    0.08
  -3 -13  -3    1.57    0.13
   3 -13   3    1.53    0.15
  -3  13  -3    1.52    0.12
   5 -13   3    0.37    0.10
  -5  13  -3    0.20    0.07
  -6  14   3   -0.04    0.05
  -4 -14   3    1.85    0.17
  -4  14   3    2.13    0.16
  -2 -14   3    0.10    0.08
  -2  14   3    0.08    0.06
   0 -14   3    0.14    0.08
   0  14   3    0.12    0.06
  -2 -14  -3    4.23    0.24
   2 -14   3    3.93    0.27
  -2  14  -3    4.06    0.22
  -4  14  -3    0.36    0.08
  -5  15   3    3.54    0.23
  -3  15   3    0.43    0.08
  -1  15   3    0.09    0.06
   1  15   3   -0.02    0.05
  -3 -15  -3    0.94    0.11
  -3  15  -3    1.07    0.11
  -2  16   3    0.01    0.06
   0  16   3    0.10    0.07
  10   0  -4    4.92    0.27
   8   0  -4   20.39    0.87
  -8   0   4   21.89    0.87
  -8   0   4   20.75    0.82
   6   0  -4   16.65    0.72
  -6   0   4   17.89    0.72
  -6   0   4   17.40    0.68
   4   0  -4    0.03    0.04
  -4   0   4    0.02    0.03
  -4   0   4   -0.01    0.03
  -2   0   4  366.48   14.54
   2   0  -4  377.67   14.55
   2   0  -4  346.95   14.02
   0   0   4   35.10    1.43
   2   0   4    0.02    0.04
   2   0   4    0.00    0.04
   4   0   4    6.80    0.32
  -4   0  -4    6.76    0.31
   4   0   4    6.94    0.35
   6   0   4   38.74    1.52
   6   0   4   37.39    1.59
  -6   0  -4   36.99    1.45
   8   0   4    1.15    0.14
  -8   0  -4    1.34    0.11
   8   0   4    1.21    0.12
  11  -1  -4    0.55    0.09
  11   1  -4    0.62    0.09
  -9  -1   4   27.01    1.05
   9  -1  -4   25.51    1.05
   9   1  -4   24.71    1.04
  -9   1   4   24.33    0.98
   7  -1  -4    0.05    0.08
  -7  -1   4    0.06    0.03
  -7   1   4   -0.15    0.04
   7   1  -4   -0.09    0.06
  -7   1   4    0.09    0.04
  -5  -1   4    6.05    0.27
  -5  -1   4    6.66    0.29
   5  -1  -4    6.20    0.30
   5   1  -4    6.15    0.29
  -5   1   4    6.38    0.28
  -5   1   4    6.46    0.27
  -3  -1   4   11.99    0.52
   3  -1  -4   12.79    0.51
   3  -1  -4   11.28    0.51
   3   1  -4   12.79    0.52
  -3   1   4   12.59    0.51
  -3   1   4   11.75    0.49
   3   1  -4   12.41    0.51
   1  -1  -4  122.22    4.63
   1  -1  -4  112.08    4.46
  -1  -1   4  110.63    4.63
   1   1  -4  116.50    4.46
   1   1  -4  120.14    4.63
  -1   1   4  113.74    4.62
   1  -1   4    8.08    0.37
   1  -1   4    7.88    0.35
   1   1   4    8.10    0.37
   1   1   4    8.23    0.36
   3  -1   4    7.99    0.37
   3  -1   4    7.46    0.34
  -3   1  -4    7.49    0.33
   3   1   4    7.67    0.35
   3   1   4    7.55    0.37
   5  -1   4   13.33    0.59
   5  -1   4   13.31    0.63
  -5  -1  -4   14.02    0.57
   5   1   4   13.92    0.60
   5   1   4   13.87    0.63
  -5   1  -4   14.30    0.57
  -7  -1  -4    1.58    0.12
   7  -1   4    1.58    0.15
   7  -1   4    1.70    0.13
   7   1   4    1.58    0.13
  -7   1  -4    1.64    0.12
   7   1   4    1.49    0.15
  -9  -1  -4    1.95    0.14
   9  -1   4    2.14    0.17
  -9   1  -4    1.71    0.14
  10  -2  -4    0.43    0.08
 -10   2   4    0.31    0.06
  10   2  -4    0.39    0.07
  -8  -2   4    0.34    0.05
   8  -2  -4    0.20    0.07
  -8  -2   4    0.30    0.04
   8   2  -4    0.27    0.06
  -8   2   4    0.30    0.05
   6  -2  -4    0.08    0.06
  -6  -2   4   -0.21    0.04
   6   2  -4    0.03    0.06
  -6   2   4    0.00    0.01
  -6   2   4   -0.04    0.03
   4  -2  -4    0.05    0.04
  -4  -2   4    0.05    0.04
  -4   2   4    0.05    0.04
   4   2  -4    0.00    0.04
  -4   2   4    0.04    0.02
   2  -2  -4   36.21    1.41
   2  -2  -4   33.14    1.38
  -2  -2   4   33.89    1.42
   2   2  -4   33.39    1.36
   2   2  -4   36.76    1.42
  -2   2   4   35.35    1.41
   0  -2  -4    1.45    0.09
   0  -2   4    1.27    0.10
   0   2   4    1.43    0.09
   2  -2   4    0.61    0.06
   2  -2   4    0.68    0.08
  -2   2  -4    0.59    0.06
   2   2   4    0.66    0.07
   2   2   4    0.53    0.07
   4  -2   4    2.63    0.15
   4  -2   4    2.56    0.17
   4   2   4    2.64    0.16
   4   2   4    2.73    0.17
   6  -2   4   21.14    0.90
  -6  -2  -4   21.78    0.86
   6  -2   4   23.35    0.97
  -6   2  -4   21.48    0.87
   6   2   4   21.85    0.91
   6   2   4   20.78    0.96
   8  -2   4    0.02    0.05
  -8  -2  -4    0.01    0.05
   8  -2   4    0.07    0.08
   8   2   4    0.10    0.08
   8   2   4    0.05    0.06
  -8   2  -4    0.01    0.04
  11  -3  -4    1.05    0.12
  11   3  -4    0.97    0.11
  -9  -3   4    4.42    0.22
   9  -3  -4    4.27    0.24
   9   3  -4    4.11    0.23
  -9   3   4    4.03    0.21
  -7  -3   4    0.35    0.05
   7  -3  -4    0.28    0.07
  -7   3   4    0.27    0.05
   7   3  -4    0.30    0.06
  -5  -3   4    2.26    0.13
   5  -3  -4    2.09    0.14
   5   3  -4    2.13    0.13
  -5   3   4    2.32    0.13
   3  -3  -4    0.09    0.05
  -3  -3   4    0.15    0.05
   3  -3  -4    0.25    0.03
  -3   3   4    0.19    0.05
   3   3  -4    0.25    0.04
  -3   3   4    0.17    0.02
  -1  -3   4    0.76    0.07
   1  -3  -4    0.84    0.08
   1  -3  -4    0.83    0.06
   1   3  -4    0.76    0.07
  -1   3   4    0.76    0.06
   1  -3   4    4.12    0.19
   1  -3   4    3.96    0.21
   1   3   4    3.99    0.21
   1   3   4    4.10    0.21
  -1   3  -4    4.05    0.19
   3  -3   4    3.05    0.16
   3  -3   4    3.18    0.19
   3   3   4    2.95    0.17
  -3   3  -4    3.15    0.16
   3   3   4    2.94    0.18
   5  -3   4    0.12    0.05
  -5  -3  -4    0.02    0.04
   5  -3   4    0.11    0.06
  -5   3  -4    0.06    0.04
   5   3   4    0.08    0.05
   5   3   4    0.05    0.05
  -7  -3  -4    2.31    0.15
   7  -3   4    2.47    0.16
   7  -3   4    2.50    0.19
  -7   3  -4    2.53    0.16
   7   3   4    2.63    0.18
   7   3   4    2.26    0.19
  -9  -3  -4    1.22    0.11
   9  -3   4    1.27    0.13
  -9   3  -4    1.21    0.12
  10  -4  -4    0.04    0.06
 -10  -4   4    0.08    0.04
 -10   4   4   -0.04    0.04
  10   4  -4    0.07    0.05
   8  -4  -4    6.48    0.33
  -8  -4   4    7.07    0.32
   8   4  -4    6.53    0.31
  -8   4   4    6.57    0.31
  -6  -4   4   -0.04    0.04
   6  -4  -4   -0.01    0.05
  -6   4   4    0.07    0.04
   6   4  -4   -0.04    0.05
  -4  -4   4    2.20    0.13
   4  -4  -4    2.05    0.14
  -4   4   4    2.07    0.13
   2  -4  -4   11.54    0.50
   2  -4  -4   12.12    0.48
  -2  -4   4   10.82    0.51
  -2   4   4   11.23    0.48
  -2   4   4   11.55    0.48
   2   4  -4   12.14    0.48
   0  -4  -4    0.35    0.06
   0  -4  -4    0.32    0.04
   0  -4   4    0.25    0.05
   0   4  -4    0.30    0.04
   0   4   4    0.29    0.04
   2  -4   4    0.99    0.10
   2  -4   4    1.08    0.08
   2   4   4    1.04    0.09
   2   4   4    1.14    0.09
  -2   4  -4    1.09    0.08
   4  -4   4    0.37    0.06
   4  -4   4    0.24    0.07
  -4   4  -4    0.33    0.06
   4   4   4    0.30    0.06
   4   4   4    0.32    0.07
  -6  -4  -4    0.11    0.05
   6  -4   4    0.09    0.06
   6  -4   4    0.09    0.05
  -6   4  -4    0.15    0.05
   6   4   4    0.05    0.06
   8  -4   4    0.30    0.09
  -8  -4  -4    0.31    0.07
   8  -4   4    0.38    0.07
  -8   4  -4    0.26    0.06
   8   4   4    0.23    0.07
  11  -5  -4   -0.11    0.05
 -11   5   4    0.09    0.05
  11   5  -4   -0.08    0.05
   9  -5  -4   10.11    0.48
  -9  -5   4   10.17    0.47
  -9   5   4   10.18    0.44
   9   5  -4    9.72    0.45
  -7  -5   4    3.60    0.20
   7  -5  -4    3.68    0.21
   7   5  -4    3.60    0.19
  -7   5   4    3.52    0.19
  -5  -5   4   -0.02    0.05
   5  -5  -4   -0.02    0.05
   5   5  -4   -0.03    0.03
  -5   5   4    0.03    0.04
  -3  -5   4   10.12    0.45
   3  -5  -4    9.55    0.43
   3   5  -4    8.97    0.38
   3   5  -4   10.28    0.40
  -3   5   4    9.61    0.41
  -1  -5   4   19.36    0.86
   1  -5  -4   18.86    0.83
   1  -5  -4   21.23    0.84
   1   5  -4   19.05    0.78
  -1   5   4   20.48    0.81
   1   5  -4   20.88    0.81
   1   5  -4   22.02    0.80
   1  -5   4   10.94    0.50
   1  -5   4   11.05    0.45
  -1   5  -4   11.14    0.45
   1   5   4   10.48    0.47
   3  -5   4    0.00    0.03
   3  -5   4   -0.03    0.05
  -3   5  -4    0.03    0.04
   3   5   4    0.03    0.05
   5  -5   4   21.41    0.95
   5  -5   4   21.85    0.88
  -5   5  -4   21.39    0.86
   5   5   4   21.25    0.90
   7  -5   4    0.72    0.09
   7  -5   4    0.92    0.12
  -7  -5  -4    0.75    0.08
   7   5   4    0.72    0.10
  -7   5  -4    0.65    0.08
 -10  -6   4    0.43    0.07
  10  -6  -4    0.49    0.09
  10   6  -4    0.40    0.07
 -10   6   4    0.54    0.08
   8  -6  -4    4.51    0.25
  -8  -6   4    4.31    0.24
   8   6  -4    4.47    0.22
  -8   6   4    4.46    0.23
   6  -6  -4    3.27    0.20
  -6  -6   4    3.28    0.19
  -6   6   4    3.34    0.18
   6   6  -4    3.21    0.16
  -4  -6   4    7.49    0.36
   4  -6  -4    7.16    0.35
   4   6  -4    6.73    0.30
   4   6  -4    8.82    0.31
  -4   6   4    7.46    0.34
   4   6  -4    7.53    0.32
  -2  -6   4    4.71    0.26
   2  -6  -4    5.13    0.22
   2  -6  -4    4.54    0.25
   2   6  -4    5.39    0.22
   2   6  -4    5.22    0.22
  -2   6   4    4.83    0.24
   2   6  -4    4.70    0.21
   0  -6   4    2.87    0.18
   0   6  -4    3.12    0.14
   0   6  -4    3.17    0.15
   2  -6   4    8.59    0.42
   2  -6   4    8.83    0.37
  -2   6  -4    8.20    0.37
   2   6   4    8.83    0.40
   4  -6   4   11.34    0.47
   4  -6   4   10.95    0.52
   4   6   4   10.30    0.49
  -4   6  -4   10.83    0.47
   6  -6   4    5.81    0.33
   6  -6   4    5.82    0.29
   6   6   4    6.14    0.32
  -6   6  -4    5.91    0.30
   8  -6   4    1.57    0.13
  -8   6  -4    1.45    0.13
   8   6   4    1.52    0.15
  -9  -7   4    4.38    0.24
   9  -7  -4    4.42    0.26
  -9   7   4    4.06    0.23
   9   7  -4    4.34    0.23
  -7  -7   4    7.87    0.39
   7  -7  -4    7.83    0.38
   7   7  -4    7.71    0.35
  -7   7   4    8.36    0.37
  -5  -7   4    2.38    0.16
   5  -7  -4    2.55    0.16
  -5   7   4    2.31    0.15
   5   7  -4    2.27    0.12
  -3  -7   4    0.61    0.08
   3  -7  -4    0.67    0.08
  -3   7   4    0.65    0.07
   3   7  -4    0.59    0.05
   3   7  -4    0.67    0.05
   1  -7  -4    8.22    0.37
  -1  -7   4    8.11    0.40
   1  -7  -4    7.96    0.39
   1   7  -4    9.00    0.35
   1   7  -4    9.03    0.34
   1   7  -4    7.95    0.35
  -1   7   4    8.57    0.38
  -1  -7  -4    5.18    0.28
   1  -7   4    5.38    0.23
   1  -7   4    5.01    0.28
  -1   7  -4    5.27    0.24
   3  -7   4    0.74    0.09
   3  -7   4    0.74    0.07
  -3   7  -4    0.61    0.07
   3   7   4    0.58    0.08
   5  -7   4    9.14    0.47
   5  -7   4    9.65    0.42
  -5   7  -4    9.56    0.43
   5   7   4    9.25    0.45
   7  -7   4    0.19    0.06
   7  -7   4    0.25    0.09
  -7  -7  -4    0.31    0.06
   7   7   4    0.27    0.08
  -7   7  -4    0.26    0.07
 -10  -8   4    0.10    0.05
  10  -8  -4    0.13    0.07
 -10   8   4    0.02    0.05
   8  -8  -4    2.55    0.18
  -8  -8   4    2.43    0.17
  -8   8   4    2.27    0.16
  -6  -8   4    1.31    0.12
   6  -8  -4    1.21    0.12
  -6   8   4    1.35    0.11
  -4  -8   4    1.86    0.14
   4  -8  -4    1.89    0.14
   4   8  -4    2.17    0.09
  -4   8   4    1.80    0.13
   2  -8  -4    7.75    0.38
  -2  -8   4    8.28    0.41
   2  -8  -4    8.91    0.36
  -2   8   4    8.23    0.37
   2   8  -4    8.00    0.34
   0  -8   4    3.20    0.20
   0  -8  -4    3.05    0.19
   0   8  -4    3.45    0.15
   0   8   4    3.24    0.19
   0   8  -4    2.88    0.16
   2  -8   4    1.93    0.11
   2  -8   4    1.85    0.15
  -2   8  -4    1.76    0.12
   4  -8   4    0.51    0.06
   4  -8   4    0.43    0.09
   4   8   4    0.61    0.09
  -4   8  -4    0.64    0.08
   6  -8   4    0.11    0.05
   6  -8   4    0.09    0.07
  -6   8  -4    0.05    0.05
   6   8   4    0.04    0.06
  -9  -9   4    0.14    0.06
   9  -9  -4    0.06    0.07
  -9   9   4    0.06    0.05
  -7  -9   4    1.41    0.13
   7  -9  -4    1.43    0.13
  -7   9   4    1.61    0.13
   5  -9  -4    1.97    0.15
  -5  -9   4    1.80    0.15
  -5   9   4    2.13    0.14
   3  -9  -4    0.72    0.08
  -3  -9   4    0.78    0.10
  -3   9   4    0.79    0.09
   3   9  -4    0.74    0.05
  -1  -9   4    0.61    0.09
   1  -9  -4    0.50    0.07
  -1   9   4    0.63    0.08
   1   9  -4    0.48    0.05
   1  -9   4    0.00    0.05
  -1  -9  -4    0.00    0.04
  -1   9  -4    0.11    0.04
   3  -9   4    0.83    0.11
  -3   9  -4    0.99    0.09
   3   9   4    1.16    0.11
   5  -9   4    0.00    0.06
   5   9   4    0.02    0.05
  -5   9  -4   -0.05    0.05
   7   9   4    1.82    0.16
  -7   9  -4    1.65    0.14
   8 -10  -4   -0.03    0.07
  -8 -10   4   -0.05    0.05
  -8  10   4    0.04    0.05
   6 -10  -4   -0.10    0.05
  -6 -10   4   -0.01    0.06
  -6  10   4   -0.06    0.05
   4 -10  -4    0.04    0.05
  -4 -10   4   -0.05    0.06
  -4  10   4   -0.05    0.04
  -2 -10   4    0.04    0.07
   2 -10  -4    0.06    0.05
   2  10  -4    0.07    0.03
  -2  10   4    0.11    0.05
   0 -10   4    0.88    0.11
   0 -10  -4    0.96    0.10
   0  10   4    0.99    0.10
   0  10  -4    0.88    0.08
  -2 -10  -4    0.01    0.05
   2 -10   4    0.07    0.06
  -2  10  -4    0.07    0.05
   4 -10   4    0.50    0.10
  -4  10  -4    0.66    0.08
   4  10   4    0.62    0.09
   6  10   4    0.68    0.10
  -6  10  -4    0.46    0.08
  -7 -11   4    0.06    0.06
   7 -11  -4    0.11    0.07
  -7  11   4    0.01    0.05
  -5 -11   4    1.65    0.16
   5 -11  -4    1.97    0.15
  -5  11   4    2.23    0.15
   3 -11  -4    8.50    0.40
  -3 -11   4    8.51    0.44
  -3  11   4    8.33    0.39
  -1 -11   4    1.26    0.14
   1 -11  -4    1.20    0.11
   1  11  -4    1.36    0.09
  -1  11   4    1.45    0.12
   1 -11   4    4.51    0.28
  -1 -11  -4    4.83    0.27
  -1  11  -4    4.72    0.23
  -3 -11  -4    1.12    0.12
   3 -11   4    1.13    0.13
  -3  11  -4    1.33    0.11
   5 -11   4    0.95    0.13
   5  11   4    0.99    0.12
  -5  11  -4    0.87    0.10
   6 -12  -4    0.71    0.10
  -6 -12   4    0.77    0.11
  -6  12   4    0.73    0.10
  -4 -12   4    0.06    0.07
   4 -12  -4    0.03    0.06
  -4  12   4    0.05    0.05
  -2 -12   4   -0.02    0.08
   2 -12  -4    0.04    0.05
  -2  12   4    0.02    0.05
   0 -12   4    8.18    0.45
   0 -12  -4    8.53    0.42
   0  12   4    8.99    0.41
   0  12  -4    9.11    0.38
   2 -12   4   -0.08    0.06
  -2 -12  -4    0.11    0.06
  -2  12  -4    0.10    0.05
   4 -12   4    0.15    0.09
  -4 -12  -4    0.11    0.07
  -4  12  -4    0.07    0.06
   5 -13  -4    0.03    0.07
  -5  13   4    0.20    0.07
  -3 -13   4    3.31    0.25
   3 -13  -4    3.55    0.21
  -3  13   4    3.53    0.22
  -1 -13   4    1.51    0.16
   1 -13  -4    1.51    0.13
  -1  13   4    1.69    0.14
  -1 -13  -4    0.08    0.05
  -1  13  -4    0.08    0.05
  -3 -13  -4   -0.05    0.05
  -3  13  -4    0.00    0.05
   4 -14  -4    0.09    0.06
  -4  14   4    0.08    0.06
   2 -14  -4    1.63    0.14
  -2  14   4    1.77    0.15
   0  14   4    0.16    0.07
  -2  14  -4    0.08    0.06
  -3  15   4    0.14    0.07
  -1  15   4    0.03    0.06
  10   0  -5    0.03    0.06
  -8   0   5    0.92    0.08
   8   0  -5    0.85    0.10
  -6   0   5    4.65    0.22
  -6   0   5    4.86    0.22
   6   0  -5    4.34    0.24
  -4   0   5    1.79    0.10
   4   0  -5    1.66    0.10
   4   0  -5    1.50    0.12
  -2   0   5   15.12    0.65
   2   0  -5   15.40    0.64
   0   0   5    0.39    0.06
   0   0  -5    0.32    0.06
   2   0   5   19.01    0.80
   2   0   5   17.97    0.77
   4   0   5    4.05    0.25
   4   0   5    4.29    0.23
  -4   0  -5    4.16    0.22
   6   0   5    0.11    0.06
  -6   0  -5    0.12    0.05
   6   0   5    0.11    0.07
  -8   0  -5    0.46    0.08
  11  -1  -5    0.17    0.08
  11   1  -5    0.22    0.07
   9  -1  -5    0.26    0.09
  -9   1   5    0.47    0.06
   9   1  -5    0.32    0.08
   7  -1  -5    0.30    0.08
  -7  -1   5    0.31    0.05
  -7  -1   5    0.41    0.06
  -7   1   5    0.31    0.05
   7   1  -5    0.35    0.08
  -5  -1   5    1.62    0.10
   5  -1  -5    1.49    0.12
  -5   1   5    1.59    0.09
  -5   1   5    1.70    0.11
   5   1  -5    1.51    0.12
   3  -1  -5    0.34    0.04
  -3  -1   5    0.23    0.04
   3  -1  -5    0.20    0.06
   3   1  -5    0.21    0.05
  -3   1   5    0.23    0.04
  -1  -1   5    7.75    0.37
   1  -1  -5    8.20    0.37
   1   1  -5    8.09    0.36
  -1   1   5    7.84    0.36
   1  -1   5    3.69    0.21
   1  -1   5    3.76    0.20
   1   1   5    3.73    0.20
   1   1   5    3.64    0.20
   3  -1   5    0.03    0.05
   3  -1   5    0.02    0.04
  -3   1  -5   -0.03    0.04
   3   1   5    0.03    0.05
   3   1   5   -0.01    0.04
  -5  -1  -5    0.63    0.08
   5  -1   5    0.66    0.09
   5  -1   5    0.60    0.10
   5   1   5    0.83    0.11
  -5   1  -5    0.68    0.08
   5   1   5    0.75    0.09
   7  -1   5    0.09    0.08
   7  -1   5    0.18    0.07
  -7  -1  -5    0.14    0.06
  -7   1  -5    0.09    0.05
   7   1   5    0.06    0.08
   7   1   5    0.12    0.06
  10  -2  -5    0.80    0.11
  10   2  -5    0.75    0.10
   8  -2  -5    0.51    0.09
  -8  -2   5    0.61    0.07
   8   2  -5    0.61    0.08
  -8   2   5    0.63    0.07
   6  -2  -5    8.43    0.40
  -6  -2   5    9.01    0.40
   6   2  -5    9.19    0.40
  -6   2   5    8.38    0.38
  -4  -2   5    0.51    0.06
   4  -2  -5    0.47    0.07
   4  -2  -5    0.61    0.05
  -4   2   5    0.60    0.07
   4   2  -5    0.57    0.07
  -4   2   5    0.59    0.04
  -2  -2   5   -0.01    0.04
   2  -2  -5   -0.09    0.04
   2  -2  -5    0.06    0.05
   2   2  -5    0.06    0.04
  -2   2   5   -0.03    0.02
   0  -2  -5   -0.02    0.04
   0  -2   5    0.04    0.04
   0   2  -5   -0.04    0.04
   0   2   5    0.00    0.04
   2  -2   5    7.76    0.39
   2  -2   5    7.94    0.36
   2   2   5    8.32    0.39
  -2   2  -5    8.06    0.35
   2   2   5    8.08    0.37
   4  -2   5    0.06    0.06
   4  -2   5    0.13    0.05
  -4   2  -5    0.16    0.05
   4   2   5    0.11    0.05
   4   2   5    0.16    0.06
  -6  -2  -5    0.08    0.05
   6  -2   5   -0.01    0.05
   6  -2   5    0.08    0.07
  -6   2  -5    0.01    0.05
   6   2   5    0.06    0.06
   6   2   5   -0.07    0.06
   8  -2   5    0.70    0.10
  -8  -2  -5    0.46    0.08
  -8   2  -5    0.63    0.09
  11  -3  -5    0.60    0.10
  11   3  -5    0.58    0.09
   9  -3  -5    0.06    0.08
  -9   3   5    0.01    0.05
   9   3  -5    0.00    0.05
  -7  -3   5    0.41    0.07
   7  -3  -5    0.28    0.08
  -7   3   5    0.44    0.06
   7   3  -5    0.33    0.07
   5  -3  -5   16.40    0.72
  -5  -3   5   17.71    0.74
   5   3  -5   17.30    0.71
  -5   3   5   17.27    0.69
   3  -3  -5    0.00    0.03
  -3  -3   5    0.00    0.04
   3  -3  -5   -0.04    0.04
   3   3  -5    0.02    0.04
  -3   3   5   -0.02    0.04
  -3   3   5    0.00    0.02
  -1  -3   5    2.02    0.13
   1  -3  -5    1.80    0.13
  -1   3   5    2.04    0.12
   1   3  -5    1.93    0.12
   1  -3   5   19.45    0.76
   1  -3   5   17.88    0.81
   1   3   5   19.11    0.78
   1   3   5   18.83    0.80
  -1   3  -5   17.89    0.74
   3  -3   5    0.47    0.08
   3  -3   5    0.34    0.06
   3   3   5    0.33    0.07
  -3   3  -5    0.49    0.07
   3   3   5    0.43    0.07
  -5  -3  -5    0.76    0.08
   5  -3   5    0.66    0.10
   5  -3   5    0.73    0.08
   5   3   5    0.63    0.09
   5   3   5    0.64    0.10
   7  -3   5    0.89    0.10
  -7  -3  -5    0.82    0.09
   7   3   5    0.68    0.10
  -7   3  -5    0.64    0.09
  10  -4  -5    0.77    0.11
  10   4  -5    0.79    0.10
 -10   4   5    0.77    0.09
  -8  -4   5    0.03    0.05
   8  -4  -5    0.00    0.07
  -8   4   5    0.09    0.05
   8   4  -5    0.02    0.05
  -6  -4   5   16.42    0.69
   6  -4  -5   15.38    0.68
  -6   4   5   15.84    0.65
   6   4  -5   15.83    0.66
   4  -4  -5    0.02    0.05
  -4  -4   5    0.13    0.06
   4   4  -5    0.04    0.04
  -4   4   5    0.02    0.04
  -2  -4   5   -0.02    0.04
   2  -4  -5    0.02    0.05
   2  -4  -5    0.04    0.03
   2   4  -5    0.00    0.02
  -2   4   5    0.04    0.02
   0  -4  -5    0.04    0.05
   0  -4   5    0.01    0.04
   0   4   5   -0.01    0.03
   0   4  -5   -0.03    0.03
   0   4  -5    0.01    0.03
   2  -4   5   17.05    0.68
   2  -4   5   16.53    0.73
   2   4   5   16.08    0.70
   2   4   5   15.84    0.72
  -2   4  -5   16.71    0.66
   4  -4   5    0.65    0.09
   4  -4   5    0.51    0.07
   4   4   5    0.57    0.08
   4   4   5    0.38    0.08
  -4   4  -5    0.40    0.07
   6  -4   5    1.35    0.15
  -6  -4  -5    1.58    0.12
   6  -4   5    1.38    0.12
  -6   4  -5    1.49    0.12
   6   4   5    1.29    0.14
   6   4   5    1.30    0.13
  -9  -5   5    1.62    0.12
   9  -5  -5    1.35    0.14
  -9   5   5    1.38    0.11
   9   5  -5    1.23    0.11
  -7  -5   5    0.17    0.06
   7  -5  -5    0.25    0.08
   7   5  -5    0.20    0.05
  -7   5   5    0.18    0.06
   5  -5  -5    0.30    0.07
  -5  -5   5    0.33    0.07
   5   5  -5    0.27    0.06
  -5   5   5    0.32    0.06
  -3  -5   5    0.73    0.09
   3  -5  -5    0.67    0.08
  -3   5   5    0.66    0.08
   3   5  -5    0.89    0.07
  -1  -5   5    1.27    0.11
   1  -5  -5    1.35    0.12
  -1   5   5    1.47    0.09
   1   5  -5    1.42    0.10
   1   5  -5    1.70    0.10
   1  -5   5    1.16    0.11
   1  -5   5    1.30    0.09
  -1   5  -5    1.07    0.09
   1   5   5    1.17    0.09
   3  -5   5    2.18    0.13
   3  -5   5    2.08    0.16
   3   5   5    2.32    0.16
   3   5   5    1.89    0.15
   5  -5   5    4.40    0.22
   5  -5   5    3.53    0.25
  -5   5  -5    3.81    0.22
   5   5   5    3.85    0.24
   7  -5   5    0.03    0.06
  -7  -5  -5   -0.03    0.05
  -7   5  -5    0.06    0.05
   7   5   5    0.00    0.06
  10  -6  -5    0.45    0.10
 -10   6   5    0.31    0.07
  -8  -6   5    1.31    0.12
   8  -6  -5    1.11    0.13
  -8   6   5    1.38    0.11
   8   6  -5    1.15    0.10
   6  -6  -5    2.91    0.18
  -6  -6   5    2.71    0.18
  -6   6   5    2.56    0.16
   6   6  -5    2.39    0.15
  -4  -6   5    0.11    0.06
   4  -6  -5    0.13    0.06
   4   6  -5    0.23    0.05
  -4   6   5    0.13    0.05
   4   6  -5    0.16    0.03
  -2  -6   5    4.49    0.24
   2  -6  -5    4.02    0.23
   2   6  -5    4.41    0.20
   2   6  -5    3.69    0.19
  -2   6   5    3.97    0.22
   0  -6   5    0.66    0.09
   0  -6  -5    0.63    0.09
   0   6  -5    0.67    0.06
   0   6  -5    0.63    0.07
   2  -6   5    6.10    0.28
   2  -6   5    5.29    0.31
   2   6   5    6.32    0.31
   4  -6   5    0.13    0.05
   4  -6   5    0.13    0.07
  -4   6  -5    0.09    0.05
   4   6   5    0.18    0.07
  -6  -6  -5    3.70    0.21
   6  -6   5    3.65    0.22
   6  -6   5    4.12    0.27
  -6   6  -5    3.60    0.22
   6   6   5    3.93    0.24
  -9  -7   5    0.85    0.11
   9  -7  -5    0.90    0.12
  -9   7   5    0.74    0.09
  -7  -7   5    4.72    0.26
   7  -7  -5    4.29    0.26
  -7   7   5    4.89    0.25
   5  -7  -5    5.33    0.30
  -5  -7   5    6.39    0.32
   5   7  -5    5.94    0.27
  -5   7   5    6.09    0.30
  -3  -7   5    1.43    0.13
   3  -7  -5    1.25    0.12
  -3   7   5    1.39    0.12
   3   7  -5    1.72    0.10
  -1  -7   5    0.37    0.07
   1  -7  -5    0.43    0.08
   1   7  -5    0.52    0.05
  -1  -7  -5    4.28    0.25
   1  -7   5    4.32    0.26
  -1   7  -5    4.37    0.22
   3  -7   5    7.17    0.39
   3  -7   5    7.40    0.33
   3   7   5    7.34    0.37
  -3   7  -5    7.22    0.34
   5  -7   5    1.23    0.10
   5  -7   5    1.12    0.13
   5   7   5    1.34    0.13
  -5   7  -5    1.12    0.11
   8  -8  -5    0.58    0.10
  -8  -8   5    0.44    0.08
  -8   8   5    0.63    0.09
  -6  -8   5    9.78    0.46
   6  -8  -5    9.21    0.45
  -6   8   5    9.07    0.43
   4  -8  -5    2.47    0.18
  -4  -8   5    2.95    0.20
  -4   8   5    2.96    0.18
   2  -8  -5    0.14    0.06
  -2  -8   5    0.28    0.07
   2   8  -5    0.19    0.04
  -2   8   5    0.17    0.06
   0  -8   5    0.59    0.09
   0  -8  -5    0.68    0.09
   0   8  -5    0.46    0.06
   2  -8   5   17.70    0.81
  -2  -8  -5   17.56    0.79
  -2   8  -5   18.28    0.73
   4  -8   5    0.75    0.11
   4   8   5    0.81    0.11
  -4   8  -5    0.99    0.10
  -6   8  -5    0.05    0.05
   6   8   5    0.15    0.07
  -9  -9   5   -0.02    0.07
   9  -9  -5    0.27    0.09
  -9   9   5    0.18    0.06
   7  -9  -5    3.72    0.23
  -7  -9   5    3.55    0.23
  -7   9   5    3.58    0.22
   5  -9  -5   10.90    0.50
  -5  -9   5   10.33    0.51
  -5   9   5   10.34    0.47
  -3  -9   5    0.56    0.10
   3  -9  -5    0.63    0.09
  -3   9   5    0.73    0.09
   1  -9  -5    0.06    0.05
  -1  -9   5    0.01    0.06
  -1   9   5    0.02    0.05
   1   9  -5    0.01    0.03
  -1  -9  -5   11.13    0.53
   1  -9   5   11.54    0.55
  -1   9  -5   11.25    0.48
   3  -9   5    2.80    0.21
  -3   9  -5    2.55    0.17
   5   9   5    0.51    0.10
  -5   9  -5    0.47    0.08
   8 -10  -5    0.21    0.09
  -8  10   5    0.14    0.06
   6 -10  -5   11.88    0.55
  -6 -10   5   11.50    0.56
  -6  10   5   11.77    0.53
   4 -10  -5    0.15    0.07
  -4 -10   5    0.27    0.09
  -4  10   5    0.22    0.07
   2 -10  -5    1.17    0.12
  -2 -10   5    1.25    0.13
   2  10  -5    1.20    0.09
  -2  10   5    1.23    0.12
   0 -10   5    0.02    0.06
   0 -10  -5   -0.04    0.05
   0  10  -5    0.03    0.04
   2 -10   5   12.05    0.59
  -2 -10  -5   11.10    0.56
  -2  10  -5   12.48    0.52
  -4  10  -5    0.06    0.05
   7 -11  -5    0.09    0.08
  -7  11   5    0.17    0.07
   5 -11  -5   10.86    0.52
  -5 -11   5   10.92    0.55
  -5  11   5   11.21    0.51
  -3 -11   5    1.14    0.14
   3 -11  -5    1.12    0.12
  -3  11   5    1.42    0.13
   1 -11  -5    4.76    0.27
  -1 -11   5    4.68    0.29
  -1  11   5    4.84    0.27
   1  11  -5    4.76    0.23
   1 -11   5   13.64    0.64
  -1 -11  -5   12.76    0.60
  -1  11  -5   12.89    0.55
  -3 -11  -5   -0.01    0.05
  -3  11  -5    0.07    0.06
   6 -12  -5   -0.07    0.07
  -6  12   5    0.02    0.05
  -4 -12   5    2.38    0.21
   4 -12  -5    2.66    0.19
  -4  12   5    2.50    0.18
   2 -12  -5    3.46    0.23
  -2 -12   5    3.73    0.26
  -2  12   5    4.00    0.23
   0 -12   5    1.19    0.14
   0 -12  -5    1.09    0.12
   0  12  -5    1.10    0.10
  -2 -12  -5    0.11    0.06
  -2  12  -5    0.08    0.05
   5 -13  -5   -0.09    0.06
  -5  13   5    0.12    0.07
   3 -13  -5    0.75    0.10
  -3  13   5    0.87    0.11
   1 -13  -5    0.38    0.08
  -1  13   5    0.35    0.08
  -1 -13  -5    0.00    0.05
  -1  13  -5    0.00    0.05
   2 -14  -5    0.09    0.06
  -2  14   5    0.15    0.07
   0 -14  -5    0.33    0.08
  10   0  -6   14.05    0.64
   8   0  -6    0.45    0.11
   6   0  -6    1.96    0.15
   4   0  -6    8.56    0.41
  -4   0   6    8.86    0.39
   2   0  -6   73.15    2.97
  -2   0   6   79.02    3.07
   0   0  -6    1.37    0.12
   0   0   6    1.60    0.12
   2   0   6    6.19    0.33
   2   0   6    6.31    0.31
  -4   0  -6    8.15    0.37
   4   0   6    7.68    0.41
   4   0   6    7.88    0.39
  -6   0  -6    6.73    0.34
   6   0   6    7.02    0.36
   9  -1  -6    8.74    0.43
   9   1  -6    8.66    0.42
   7  -1  -6    2.68    0.18
  -7   1   6    2.54    0.16
   7   1  -6    2.58    0.18
  -5  -1   6    0.50    0.06
   5  -1  -6    0.47    0.08
   5   1  -6    0.43    0.08
  -3  -1   6   37.66    1.55
   3  -1  -6   36.85    1.52
  -3   1   6   39.88    1.54
   3   1  -6   36.71    1.51
  -1  -1   6    1.62    0.12
   1  -1  -6    1.25    0.12
   1   1  -6    1.49    0.12
  -1   1   6    1.66    0.11
   1  -1   6    0.92    0.10
   1   1   6    1.07    0.10
   3  -1   6   -0.05    0.05
   3  -1   6    0.02    0.06
   3   1   6    0.01    0.05
   3   1   6   -0.07    0.05
  -3   1  -6    0.02    0.04
   5  -1   6   20.80    0.88
   5  -1   6   21.05    0.94
  -5  -1  -6   20.54    0.84
  -5   1  -6   20.02    0.84
   5   1   6   21.01    0.89
   5   1   6   20.56    0.93
  10  -2  -6    7.85    0.40
  10   2  -6    7.30    0.38
   8  -2  -6    0.41    0.10
  -8   2   6    0.26    0.06
   8   2  -6    0.15    0.09
   6  -2  -6   -0.06    0.06
  -6  -2   6    0.08    0.04
  -6   2   6   -0.07    0.04
   6   2  -6    0.19    0.07
   4  -2  -6    0.28    0.07
  -4  -2   6    0.36    0.05
   4   2  -6    0.29    0.06
  -4   2   6    0.34    0.04
  -2  -2   6   17.77    0.77
   2  -2  -6   16.82    0.76
   2   2  -6   17.56    0.75
  -2   2   6   19.55    0.76
   0  -2   6    0.71    0.08
   0  -2  -6    0.53    0.08
   0   2  -6    0.65    0.08
   0   2   6    0.54    0.07
   2  -2   6    0.05    0.05
   2  -2   6   -0.05    0.05
  -2   2  -6    0.00    0.04
   2   2   6   -0.04    0.05
   2   2   6    0.03    0.05
   4  -2   6    1.21    0.11
   4  -2   6    1.16    0.13
  -4   2  -6    1.18    0.11
   4   2   6    1.14    0.12
   4   2   6    1.15    0.12
   6  -2   6    0.24    0.07
  -6  -2  -6    0.10    0.06
   6   2   6    0.14    0.07
  -6   2  -6    0.11    0.06
   9  -3  -6    0.41    0.10
  -9   3   6    0.50    0.07
   9   3  -6    0.21    0.07
  -7  -3   6    0.37    0.07
   7  -3  -6    0.17    0.07
  -7   3   6    0.26    0.06
   7   3  -6    0.26    0.08
  -5  -3   6    0.17    0.05
   5  -3  -6    0.12    0.06
   5   3  -6    0.20    0.06
  -5   3   6    0.07    0.05
   3  -3  -6    0.28    0.07
  -3  -3   6    0.31    0.06
   3   3  -6    0.38    0.06
  -3   3   6    0.34    0.04
   1  -3  -6    0.06    0.05
  -1  -3   6    0.05    0.05
  -1   3   6    0.06    0.03
   1   3  -6    0.07    0.04
   1  -3   6    0.03    0.05
   1   3   6    0.01    0.04
  -1   3  -6   -0.04    0.04
   3  -3   6    1.30    0.13
   3  -3   6    1.17    0.11
   3   3   6    1.39    0.12
  -3   3  -6    1.33    0.11
   3   3   6    1.14    0.12
   5  -3   6    2.95    0.22
   5  -3   6    2.59    0.18
  -5  -3  -6    2.92    0.18
   5   3   6    2.84    0.20
   5   3   6    2.56    0.20
  10  -4  -6    0.35    0.10
 -10   4   6    0.31    0.07
  10   4  -6    0.22    0.07
   8  -4  -6    0.13    0.08
   8   4  -6   -0.14    0.05
  -8   4   6   -0.01    0.05
   6  -4  -6    0.63    0.09
  -6  -4   6    0.63    0.08
  -6   4   6    0.44    0.07
   6   4  -6    0.62    0.09
   4  -4  -6   -0.01    0.05
  -4  -4   6    0.04    0.04
   4   4  -6    0.07    0.05
   2  -4  -6    2.57    0.18
  -2  -4   6    2.86    0.18
   2   4  -6    3.00    0.17
  -2   4   6    2.74    0.15
   0  -4   6    0.07    0.05
   0  -4  -6    0.00    0.04
   0   4   6   -0.04    0.03
   0   4  -6   -0.02    0.04
   0   4  -6    0.00    0.04
   2  -4   6    0.26    0.07
   2  -4   6    0.48    0.07
  -2   4  -6    0.30    0.06
   2   4   6    0.36    0.07
   4  -4   6    4.60    0.25
   4  -4   6    4.55    0.28
   4   4   6    4.41    0.26
   4   4   6    4.25    0.27
  -6  -4  -6    0.00    0.05
   6  -4   6    0.05    0.06
  -6   4  -6    0.13    0.06
   6   4   6    0.08    0.07
   9  -5  -6    4.70    0.29
  -9   5   6    4.55    0.26
   9   5  -6    5.11    0.26
   7  -5  -6    0.16    0.08
  -7  -5   6    0.36    0.09
  -7   5   6    0.08    0.05
   7   5  -6   -0.01    0.08
   5  -5  -6    1.87    0.15
  -5  -5   6    1.85    0.14
  -5   5   6    1.94    0.14
  -3  -5   6    4.05    0.24
   3   5  -6    4.32    0.21
   1  -5  -6    3.00    0.19
  -1  -5   6    3.06    0.19
  -1   5   6    2.78    0.16
   1   5  -6    2.76    0.16
  -1  -5  -6    0.92    0.11
   1  -5   6    1.35    0.12
  -1   5  -6    1.32    0.10
   1   5   6    1.26    0.11
   3  -5   6    3.20    0.23
   3  -5   6    3.57    0.20
   3   5   6    3.14    0.21
   3   5   6    3.82    0.23
   5  -5   6    5.70    0.29
   5   5   6    5.80    0.33
  -5   5  -6    5.43    0.29
   8  -6  -6    1.98    0.17
  -8  -6   6    2.22    0.17
  -8   6   6    2.24    0.16
  -6  -6   6    1.05    0.12
   6  -6  -6    0.83    0.11
   6   6  -6    0.90    0.09
  -6   6   6    1.01    0.10
   4  -6  -6    0.72    0.10
  -4  -6   6    0.81    0.10
  -4   6   6    0.77    0.09
   4   6  -6    0.80    0.08
   4   6  -6    0.71    0.06
   2  -6  -6    6.76    0.35
  -2  -6   6    6.65    0.35
   2   6  -6    7.64    0.32
   2   6  -6    6.83    0.31
   0  -6  -6    5.08    0.28
   0  -6   6    4.79    0.28
   0   6  -6    5.10    0.25
   0   6  -6    4.73    0.24
   2  -6   6    0.55    0.07
   2  -6   6    0.59    0.10
   4  -6   6    7.14    0.34
   4  -6   6    6.95    0.39
  -4   6  -6    6.36    0.33
   4   6   6    7.30    0.38
   9  -7  -6    4.10    0.27
  -9   7   6    3.82    0.23
   7  -7  -6    0.23    0.08
  -7  -7   6    0.31    0.09
  -7   7   6    0.29    0.07
  -5  -7   6    1.18    0.13
   5  -7  -6    1.25    0.13
  -5   7   6    1.17    0.11
   3  -7  -6    3.46    0.21
  -3  -7   6    3.39    0.21
   3   7  -6    3.13    0.16
  -3   7   6    3.04    0.20
   1  -7  -6    0.04    0.06
  -1  -7   6    0.07    0.05
   1   7  -6    0.06    0.04
   1  -7   6    1.13    0.12
  -1  -7  -6    1.12    0.12
  -1   7  -6    1.20    0.10
   3  -7   6    3.24    0.24
  -3   7  -6    3.59    0.20
   5   7   6    3.25    0.23
  -5   7  -6    3.04    0.20
   8  -8  -6    1.12    0.14
  -8  -8   6    1.14    0.13
  -8   8   6    1.11    0.12
  -6  -8   6    2.00    0.17
   6  -8  -6    1.80    0.16
  -6   8   6    1.86    0.15
   4  -8  -6    0.86    0.11
  -4  -8   6    1.04    0.12
  -4   8   6    0.94    0.10
  -2  -8   6    1.64    0.15
   2  -8  -6    1.68    0.15
   2   8  -6    1.80    0.11
   0  -8  -6    0.52    0.09
   0  -8   6    0.60    0.10
   0   8  -6    0.55    0.07
  -2  -8  -6    0.21    0.07
   2  -8   6    0.07    0.07
  -2   8  -6    0.23    0.06
  -4   8  -6    0.35    0.07
   4   8   6    0.52    0.10
  -7  -9   6    1.28    0.15
   7  -9  -6    1.36    0.15
  -7   9   6    1.48    0.13
  -5  -9   6   -0.08    0.07
   5  -9  -6    0.00    0.06
  -5   9   6    0.00    0.05
   3  -9  -6    0.52    0.09
  -3  -9   6    0.72    0.10
  -3   9   6    0.50    0.09
  -1  -9   6    0.17    0.07
   1  -9  -6    0.18    0.07
   1   9  -6    0.21    0.05
  -1  -9  -6    0.05    0.06
   1  -9   6    0.01    0.07
  -1   9  -6    0.07    0.05
  -3  -9  -6    0.21    0.08
  -3   9  -6    0.13    0.06
   6 -10  -6   -0.02    0.07
  -6 -10   6    0.17    0.11
  -6  10   6    0.06    0.06
   4 -10  -6    0.72    0.11
  -4 -10   6    0.66    0.11
  -4  10   6    0.68    0.10
   2 -10  -6    0.23    0.07
  -2 -10   6    0.19    0.08
   0 -10  -6    0.76    0.11
   0 -10   6    0.74    0.11
   0  10  -6    0.74    0.08
  -2 -10  -6    0.25    0.08
  -2  10  -6    0.23    0.06
   5 -11  -6    0.03    0.08
  -5  11   6    0.15    0.07
   3 -11  -6   -0.13    0.06
  -3 -11   6    0.02    0.08
  -3  11   6    0.08    0.06
   1 -11  -6    5.09    0.30
  -1 -11  -6    0.34    0.09
  -1  11  -6    0.30    0.07
   4 -12  -6    3.80    0.25
  -4  12   6    3.43    0.23
   2 -12  -6    0.42    0.09
  -2  12   6    0.53    0.10
   0 -12  -6    0.35    0.08
   8   0  -7    0.23    0.10
   6   0  -7    0.69    0.10
   4   0  -7    0.26    0.07
  -2   0   7    2.94    0.17
   2   0  -7    2.68    0.18
   0   0   7    5.35    0.28
   0   0  -7    4.58    0.27
   2   0   7    0.73    0.10
  -4   0  -7    0.29    0.07
   4   0   7    0.26    0.08
   4   0   7    0.39    0.08
   9  -1  -7    0.14    0.10
   9   1  -7    0.05    0.10
   7  -1  -7    2.01    0.16
   7   1  -7    1.85    0.16
   5  -1  -7   -0.08    0.05
   5   1  -7   -0.09    0.05
  -3  -1   7    1.88    0.13
   3  -1  -7    2.04    0.15
   3   1  -7    1.67    0.14
  -3   1   7    2.19    0.13
  -1  -1   7    0.35    0.07
   1  -1  -7    0.16    0.06
   1   1  -7    0.23    0.06
  -1   1   7    0.22    0.06
  -1  -1  -7    3.57    0.23
   1  -1   7    3.96    0.23
  -1   1  -7    3.46    0.23
   1   1   7    3.97    0.23
   3  -1   7    1.04    0.12
   3  -1   7    1.01    0.11
   3   1   7    0.93    0.11
   3   1   7    1.05    0.12
  -3   1  -7    0.84    0.10
   5  -1   7    0.02    0.06
  -5  -1  -7    0.00    0.06
  -5   1  -7    0.04    0.06
   8  -2  -7    0.02    0.09
   8   2  -7    0.24    0.11
   6  -2  -7    3.17    0.21
   6   2  -7    3.01    0.20
   4  -2  -7    0.02    0.06
  -4  -2   7   -0.01    0.04
   4   2  -7   -0.02    0.05
  -2  -2   7   -0.01    0.04
   2  -2  -7   -0.03    0.05
   2   2  -7   -0.11    0.04
  -2   2   7   -0.04    0.03
   0  -2  -7    0.46    0.08
   0  -2   7    0.46    0.08
   0   2   7    0.52    0.08
   0   2  -7    0.45    0.08
   2  -2   7    0.96    0.11
   2   2   7    0.94    0.11
  -2   2  -7    1.00    0.10
   4  -2   7    0.04    0.06
  -4  -2  -7    0.14    0.06
   4   2   7    0.05    0.07
  -4   2  -7    0.13    0.06
   4   2   7    0.09    0.07
   9  -3  -7    0.42    0.11
  -9   3   7    0.46    0.08
   9   3  -7    0.36    0.10
   7  -3  -7    3.01    0.21
   7   3  -7    3.58    0.21
  -5  -3   7    0.06    0.04
   5  -3  -7   -0.03    0.05
   5   3  -7   -0.03    0.06
  -3  -3   7    0.15    0.05
   3  -3  -7    0.22    0.07
   3   3  -7    0.18    0.06
   1  -3  -7    0.08    0.06
  -1  -3   7   -0.05    0.05
   1   3  -7    0.03    0.05
  -1   3   7    0.00    0.04
  -1  -3  -7    5.39    0.31
   1  -3   7    5.44    0.31
   1   3   7    5.66    0.30
  -1   3  -7    5.25    0.29
  -1   3  -7    5.57    0.28
   3  -3   7    0.28    0.07
   3  -3   7    0.37    0.09
   3   3   7    0.43    0.09
   3   3   7    0.16    0.07
  -3   3  -7    0.42    0.07
   8  -4  -7    0.20    0.09
  -8   4   7    0.19    0.06
   8   4  -7    0.16    0.09
  -6  -4   7    6.33    0.32
   6  -4  -7    5.60    0.33
   6   4  -7    6.27    0.31
   4  -4  -7    0.00    0.06
  -4  -4   7    0.06    0.05
   4   4  -7    0.00    0.05
   2  -4  -7    0.04    0.06
  -2  -4   7    0.09    0.05
   2   4  -7    0.11    0.05
   0  -4  -7    2.78    0.20
   0  -4   7    3.19    0.21
   0   4  -7    2.98    0.19
   0   4  -7    2.79    0.17
   0   4   7    3.19    0.19
  -2  -4  -7    0.17    0.07
   2  -4   7    0.20    0.08
  -2   4  -7    0.03    0.05
   2   4   7    0.21    0.07
   4  -4   7    0.45    0.08
  -4   4  -7    0.24    0.07
   4   4   7    0.47    0.10
   7  -5  -7    2.86    0.21
  -7   5   7    3.13    0.20
  -5  -5   7    0.03    0.05
   5  -5  -7   -0.01    0.06
   5   5  -7   -0.09    0.04
  -3  -5   7    0.41    0.08
   3  -5  -7    0.26    0.08
   1  -5  -7    0.07    0.06
  -1  -5   7    0.04    0.06
   1   5  -7    0.03    0.04
   1   5  -7    0.04    0.04
   1  -5   7    7.45    0.40
  -1  -5  -7    7.24    0.40
   1   5   7    8.10    0.38
  -1   5  -7    7.12    0.36
   3  -5   7    0.29    0.07
  -3   5  -7    0.16    0.06
   3   5   7    0.32    0.08
   8  -6  -7    0.98    0.14
  -8   6   7    1.14    0.12
   6  -6  -7    0.15    0.08
  -6  -6   7    0.12    0.07
  -6   6   7    0.16    0.06
  -4  -6   7    0.70    0.09
   4  -6  -7    0.56    0.10
  -2  -6   7    0.12    0.06
   2  -6  -7    0.26    0.07
   2   6  -7    0.16    0.05
   0  -6   7    0.47    0.09
   0  -6  -7    0.48    0.09
  -2  -6  -7    1.21    0.14
   2  -6   7    1.51    0.15
   7  -7  -7    0.62    0.11
  -7  -7   7    0.76    0.11
  -7   7   7    0.64    0.09
   5  -7  -7    1.00    0.12
  -5  -7   7    1.12    0.12
  -5   7   7    1.10    0.12
  -3  -7   7   -0.03    0.05
   3  -7  -7   -0.02    0.06
   3   7  -7    0.05    0.04
  -1  -7   7    0.16    0.07
   1  -7  -7    0.12    0.07
   1   7  -7    0.09    0.05
  -1  -7  -7    0.84    0.12
   1  -7   7    0.96    0.13
  -3   7  -7    0.04    0.05
   6  -8  -7    4.17    0.27
  -6  -8   7    3.96    0.26
  -6   8   7    4.21    0.25
   4  -8  -7    0.22    0.08
  -4  -8   7    0.21    0.07
   2  -8  -7    0.07    0.07
  -2  -8   7    0.10    0.07
   2   8  -7   -0.01    0.04
   0  -8   7    3.02    0.22
   0  -8  -7    2.55    0.21
   0   8  -7    2.75    0.17
  -2  -8  -7    4.36    0.29
  -2   8  -7    4.52    0.25
  -5  -9   7    1.41    0.15
   5  -9  -7    1.25    0.14
  -5   9   7    1.31    0.14
   3  -9  -7    0.00    0.07
  -3  -9   7    0.14    0.07
   1  -9  -7    0.04    0.07
   1   9  -7    0.01    0.05
  -1  -9  -7   12.54    0.61
  -1   9  -7   12.29    0.54
   4 -10  -7    0.50    0.10
  -4  10   7    0.72    0.11
   2 -10  -7    0.22    0.08
   0 -10  -7    5.64    0.35
   0  10  -7    6.30    0.30
   8   0  -8    1.64    0.18
   6   0  -8    0.63    0.11
   4   0  -8    9.69    0.47
   2   0  -8    0.02    0.06
   0   0   8    0.83    0.10
   0   0  -8    0.71    0.10
  -2   0  -8    0.04    0.06
   2   0   8    0.06    0.07
   7  -1  -8    0.10    0.09
   7   1  -8    0.22    0.10
   5  -1  -8    1.07    0.12
   5   1  -8    1.18    0.13
   3  -1  -8   24.40    1.03
   3   1  -8   24.14    1.02
  -1  -1   8    0.04    0.05
   1  -1  -8   -0.02    0.05
  -1   1   8    0.06    0.05
   1   1  -8    0.14    0.06
   1  -1   8    0.55    0.09
  -1  -1  -8    0.45    0.09
  -1   1  -8    0.60    0.09
   1   1   8    0.39    0.08
   6  -2  -8    0.02    0.07
   6   2  -8    0.15    0.09
   4  -2  -8    1.23    0.13
   4   2  -8    1.20    0.12
   2  -2  -8    0.40    0.08
  -2  -2   8    0.34    0.07
   2   2  -8    0.48    0.08
   0  -2  -8    0.14    0.06
   0  -2   8    0.09    0.06
   0   2  -8    0.13    0.06
   0   2   8    0.05    0.05
  -2  -2  -8    0.23    0.08
   2   2   8    0.36    0.08
  -2   2  -8    0.34    0.08
  -2   2  -8    0.36    0.08
   7  -3  -8    0.19    0.09
   7   3  -8    0.20    0.10
   5  -3  -8    0.08    0.07
   5   3  -8    0.11    0.08
   3  -3  -8    0.39    0.09
  -3  -3   8    0.33    0.07
   3   3  -8    0.28    0.07
  -1  -3   8    0.51    0.09
   1  -3  -8    0.39    0.09
   1   3  -8    0.32    0.07
   1  -3   8    0.21    0.08
  -1  -3  -8    0.20    0.07
  -1   3  -8    0.28    0.07
  -1   3  -8    0.19    0.07
   1   3   8    0.23    0.07
   6  -4  -8    0.31    0.09
   4  -4  -8    1.00    0.12
  -4  -4   8    1.23    0.12
   4   4  -8    1.24    0.12
  -2  -4   8    0.53    0.09
   2  -4  -8    0.40    0.09
   2   4  -8    0.27    0.07
   0  -4   8    0.15    0.07
   0  -4  -8    0.13    0.07
   0   4  -8    0.10    0.06
   0   4  -8    0.07    0.06
   2   4   8    0.15    0.07
  -2   4  -8    0.15    0.06
  -2   4  -8    0.20    0.06
   5  -5  -8   -0.02    0.06
   3  -5  -8    3.17    0.22
  -3  -5   8    2.92    0.20
   3   5  -8    2.99    0.18
   1  -5  -8    0.45    0.09
  -1  -5   8    0.53    0.10
   1   5  -8    0.59    0.08
  -1   5  -8    0.13    0.06
   4  -6  -8    1.56    0.16
  -4  -6   8    1.49    0.14
  -2  -6   8    1.35    0.13
   2  -6  -8    1.18    0.14
   2   6  -8    1.12    0.10
   0   6  -8    0.07    0.06
  -5  -7   8    0.18    0.07
   3  -7  -8    2.14    0.18
  -3  -7   8    1.99    0.17
   3  -1  -9    0.23    0.08
   3   1  -9    0.13    0.08
   0   0   0    0.00    0.00
;
_shelx_hkl_checksum     4282
_shelx_res_file
;
TITL shelx     C m          R = 0.03  New: C2/m
    shelx.res
    created by SHELXL-2017/1 at 09:01:00 on 03-Sep-2018
CELL  0.71073   9.1478  12.8195   6.7459   90.000  104.202   90.000
ZERR     2.00   0.0004   0.0006   0.0003    0.000    0.003    0.000
LATT   7
SYMM  - X,   Y, - Z
SFAC  C    H    O
UNIT  40 20 12
MERG   2
OMIT    -2.00  56.00
EQIV $1 1-X,Y,1-Z
HTAB C4 O2_$1
EQIV $2 1/2-X,1/2-Y,1-Z
HTAB C3 O1_$2
HTAB C5 O1_$2
FMAP   2
PLAN   2
SIZE     0.045   0.075   0.403
ACTA
BOND   $H
CONF
L.S.   5
TEMP  -100.00
WGHT    0.054100    0.277100
EXTI    0.010948
FVAR       0.18157
MOLE 1
C1    1    0.290334    0.410705    0.621127    11.00000    0.02026    0.03074 =
         0.02727   -0.00268    0.00232    0.00193
C2    1    0.130737    0.445648    0.553352    11.00000    0.01865    0.02478 =
         0.02190    0.00017    0.00324    0.00248
C3    1    0.000000    0.386517    0.500000    10.50000    0.02252    0.02087 =
         0.02629    0.00000    0.00296    0.00000
AFIX   3
H3    2    0.000000    0.312417    0.500000    10.50000   -1.20000
AFIX   0
O1    3    0.344658    0.326272    0.650407    11.00000    0.02832    0.03287 =
         0.04763   -0.00259    0.00002    0.01073
O2    3    0.379633    0.500000    0.653640    10.50000    0.01809    0.03366 =
         0.03815    0.00000    0.00169    0.00000
MOLE 4
C4    1    0.272818    0.444931    0.104394    11.00000    0.02213    0.05447 =
         0.02894    0.00207    0.00288    0.00727
AFIX   3
H4    2    0.365478    0.407881    0.140233    11.00000   -1.20000
AFIX   0
C5    1    0.139981    0.391132    0.053219    11.00000    0.02942    0.03766 =
         0.02948    0.00200    0.00587    0.00603
AFIX  43
H5    2    0.141317    0.317033    0.053253    11.00000   -1.20000
AFIX   0
C6    1    0.000000    0.444648    0.000000    10.50000    0.02239    0.03533 =
         0.02041    0.00000    0.00424    0.00000
HKLF 4
REM  shelx     C m          R = 0.03  New: C2/m
REM R1 =  0.0340 for     841 Fo > 4sig(Fo)  and  0.0390 for all     967 data
REM     63 parameters refined using      0 restraints
END
WGHT      0.0558      0.2678
REM Highest difference peak  0.363,  deepest hole -0.300,  1-sigma level  0.043
Q1    1   0.2041  0.4236  0.5845  11.00000  0.05    0.36
Q2    1   0.0690  0.4211  0.0401  11.00000  0.05    0.29
;
_shelx_res_checksum     79825
data_II
_audit_creation_method     'WinGX routine CIF_UPDATE'
_audit_conform_dict_name     cif_core.dic
_audit_conform_dict_version     2.4.3
_chemical_name_systematic
;
Pyromellitic acid dianhydride--fluoranthene (1/1)
;
_chemical_name_common
;
Pyromellitic acid dianhydride--fluoranthene (1/1)
;
_chemical_formula_moiety     'C10 H2 O6, C16 H10'
_chemical_formula_sum     'C26 H12 O6'
_chemical_formula_iupac     'C10 H2 O6, C16 H10'
_chemical_formula_weight     420.36
_chemical_absolute_configuration     unk
_symmetry_cell_setting     orthorhombic
_symmetry_space_group_name_H-M     'P c a 21'
_symmetry_space_group_name_Hall     'P 2c -2ac'
loop_
    _symmetry_equiv_pos_as_xyz
    'x, y, z'
    '-x, -y, z+1/2'
    'x+1/2, -y, z'
    '-x+1/2, y, z+1/2'
_cell_length_a     57.356(9)
_cell_length_b     7.0172(10)
_cell_length_c     9.3429(13)
_cell_angle_alpha     90
_cell_angle_beta     90
_cell_angle_gamma     90
_cell_volume     3760.3(9)
_cell_formula_units_Z     8
_cell_measurement_reflns_used     9936
_cell_measurement_theta_min     2.9
_cell_measurement_theta_max     24.96
_cell_measurement_temperature     173(2)
_exptl_crystal_description     needle
_exptl_crystal_colour     yellow
_exptl_crystal_size_max     0.5
_exptl_crystal_size_mid     0.1
_exptl_crystal_size_min     0.1
_exptl_crystal_density_diffrn     1.485
_exptl_crystal_density_method     'not measured'
_exptl_crystal_F_000     1728
_exptl_absorpt_coefficient_mu     0.107
_exptl_absorpt_correction_type     multi-scan
_exptl_absorpt_process_details
;
(SADABS; Krause <i>et al.</i>,  2015)
;
_exptl_absorpt_correction_T_min     0.9
_exptl_absorpt_correction_T_max     0.95
_exptl_special_details
;
 Absorption corrections were made using the program SADABS
        (Sheldrick, 1996)
;
_diffrn_ambient_temperature     173(2)
_diffrn_radiation_type     MoK\a
_diffrn_radiation_wavelength     0.71073
_diffrn_radiation_monochromator     graphite
_diffrn_measurement_device_type     'Bruker D8 Venture Photon CCD area detector'
_diffrn_measurement_method     '\w scans'
_diffrn_reflns_number     40403
_diffrn_reflns_av_R_equivalents     0.0538
_diffrn_reflns_av_unetI/netI     0.0484
_diffrn_reflns_theta_min     2.924
_diffrn_reflns_theta_max     25.499
_diffrn_reflns_theta_full     25.242
_diffrn_measured_fraction_theta_max     0.997
_diffrn_measured_fraction_theta_full     0.997
_diffrn_reflns_limit_h_min     -68
_diffrn_reflns_limit_h_max     69
_diffrn_reflns_limit_k_min     -8
_diffrn_reflns_limit_k_max     8
_diffrn_reflns_limit_l_min     -11
_diffrn_reflns_limit_l_max     11
_diffrn_standards_number     0
_diffrn_standards_interval_count     .
_diffrn_standards_interval_time     .
_diffrn_standards_decay_%     ?
_diffrn_radiation_probe     x-ray
_reflns_number_total     6983
_reflns_number_gt     5636
_reflns_threshold_expression     'I > 2\s(I)'
_refine_ls_structure_factor_coef     Fsqd
_refine_ls_matrix_type     full
_refine_ls_R_factor_all     0.0668
_refine_ls_R_factor_gt     0.0453
_refine_ls_wR_factor_gt     0.099
_refine_ls_wR_factor_ref     0.1062
_refine_ls_goodness_of_fit_ref     1.078
_refine_ls_restrained_S_all     1.078
_refine_ls_number_reflns     6983
_refine_ls_number_parameters     577
_refine_ls_number_restraints     1
_refine_ls_number_constraints     0
_refine_ls_hydrogen_treatment     constr
_refine_ls_weighting_scheme     calc
_refine_ls_weighting_details
              'w=1/[\s^2^(Fo^2^)+(0.0572P)^2^+0.1599P] where P=(Fo^2^+2Fc^2^)/3'
_atom_sites_solution_hydrogens     geom
_refine_ls_shift/su_max     0.002
_refine_ls_shift/su_mean     0
_refine_diff_density_max     0.212
_refine_diff_density_min     -0.168
_refine_ls_extinction_method     none
loop_
    _atom_type_symbol
    _atom_type_description
    _atom_type_scat_dispersion_real
    _atom_type_scat_dispersion_imag
    _atom_type_scat_source
    C C 0.0033 0.0016 'International Tables Vol C Tables 4.2.6.8 and 6.1.1.4'
    H H 0 0 'International Tables Vol C Tables 4.2.6.8 and 6.1.1.4'
    O O 0.0106 0.006 'International Tables Vol C Tables 4.2.6.8 and 6.1.1.4'
_computing_data_collection
;
APEX3 (Bruker, 2016)
;
_computing_cell_refinement
;
SAINT-Plus (Bruker, 2016)
;
_computing_data_reduction
;
SAINT-Plus and XPREP (Bruker 2016)
;
_computing_structure_solution
;
SHELXS-97 (Sheldrick, 2008)
;
_computing_structure_refinement
;
SHELXL-2017/1 (Sheldrick, 2015)
;
_computing_molecular_graphics
;
Ortep-3 for Windows (Farrugia, 2012) and Mercury (Macrae <i>et al.</i>,
2006)
;
_computing_publication_material
;
WinGX publication routines (Farrugia, 2012)
;
loop_
    _atom_site_type_symbol
    _atom_site_label
    _atom_site_fract_x
    _atom_site_fract_y
    _atom_site_fract_z
    _atom_site_U_iso_or_equiv
    _atom_site_adp_type
    _atom_site_calc_flag
    _atom_site_occupancy
    _atom_site_disorder_assembly
    _atom_site_disorder_group
    C C1 0.82357(7) 1.1250(5) 0.7955(4) 0.0292(9) Uani d 1 . .
    C C2 0.81768(6) 1.0608(5) 0.6489(4) 0.0222(9) Uani d 1 . .
    C C3 0.83230(7) 1.0187(5) 0.5355(4) 0.0247(9) Uani d 1 . .
    H H3 0.848791 1.028283 0.541393 0.03 Uiso calc 1 . .
    C C4 0.82087(6) 0.9617(5) 0.4134(4) 0.0223(8) Uani d 1 . .
    C C5 0.83073(7) 0.9076(5) 0.2727(4) 0.0274(9) Uani d 1 . .
    C C6 0.79114(7) 0.8856(5) 0.2571(4) 0.0265(9) Uani d 1 . .
    C C7 0.79692(6) 0.9479(4) 0.4036(4) 0.0211(9) Uani d 1 . .
    C C8 0.78227(6) 0.9916(5) 0.5173(4) 0.0239(8) Uani d 1 . .
    H H8 0.765778 0.98281 0.510836 0.029 Uiso calc 1 . .
    C C9 0.79363(6) 1.0491(5) 0.6408(4) 0.0237(9) Uani d 1 . .
    C C10 0.78389(7) 1.1076(5) 0.7808(4) 0.0263(9) Uani d 1 . .
    O O1 0.80273(5) 1.1492(3) 0.8698(3) 0.0313(6) Uani d 1 . .
    O O2 0.76441(5) 1.1242(4) 0.8216(3) 0.0367(7) Uani d 1 . .
    O O3 0.84189(5) 1.1546(4) 0.8516(3) 0.0398(7) Uani d 1 . .
    O O4 0.81209(4) 0.8637(3) 0.1825(3) 0.0296(6) Uani d 1 . .
    O O5 0.77309(5) 0.8529(4) 0.1999(3) 0.0362(7) Uani d 1 . .
    O O6 0.85035(5) 0.8965(4) 0.2327(3) 0.0373(7) Uani d 1 . .
    C C11 0.79962(7) 0.4589(4) 0.4321(4) 0.0220(9) Uani d 1 . .
    C C12 0.79336(6) 0.5209(5) 0.5780(4) 0.0216(8) Uani d 1 . .
    C C13 0.81464(6) 0.5575(5) 0.6486(4) 0.0209(8) Uani d 1 . .
    C C14 0.83381(6) 0.5247(5) 0.5586(4) 0.0247(9) Uani d 1 . .
    C C15 0.82429(6) 0.4634(5) 0.4204(4) 0.0235(9) Uani d 1 . .
    C C16 0.83500(7) 0.4131(5) 0.2922(4) 0.0292(9) Uani d 1 . .
    H H16 0.851483 0.416417 0.282892 0.035 Uiso calc 1 . .
    C C17 0.82101(7) 0.3579(5) 0.1783(4) 0.0324(10) Uani d 1 . .
    H H17 0.828098 0.323881 0.09003 0.039 Uiso calc 1 . .
    C C18 0.79686(7) 0.3513(5) 0.1905(4) 0.0309(10) Uani d 1 . .
    H H18 0.787731 0.311898 0.110994 0.037 Uiso calc 1 . .
    C C19 0.78599(7) 0.4014(5) 0.3169(4) 0.0271(9) Uani d 1 . .
    H H19 0.769492 0.396593 0.325054 0.032 Uiso calc 1 . .
    C C20 0.77293(6) 0.5517(5) 0.6511(4) 0.0270(9) Uani d 1 . .
    H H20 0.758286 0.52863 0.606837 0.032 Uiso calc 1 . .
    C C21 0.77417(7) 0.6187(5) 0.7942(4) 0.0281(9) Uani d 1 . .
    H H21 0.760053 0.640805 0.844686 0.034 Uiso calc 1 . .
    C C22 0.79487(6) 0.6527(5) 0.8623(4) 0.0266(9) Uani d 1 . .
    H H22 0.794862 0.696499 0.958518 0.032 Uiso calc 1 . .
    C C23 0.81630(6) 0.6229(5) 0.7904(4) 0.0252(9) Uani d 1 . .
    C C24 0.83898(7) 0.6531(5) 0.8429(5) 0.0316(9) Uani d 1 . .
    H H24 0.841192 0.695894 0.938428 0.038 Uiso calc 1 . .
    C C25 0.85813(7) 0.6204(5) 0.7558(5) 0.0357(10) Uani d 1 . .
    H H25 0.873296 0.643029 0.792923 0.043 Uiso calc 1 . .
    C C26 0.85582(7) 0.5545(5) 0.6131(5) 0.0331(10) Uani d 1 . .
    H H26 0.869228 0.531161 0.55609 0.04 Uiso calc 1 . .
    C C27 0.95132(7) 0.2701(5) 0.3916(4) 0.0273(9) Uani d 1 . .
    C C28 0.94915(6) 0.3286(4) 0.2407(4) 0.0211(8) Uani d 1 . .
    C C29 0.96640(6) 0.3586(5) 0.1395(4) 0.0240(9) Uani d 1 . .
    H H29 0.982522 0.342393 0.159271 0.029 Uiso calc 1 . .
    C C30 0.95802(6) 0.4145(4) 0.0070(4) 0.0214(8) Uani d 1 . .
    C C31 0.97109(7) 0.4574(5) -0.1257(5) 0.0284(9) Uani d 1 . .
    C C32 0.93229(7) 0.5019(5) -0.1718(4) 0.0268(9) Uani d 1 . .
    C C33 0.93452(7) 0.4410(5) -0.0213(4) 0.0236(9) Uani d 1 . .
    C C34 0.91744(6) 0.4095(5) 0.0794(4) 0.0247(9) Uani d 1 . .
    H H34 0.901313 0.425949 0.059588 0.03 Uiso calc 1 . .
    C C35 0.92565(6) 0.3521(5) 0.2117(4) 0.0239(9) Uani d 1 . .
    C C36 0.91269(7) 0.3065(5) 0.3450(5) 0.0299(9) Uani d 1 . .
    O O7 0.92884(4) 0.2590(3) 0.4485(3) 0.0315(7) Uani d 1 . .
    O O8 0.89225(5) 0.3043(4) 0.3676(3) 0.0396(7) Uani d 1 . .
    O O9 0.96799(5) 0.2355(4) 0.4632(3) 0.0396(7) Uani d 1 . .
    O O10 0.95479(5) 0.5088(3) -0.2297(3) 0.0318(7) Uani d 1 . .
    O O11 0.91570(5) 0.5429(4) -0.2403(3) 0.0382(7) Uani d 1 . .
    O O12 0.99143(5) 0.4552(4) -0.1519(3) 0.0370(7) Uani d 1 . .
    C C37 0.94594(6) 0.8366(4) 0.2153(4) 0.0224(8) Uani d 1 . .
    C C38 0.95615(6) 0.8863(4) 0.0751(4) 0.0212(8) Uani d 1 . .
    C C39 0.93732(6) 0.9377(5) -0.0149(4) 0.0224(9) Uani d 1 . .
    C C40 0.91574(6) 0.9237(5) 0.0587(4) 0.0215(8) Uani d 1 . .
    C C41 0.92138(6) 0.8593(5) 0.2046(4) 0.0218(8) Uani d 1 . .
    C C42 0.90731(7) 0.8204(5) 0.3214(4) 0.0277(9) Uani d 1 . .
    H H42 0.890861 0.833772 0.315028 0.033 Uiso calc 1 . .
    C C43 0.91770(7) 0.7615(5) 0.4480(4) 0.0309(10) Uani d 1 . .
    H H43 0.908251 0.734899 0.52909 0.037 Uiso calc 1 . .
    C C44 0.94165(7) 0.7410(5) 0.4578(4) 0.0302(10) Uani d 1 . .
    H H44 0.948373 0.701203 0.545763 0.036 Uiso calc 1 . .
    C C45 0.95597(7) 0.7771(5) 0.3420(4) 0.0261(9) Uani d 1 . .
    H H45 0.972381 0.761441 0.34947 0.031 Uiso calc 1 . .
    C C46 0.97819(7) 0.8917(5) 0.0193(4) 0.0278(9) Uani d 1 . .
    H H46 0.991274 0.855935 0.075564 0.033 Uiso calc 1 . .
    C C47 0.98106(7) 0.9521(5) -0.1249(4) 0.0303(9) Uani d 1 . .
    H H47 0.996364 0.956701 -0.16371 0.036 Uiso calc 1 . .
    C C48 0.96282(7) 1.0037(5) -0.2099(4) 0.0296(10) Uani d 1 . .
    H H48 0.965573 1.043925 -0.305523 0.036 Uiso calc 1 . .
    C C49 0.93963(6) 0.9974(4) -0.1556(4) 0.0240(9) Uani d 1 . .
    C C50 0.91870(7) 1.0472(5) -0.2278(5) 0.0322(10) Uani d 1 . .
    H H50 0.919178 1.088363 -0.32461 0.039 Uiso calc 1 . .
    C C51 0.89775(7) 1.0355(5) -0.1570(4) 0.0296(9) Uani d 1 . .
    H H51 0.883939 1.071225 -0.206259 0.036 Uiso calc 1 . .
    C C52 0.89595(7) 0.9724(5) -0.0137(4) 0.0286(9) Uani d 1 . .
    H H52 0.88115 0.96405 0.031533 0.034 Uiso calc 1 . .
loop_
    _atom_site_aniso_label
    _atom_site_aniso_U_11
    _atom_site_aniso_U_22
    _atom_site_aniso_U_33
    _atom_site_aniso_U_12
    _atom_site_aniso_U_13
    _atom_site_aniso_U_23
    C1 0.035(2) 0.023(2) 0.030(2) 0.0012(17) 0.000(2) -0.0011(17)
    C2 0.025(2) 0.0174(18) 0.024(2) 0.0030(15) 0.0004(18) -0.0001(15)
    C3 0.023(2) 0.0215(19) 0.029(2) 0.0009(16) 0.0007(18) -0.0023(16)
    C4 0.028(2) 0.0169(17) 0.022(2) 0.0022(16) 0.0019(18) -0.0020(15)
    C5 0.032(3) 0.0204(19) 0.030(2) 0.0005(16) 0.003(2) -0.0028(17)
    C6 0.029(2) 0.0221(19) 0.029(2) -0.0001(16) 0.0037(19) -0.0039(18)
    C7 0.026(2) 0.0146(17) 0.023(2) -0.0004(15) -0.0003(18) -0.0023(15)
    C8 0.025(2) 0.0201(17) 0.026(2) -0.0004(16) 0.0009(19) 0.0016(15)
    C9 0.028(2) 0.0165(18) 0.027(2) 0.0021(15) -0.0001(18) 0.0005(16)
    C10 0.033(2) 0.0182(18) 0.028(2) -0.0013(16) 0.004(2) 0.0002(16)
    O1 0.0394(17) 0.0318(14) 0.0226(16) 0.0010(12) 0.0035(14) -0.0063(12)
    O2 0.0370(18) 0.0329(15) 0.0402(19) -0.0011(12) 0.0127(14) -0.0046(13)
    O3 0.0395(18) 0.0430(16) 0.0368(18) 0.0043(13) -0.0064(16) -0.0115(14)
    O4 0.0320(16) 0.0330(15) 0.0238(15) 0.0015(12) 0.0020(13) -0.0062(12)
    O5 0.0347(17) 0.0394(15) 0.0345(17) -0.0004(13) -0.0071(15) -0.0096(13)
    O6 0.0295(17) 0.0480(17) 0.0344(18) 0.0026(13) 0.0100(14) -0.0077(14)
    C11 0.028(2) 0.0155(17) 0.022(2) 0.0036(16) 0.0003(17) 0.0015(15)
    C12 0.026(2) 0.0149(17) 0.024(2) 0.0005(15) -0.0016(18) -0.0015(15)
    C13 0.026(2) 0.0155(18) 0.021(2) -0.0001(15) 0.0011(17) -0.0002(15)
    C14 0.027(2) 0.0196(19) 0.027(2) 0.0003(15) 0.0003(18) -0.0037(16)
    C15 0.028(2) 0.0188(18) 0.024(2) 0.0010(16) 0.0018(18) 0.0012(15)
    C16 0.036(2) 0.0242(19) 0.028(2) -0.0002(17) 0.006(2) -0.0025(16)
    C17 0.053(3) 0.026(2) 0.018(2) 0.0076(19) 0.011(2) -0.0013(17)
    C18 0.047(3) 0.025(2) 0.021(2) 0.0057(18) -0.004(2) 0.0012(16)
    C19 0.032(2) 0.0209(18) 0.029(2) 0.0016(16) -0.0035(19) -0.0018(16)
    C20 0.029(2) 0.0215(19) 0.030(2) 0.0009(16) 0.0007(19) -0.0017(16)
    C21 0.036(2) 0.0237(19) 0.025(2) 0.0019(17) 0.0102(19) 0.0005(16)
    C22 0.036(2) 0.0245(19) 0.019(2) 0.0001(16) 0.0040(19) -0.0038(16)
    C23 0.033(2) 0.0147(17) 0.028(2) 0.0022(15) -0.0033(19) 0.0006(16)
    C24 0.038(2) 0.028(2) 0.029(2) -0.0019(17) -0.004(2) -0.0036(17)
    C25 0.028(2) 0.035(2) 0.044(3) -0.0008(18) -0.005(2) -0.007(2)
    C26 0.027(2) 0.031(2) 0.042(3) 0.0008(17) -0.001(2) -0.0073(19)
    C27 0.038(2) 0.0209(19) 0.023(2) -0.0012(17) 0.001(2) 0.0014(16)
    C28 0.027(2) 0.0154(17) 0.021(2) -0.0006(15) 0.0009(17) -0.0011(15)
    C29 0.025(2) 0.0205(18) 0.027(2) 0.0029(15) -0.0039(17) 0.0029(16)
    C30 0.025(2) 0.0145(17) 0.024(2) -0.0008(15) 0.0027(17) -0.0032(15)
    C31 0.035(3) 0.0181(18) 0.032(2) 0.0003(16) 0.001(2) 0.0007(17)
    C32 0.036(2) 0.023(2) 0.022(2) 0.0023(17) 0.000(2) 0.0015(16)
    C33 0.032(2) 0.0182(18) 0.021(2) 0.0026(16) 0.0001(18) 0.0014(15)
    C34 0.026(2) 0.0203(19) 0.028(2) 0.0018(16) -0.0001(19) -0.0007(16)
    C35 0.030(2) 0.0162(17) 0.025(2) 0.0009(15) 0.0039(18) -0.0007(15)
    C36 0.036(2) 0.0209(19) 0.033(2) 0.0020(17) 0.005(2) 0.0030(17)
    O7 0.0381(16) 0.0324(15) 0.0241(16) 0.0020(12) 0.0034(13) 0.0066(12)
    O8 0.0348(17) 0.0429(16) 0.0411(19) 0.0011(13) 0.0147(15) 0.0044(14)
    O9 0.0449(18) 0.0443(17) 0.0295(16) 0.0003(14) -0.0095(15) 0.0090(14)
    O10 0.0377(17) 0.0334(14) 0.0241(15) 0.0025(12) 0.0060(14) 0.0084(12)
    O11 0.0432(18) 0.0424(16) 0.0291(17) 0.0034(13) -0.0054(15) 0.0109(14)
    O12 0.0331(17) 0.0369(15) 0.0410(18) 0.0003(12) 0.0123(15) 0.0048(13)
    C37 0.029(2) 0.0138(16) 0.024(2) -0.0023(15) 0.0005(18) -0.0011(14)
    C38 0.026(2) 0.0124(17) 0.025(2) -0.0031(14) -0.0004(18) -0.0006(15)
    C39 0.027(2) 0.0136(17) 0.027(2) -0.0017(14) -0.0008(18) 0.0003(15)
    C40 0.029(2) 0.0169(18) 0.019(2) -0.0039(15) 0.0007(17) -0.0004(15)
    C41 0.029(2) 0.0148(17) 0.021(2) -0.0038(15) 0.0013(17) 0.0006(14)
    C42 0.031(2) 0.0230(19) 0.029(2) -0.0005(16) 0.0037(19) 0.0020(16)
    C43 0.041(3) 0.027(2) 0.024(2) -0.0029(17) 0.007(2) 0.0011(17)
    C44 0.049(3) 0.0235(19) 0.018(2) -0.0020(18) -0.005(2) 0.0035(15)
    C45 0.033(2) 0.0187(17) 0.027(2) -0.0014(16) -0.009(2) 0.0002(16)
    C46 0.026(2) 0.0207(18) 0.036(2) -0.0011(16) -0.0002(19) -0.0007(17)
    C47 0.029(2) 0.0282(19) 0.034(3) -0.0030(17) 0.011(2) -0.0004(17)
    C48 0.041(3) 0.0218(19) 0.026(2) -0.0064(17) 0.010(2) 0.0024(16)
    C49 0.031(2) 0.0177(18) 0.023(2) -0.0028(15) 0.0043(19) -0.0026(16)
    C50 0.047(3) 0.027(2) 0.022(2) -0.0032(18) -0.001(2) 0.0065(17)
    C51 0.030(2) 0.033(2) 0.026(2) 0.0011(17) -0.0052(19) 0.0033(18)
    C52 0.029(2) 0.028(2) 0.029(2) -0.0021(16) 0.0013(18) 0.0018(17)
_geom_special_details
;
 All esds (except the esd in the dihedral angle between two l.s. planes)
 are estimated using the full covariance matrix.  The cell esds are taken
 into account individually in the estimation of esds in distances, angles
 and torsion angles; correlations between esds in cell parameters are only
 used when they are defined by crystal symmetry.  An approximate (isotropic)
 treatment of cell esds is used for estimating esds involving l.s. planes.
;
loop_
    _geom_bond_atom_site_label_1
    _geom_bond_atom_site_label_2
    _geom_bond_site_symmetry_2
    _geom_bond_distance
    _geom_bond_publ_flag
    C1 O3 . 1.193(5) ?
    C1 O1 . 1.393(5) ?
    C1 C2 . 1.481(6) ?
    C2 C3 . 1.383(5) ?
    C2 C9 . 1.384(5) ?
    C3 C4 . 1.375(5) ?
    C3 H3 . 0.95 ?
    C4 C7 . 1.380(5) ?
    C4 C5 . 1.480(5) ?
    C5 O6 . 1.188(4) ?
    C5 O4 . 1.396(4) ?
    C6 O5 . 1.188(4) ?
    C6 O4 . 1.397(4) ?
    C6 C7 . 1.474(5) ?
    C7 C8 . 1.389(5) ?
    C8 C9 . 1.385(5) ?
    C8 H8 . 0.95 ?
    C9 C10 . 1.480(5) ?
    C10 O2 . 1.186(4) ?
    C10 O1 . 1.395(5) ?
    C11 C19 . 1.390(5) ?
    C11 C15 . 1.420(5) ?
    C11 C12 . 1.475(5) ?
    C12 C20 . 1.374(5) ?
    C12 C13 . 1.411(5) ?
    C13 C14 . 1.403(5) ?
    C13 C23 . 1.405(5) ?
    C14 C26 . 1.378(5) ?
    C14 C15 . 1.466(5) ?
    C15 C16 . 1.391(5) ?
    C16 C17 . 1.388(5) ?
    C16 H16 . 0.95 ?
    C17 C18 . 1.391(5) ?
    C17 H17 . 0.95 ?
    C18 C19 . 1.381(5) ?
    C18 H18 . 0.95 ?
    C19 H19 . 0.95 ?
    C20 C21 . 1.419(6) ?
    C20 H20 . 0.95 ?
    C21 C22 . 1.368(5) ?
    C21 H21 . 0.95 ?
    C22 C23 . 1.416(5) ?
    C22 H22 . 0.95 ?
    C23 C24 . 1.407(5) ?
    C24 C25 . 1.386(6) ?
    C24 H24 . 0.95 ?
    C25 C26 . 1.417(6) ?
    C25 H25 . 0.95 ?
    C26 H26 . 0.95 ?
    C27 O9 . 1.192(4) ?
    C27 O7 . 1.397(4) ?
    C27 C28 . 1.474(5) ?
    C28 C29 . 1.384(5) ?
    C28 C35 . 1.385(5) ?
    C29 C30 . 1.385(5) ?
    C29 H29 . 0.95 ?
    C30 C33 . 1.386(5) ?
    C30 C31 . 1.479(5) ?
    C31 O12 . 1.193(4) ?
    C31 O10 . 1.396(5) ?
    C32 O11 . 1.182(4) ?
    C32 O10 . 1.400(5) ?
    C32 C33 . 1.475(5) ?
    C33 C34 . 1.376(5) ?
    C34 C35 . 1.383(5) ?
    C34 H34 . 0.95 ?
    C35 C36 . 1.485(5) ?
    C36 O8 . 1.191(4) ?
    C36 O7 . 1.380(5) ?
    C37 C45 . 1.381(5) ?
    C37 C41 . 1.421(5) ?
    C37 C38 . 1.476(5) ?
    C38 C46 . 1.368(5) ?
    C38 C39 . 1.416(5) ?
    C39 C49 . 1.386(5) ?
    C39 C40 . 1.419(5) ?
    C40 C52 . 1.365(5) ?
    C40 C41 . 1.472(5) ?
    C41 C42 . 1.385(5) ?
    C42 C43 . 1.387(5) ?
    C42 H42 . 0.95 ?
    C43 C44 . 1.384(5) ?
    C43 H43 . 0.95 ?
    C44 C45 . 1.381(5) ?
    C44 H44 . 0.95 ?
    C45 H45 . 0.95 ?
    C46 C47 . 1.422(6) ?
    C46 H46 . 0.95 ?
    C47 C48 . 1.362(5) ?
    C47 H47 . 0.95 ?
    C48 C49 . 1.424(5) ?
    C48 H48 . 0.95 ?
    C49 C50 . 1.421(5) ?
    C50 C51 . 1.374(5) ?
    C50 H50 . 0.95 ?
    C51 C52 . 1.413(6) ?
    C51 H51 . 0.95 ?
    C52 H52 . 0.95 ?
loop_
    _geom_angle_atom_site_label_1
    _geom_angle_atom_site_label_2
    _geom_angle_atom_site_label_3
    _geom_angle_site_symmetry_1
    _geom_angle_site_symmetry_3
    _geom_angle
    _geom_angle_publ_flag
    O3 C1 O1 . . 121.1(4) ?
    O3 C1 C2 . . 131.3(4) ?
    O1 C1 C2 . . 107.6(3) ?
    C3 C2 C9 . . 123.3(4) ?
    C3 C2 C1 . . 129.4(3) ?
    C9 C2 C1 . . 107.2(3) ?
    C4 C3 C2 . . 114.1(3) ?
    C4 C3 H3 . . 122.9 ?
    C2 C3 H3 . . 122.9 ?
    C3 C4 C7 . . 123.4(3) ?
    C3 C4 C5 . . 129.0(3) ?
    C7 C4 C5 . . 107.7(3) ?
    O6 C5 O4 . . 121.4(4) ?
    O6 C5 C4 . . 131.2(4) ?
    O4 C5 C4 . . 107.5(3) ?
    O5 C6 O4 . . 120.3(4) ?
    O5 C6 C7 . . 132.1(4) ?
    O4 C6 C7 . . 107.6(3) ?
    C4 C7 C8 . . 122.4(3) ?
    C4 C7 C6 . . 107.8(3) ?
    C8 C7 C6 . . 129.8(3) ?
    C9 C8 C7 . . 114.7(3) ?
    C9 C8 H8 . . 122.7 ?
    C7 C8 H8 . . 122.7 ?
    C2 C9 C8 . . 122.1(4) ?
    C2 C9 C10 . . 108.1(3) ?
    C8 C9 C10 . . 129.8(3) ?
    O2 C10 O1 . . 121.2(4) ?
    O2 C10 C9 . . 131.8(4) ?
    O1 C10 C9 . . 107.0(3) ?
    C1 O1 C10 . . 110.0(3) ?
    C5 O4 C6 . . 109.4(3) ?
    C19 C11 C15 . . 120.5(3) ?
    C19 C11 C12 . . 131.6(4) ?
    C15 C11 C12 . . 107.9(3) ?
    C20 C12 C13 . . 118.5(4) ?
    C20 C12 C11 . . 135.5(4) ?
    C13 C12 C11 . . 106.0(3) ?
    C14 C13 C23 . . 124.5(3) ?
    C14 C13 C12 . . 111.5(3) ?
    C23 C13 C12 . . 124.0(3) ?
    C26 C14 C13 . . 118.1(4) ?
    C26 C14 C15 . . 135.4(4) ?
    C13 C14 C15 . . 106.5(3) ?
    C16 C15 C11 . . 120.0(3) ?
    C16 C15 C14 . . 131.9(4) ?
    C11 C15 C14 . . 108.1(3) ?
    C17 C16 C15 . . 118.4(4) ?
    C17 C16 H16 . . 120.8 ?
    C15 C16 H16 . . 120.8 ?
    C16 C17 C18 . . 121.5(4) ?
    C16 C17 H17 . . 119.3 ?
    C18 C17 H17 . . 119.3 ?
    C19 C18 C17 . . 120.7(4) ?
    C19 C18 H18 . . 119.6 ?
    C17 C18 H18 . . 119.6 ?
    C18 C19 C11 . . 118.8(4) ?
    C18 C19 H19 . . 120.6 ?
    C11 C19 H19 . . 120.6 ?
    C12 C20 C21 . . 118.6(4) ?
    C12 C20 H20 . . 120.7 ?
    C21 C20 H20 . . 120.7 ?
    C22 C21 C20 . . 122.7(4) ?
    C22 C21 H21 . . 118.7 ?
    C20 C21 H21 . . 118.7 ?
    C21 C22 C23 . . 120.4(4) ?
    C21 C22 H22 . . 119.8 ?
    C23 C22 H22 . . 119.8 ?
    C13 C23 C24 . . 116.1(4) ?
    C13 C23 C22 . . 115.9(3) ?
    C24 C23 C22 . . 128.0(4) ?
    C25 C24 C23 . . 120.2(4) ?
    C25 C24 H24 . . 119.9 ?
    C23 C24 H24 . . 119.9 ?
    C24 C25 C26 . . 122.2(4) ?
    C24 C25 H25 . . 118.9 ?
    C26 C25 H25 . . 118.9 ?
    C14 C26 C25 . . 118.9(4) ?
    C14 C26 H26 . . 120.6 ?
    C25 C26 H26 . . 120.6 ?
    O9 C27 O7 . . 121.0(3) ?
    O9 C27 C28 . . 131.4(4) ?
    O7 C27 C28 . . 107.6(3) ?
    C29 C28 C35 . . 123.0(3) ?
    C29 C28 C27 . . 129.4(4) ?
    C35 C28 C27 . . 107.6(3) ?
    C28 C29 C30 . . 113.9(3) ?
    C28 C29 H29 . . 123 ?
    C30 C29 H29 . . 123 ?
    C29 C30 C33 . . 123.0(4) ?
    C29 C30 C31 . . 129.1(3) ?
    C33 C30 C31 . . 107.8(3) ?
    O12 C31 O10 . . 121.0(4) ?
    O12 C31 C30 . . 131.7(4) ?
    O10 C31 C30 . . 107.3(3) ?
    O11 C32 O10 . . 121.6(4) ?
    O11 C32 C33 . . 131.0(4) ?
    O10 C32 C33 . . 107.4(3) ?
    C34 C33 C30 . . 122.7(4) ?
    C34 C33 C32 . . 129.5(4) ?
    C30 C33 C32 . . 107.7(3) ?
    C33 C34 C35 . . 114.5(3) ?
    C33 C34 H34 . . 122.7 ?
    C35 C34 H34 . . 122.7 ?
    C34 C35 C28 . . 122.8(3) ?
    C34 C35 C36 . . 129.9(3) ?
    C28 C35 C36 . . 107.3(3) ?
    O8 C36 O7 . . 122.2(4) ?
    O8 C36 C35 . . 130.1(4) ?
    O7 C36 C35 . . 107.7(3) ?
    C36 O7 C27 . . 109.8(3) ?
    C31 O10 C32 . . 109.8(3) ?
    C45 C37 C41 . . 120.5(3) ?
    C45 C37 C38 . . 131.8(3) ?
    C41 C37 C38 . . 107.7(3) ?
    C46 C38 C39 . . 118.1(4) ?
    C46 C38 C37 . . 135.3(4) ?
    C39 C38 C37 . . 106.6(3) ?
    C49 C39 C38 . . 124.6(3) ?
    C49 C39 C40 . . 124.3(3) ?
    C38 C39 C40 . . 111.1(3) ?
    C52 C40 C39 . . 117.9(3) ?
    C52 C40 C41 . . 136.0(4) ?
    C39 C40 C41 . . 106.2(3) ?
    C42 C41 C37 . . 120.0(3) ?
    C42 C41 C40 . . 131.5(3) ?
    C37 C41 C40 . . 108.5(3) ?
    C41 C42 C43 . . 118.7(3) ?
    C41 C42 H42 . . 120.6 ?
    C43 C42 H42 . . 120.6 ?
    C44 C43 C42 . . 120.9(4) ?
    C44 C43 H43 . . 119.6 ?
    C42 C43 H43 . . 119.6 ?
    C45 C44 C43 . . 121.3(4) ?
    C45 C44 H44 . . 119.4 ?
    C43 C44 H44 . . 119.4 ?
    C37 C45 C44 . . 118.6(3) ?
    C37 C45 H45 . . 120.7 ?
    C44 C45 H45 . . 120.7 ?
    C38 C46 C47 . . 118.5(4) ?
    C38 C46 H46 . . 120.8 ?
    C47 C46 H46 . . 120.8 ?
    C48 C47 C46 . . 122.8(4) ?
    C48 C47 H47 . . 118.6 ?
    C46 C47 H47 . . 118.6 ?
    C47 C48 C49 . . 120.1(4) ?
    C47 C48 H48 . . 120 ?
    C49 C48 H48 . . 120 ?
    C39 C49 C50 . . 116.3(3) ?
    C39 C49 C48 . . 115.9(4) ?
    C50 C49 C48 . . 127.8(4) ?
    C51 C50 C49 . . 119.7(4) ?
    C51 C50 H50 . . 120.1 ?
    C49 C50 H50 . . 120.1 ?
    C50 C51 C52 . . 122.6(4) ?
    C50 C51 H51 . . 118.7 ?
    C52 C51 H51 . . 118.7 ?
    C40 C52 C51 . . 119.1(4) ?
    C40 C52 H52 . . 120.4 ?
    C51 C52 H52 . . 120.4 ?
loop_
    _geom_torsion_atom_site_label_1
    _geom_torsion_atom_site_label_2
    _geom_torsion_atom_site_label_3
    _geom_torsion_atom_site_label_4
    _geom_torsion_site_symmetry_1
    _geom_torsion_site_symmetry_2
    _geom_torsion_site_symmetry_3
    _geom_torsion_site_symmetry_4
    _geom_torsion
    _geom_torsion_publ_flag
    O3 C1 C2 C3 . . . . -0.5(7) ?
    O1 C1 C2 C3 . . . . 179.7(3) ?
    O3 C1 C2 C9 . . . . 179.8(4) ?
    O1 C1 C2 C9 . . . . 0.0(4) ?
    C9 C2 C3 C4 . . . . -0.7(5) ?
    C1 C2 C3 C4 . . . . 179.7(3) ?
    C2 C3 C4 C7 . . . . 0.2(5) ?
    C2 C3 C4 C5 . . . . 179.4(3) ?
    C3 C4 C5 O6 . . . . 1.8(7) ?
    C7 C4 C5 O6 . . . . -178.9(4) ?
    C3 C4 C5 O4 . . . . -179.0(3) ?
    C7 C4 C5 O4 . . . . 0.2(4) ?
    C3 C4 C7 C8 . . . . 0.2(5) ?
    C5 C4 C7 C8 . . . . -179.1(3) ?
    C3 C4 C7 C6 . . . . 179.2(3) ?
    C5 C4 C7 C6 . . . . -0.1(4) ?
    O5 C6 C7 C4 . . . . 179.2(4) ?
    O4 C6 C7 C4 . . . . -0.1(4) ?
    O5 C6 C7 C8 . . . . -1.9(7) ?
    O4 C6 C7 C8 . . . . 178.8(3) ?
    C4 C7 C8 C9 . . . . -0.3(5) ?
    C6 C7 C8 C9 . . . . -179.0(3) ?
    C3 C2 C9 C8 . . . . 0.7(5) ?
    C1 C2 C9 C8 . . . . -179.6(3) ?
    C3 C2 C9 C10 . . . . -179.0(3) ?
    C1 C2 C9 C10 . . . . 0.7(4) ?
    C7 C8 C9 C2 . . . . -0.2(5) ?
    C7 C8 C9 C10 . . . . 179.4(3) ?
    C2 C9 C10 O2 . . . . 177.8(4) ?
    C8 C9 C10 O2 . . . . -1.9(6) ?
    C2 C9 C10 O1 . . . . -1.2(4) ?
    C8 C9 C10 O1 . . . . 179.2(3) ?
    O3 C1 O1 C10 . . . . 179.4(3) ?
    C2 C1 O1 C10 . . . . -0.8(4) ?
    O2 C10 O1 C1 . . . . -177.9(3) ?
    C9 C10 O1 C1 . . . . 1.2(4) ?
    O6 C5 O4 C6 . . . . 179.0(3) ?
    C4 C5 O4 C6 . . . . -0.3(4) ?
    O5 C6 O4 C5 . . . . -179.1(3) ?
    C7 C6 O4 C5 . . . . 0.2(4) ?
    C19 C11 C12 C20 . . . . -3.0(6) ?
    C15 C11 C12 C20 . . . . 177.4(4) ?
    C19 C11 C12 C13 . . . . 178.7(3) ?
    C15 C11 C12 C13 . . . . -0.8(4) ?
    C20 C12 C13 C14 . . . . -178.2(3) ?
    C11 C12 C13 C14 . . . . 0.4(4) ?
    C20 C12 C13 C23 . . . . 0.4(5) ?
    C11 C12 C13 C23 . . . . 179.0(3) ?
    C23 C13 C14 C26 . . . . 1.5(5) ?
    C12 C13 C14 C26 . . . . -179.9(3) ?
    C23 C13 C14 C15 . . . . -178.4(3) ?
    C12 C13 C14 C15 . . . . 0.2(4) ?
    C19 C11 C15 C16 . . . . 1.1(5) ?
    C12 C11 C15 C16 . . . . -179.3(3) ?
    C19 C11 C15 C14 . . . . -178.7(3) ?
    C12 C11 C15 C14 . . . . 0.9(4) ?
    C26 C14 C15 C16 . . . . -0.3(7) ?
    C13 C14 C15 C16 . . . . 179.6(4) ?
    C26 C14 C15 C11 . . . . 179.4(4) ?
    C13 C14 C15 C11 . . . . -0.7(4) ?
    C11 C15 C16 C17 . . . . -0.5(5) ?
    C14 C15 C16 C17 . . . . 179.2(3) ?
    C15 C16 C17 C18 . . . . -0.3(5) ?
    C16 C17 C18 C19 . . . . 0.6(5) ?
    C17 C18 C19 C11 . . . . 0.1(5) ?
    C15 C11 C19 C18 . . . . -0.9(5) ?
    C12 C11 C19 C18 . . . . 179.6(3) ?
    C13 C12 C20 C21 . . . . 0.0(5) ?
    C11 C12 C20 C21 . . . . -178.1(3) ?
    C12 C20 C21 C22 . . . . -0.4(5) ?
    C20 C21 C22 C23 . . . . 0.5(5) ?
    C14 C13 C23 C24 . . . . -1.1(5) ?
    C12 C13 C23 C24 . . . . -179.5(3) ?
    C14 C13 C23 C22 . . . . 178.1(3) ?
    C12 C13 C23 C22 . . . . -0.3(5) ?
    C21 C22 C23 C13 . . . . -0.2(5) ?
    C21 C22 C23 C24 . . . . 179.0(3) ?
    C13 C23 C24 C25 . . . . 0.7(5) ?
    C22 C23 C24 C25 . . . . -178.5(3) ?
    C23 C24 C25 C26 . . . . -0.7(6) ?
    C13 C14 C26 C25 . . . . -1.4(5) ?
    C15 C14 C26 C25 . . . . 178.5(4) ?
    C24 C25 C26 C14 . . . . 1.1(6) ?
    O9 C27 C28 C29 . . . . 0.3(6) ?
    O7 C27 C28 C29 . . . . -179.9(3) ?
    O9 C27 C28 C35 . . . . -179.4(4) ?
    O7 C27 C28 C35 . . . . 0.4(4) ?
    C35 C28 C29 C30 . . . . 0.1(5) ?
    C27 C28 C29 C30 . . . . -179.6(3) ?
    C28 C29 C30 C33 . . . . 1.0(5) ?
    C28 C29 C30 C31 . . . . -179.5(3) ?
    C29 C30 C31 O12 . . . . 0.0(7) ?
    C33 C30 C31 O12 . . . . 179.5(4) ?
    C29 C30 C31 O10 . . . . -179.5(3) ?
    C33 C30 C31 O10 . . . . 0.0(4) ?
    C29 C30 C33 C34 . . . . -1.6(5) ?
    C31 C30 C33 C34 . . . . 178.8(3) ?
    C29 C30 C33 C32 . . . . 179.4(3) ?
    C31 C30 C33 C32 . . . . -0.2(4) ?
    O11 C32 C33 C34 . . . . 2.4(7) ?
    O10 C32 C33 C34 . . . . -178.6(3) ?
    O11 C32 C33 C30 . . . . -178.7(4) ?
    O10 C32 C33 C30 . . . . 0.3(4) ?
    C30 C33 C34 C35 . . . . 1.0(5) ?
    C32 C33 C34 C35 . . . . 179.7(3) ?
    C33 C34 C35 C28 . . . . 0.2(5) ?
    C33 C34 C35 C36 . . . . 179.6(3) ?
    C29 C28 C35 C34 . . . . -0.7(5) ?
    C27 C28 C35 C34 . . . . 179.0(3) ?
    C29 C28 C35 C36 . . . . 179.8(3) ?
    C27 C28 C35 C36 . . . . -0.5(4) ?
    C34 C35 C36 O8 . . . . 2.1(7) ?
    C28 C35 C36 O8 . . . . -178.4(4) ?
    C34 C35 C36 O7 . . . . -179.1(3) ?
    C28 C35 C36 O7 . . . . 0.4(4) ?
    O8 C36 O7 C27 . . . . 178.7(3) ?
    C35 C36 O7 C27 . . . . -0.2(4) ?
    O9 C27 O7 C36 . . . . 179.7(3) ?
    C28 C27 O7 C36 . . . . -0.1(4) ?
    O12 C31 O10 C32 . . . . -179.4(3) ?
    C30 C31 O10 C32 . . . . 0.2(4) ?
    O11 C32 O10 C31 . . . . 178.8(3) ?
    C33 C32 O10 C31 . . . . -0.3(4) ?
    C45 C37 C38 C46 . . . . 0.3(7) ?
    C41 C37 C38 C46 . . . . -179.6(4) ?
    C45 C37 C38 C39 . . . . -179.9(3) ?
    C41 C37 C38 C39 . . . . 0.2(4) ?
    C46 C38 C39 C49 . . . . -1.4(5) ?
    C37 C38 C39 C49 . . . . 178.8(3) ?
    C46 C38 C39 C40 . . . . 179.7(3) ?
    C37 C38 C39 C40 . . . . -0.1(4) ?
    C49 C39 C40 C52 . . . . -0.1(5) ?
    C38 C39 C40 C52 . . . . 178.8(3) ?
    C49 C39 C40 C41 . . . . -178.9(3) ?
    C38 C39 C40 C41 . . . . 0.0(4) ?
    C45 C37 C41 C42 . . . . -0.5(5) ?
    C38 C37 C41 C42 . . . . 179.5(3) ?
    C45 C37 C41 C40 . . . . 179.9(3) ?
    C38 C37 C41 C40 . . . . -0.1(4) ?
    C52 C40 C41 C42 . . . . 2.1(7) ?
    C39 C40 C41 C42 . . . . -179.5(3) ?
    C52 C40 C41 C37 . . . . -178.3(4) ?
    C39 C40 C41 C37 . . . . 0.1(4) ?
    C37 C41 C42 C43 . . . . 0.7(5) ?
    C40 C41 C42 C43 . . . . -179.8(3) ?
    C41 C42 C43 C44 . . . . -0.3(5) ?
    C42 C43 C44 C45 . . . . -0.4(5) ?
    C41 C37 C45 C44 . . . . -0.2(5) ?
    C38 C37 C45 C44 . . . . 179.9(3) ?
    C43 C44 C45 C37 . . . . 0.6(5) ?
    C39 C38 C46 C47 . . . . 1.2(5) ?
    C37 C38 C46 C47 . . . . -179.0(3) ?
    C38 C46 C47 C48 . . . . -0.4(5) ?
    C46 C47 C48 C49 . . . . -0.4(5) ?
    C38 C39 C49 C50 . . . . -178.6(3) ?
    C40 C39 C49 C50 . . . . 0.2(5) ?
    C38 C39 C49 C48 . . . . 0.6(5) ?
    C40 C39 C49 C48 . . . . 179.4(3) ?
    C47 C48 C49 C39 . . . . 0.3(5) ?
    C47 C48 C49 C50 . . . . 179.4(3) ?
    C39 C49 C50 C51 . . . . 0.4(5) ?
    C48 C49 C50 C51 . . . . -178.7(3) ?
    C49 C50 C51 C52 . . . . -1.0(6) ?
    C39 C40 C52 C51 . . . . -0.5(5) ?
    C41 C40 C52 C51 . . . . 177.8(4) ?
    C50 C51 C52 C40 . . . . 1.0(5) ?
loop_
    _geom_hbond_atom_site_label_D
    _geom_hbond_atom_site_label_H
    _geom_hbond_atom_site_label_A
    _geom_hbond_site_symmetry_A
    _geom_hbond_distance_DH
    _geom_hbond_distance_HA
    _geom_hbond_distance_DA
    _geom_hbond_angle_DHA
    _geom_hbond_publ_flag
    C8 H8 O2 4_654 0.95 2.67 3.373(5) 132 yes
    C16 H16 O8 . 0.95 2.59 3.444(5) 150 yes
    C17 H17 O3 1_544 0.95 2.65 3.576(5) 166 yes
    C18 H18 O1 1_544 0.95 2.67 3.332(5) 127 yes
    C22 H22 O4 1_556 0.95 2.59 3.481(5) 155 yes
    C25 H25 O11 1_556 0.95 2.55 3.347(5) 142 yes
    C29 H29 O12 2_765 0.95 2.71 3.370(5) 127 yes
    C42 H42 O6 . 0.95 2.49 3.413(5) 165 yes
    C43 H43 O11 1_556 0.95 2.58 3.293(5) 132 yes
    C44 H44 O10 1_556 0.95 2.52 3.428(5) 160 yes
    C45 H45 O12 2_765 0.95 2.57 3.429(5) 150 yes
    C46 H46 O9 2_764 0.95 2.64 3.256(5) 123 yes
    C48 H48 O9 1_564 0.95 2.55 3.473(5) 164 yes
    C50 H50 O7 1_564 0.95 2.5 3.420(5) 164 yes
    C52 H52 O6 . 0.95 2.62 3.525(5) 159 yes
_shelx_hkl_file
;
   0  -2   0  339.76   16.76
   0  -2   0  361.06   16.75
   0   2   0  349.00   16.75
   0   2   0  367.84   16.76
   0   2   0  352.66   16.77
   0  -2   0  364.77   16.75
   0  -2   0  362.95   16.76
   0   2   0  350.51   16.75
   0  -3   0    2.85    0.18
   0  -3   0    2.74    0.26
   0  -3   0    2.89    0.19
   0   3   0    2.77    0.19
   0  -3   0    2.94    0.23
   0   3   0    2.64    0.21
   0   3   0    3.08    0.19
   0   4   0    8.34    0.48
   0  -4   0    8.93    0.47
   0  -4   0    9.68    0.54
   0  -4   0    9.61    0.51
   0   4   0    8.79    0.47
   0   4   0    9.23    0.49
   0  -4   0    8.44    0.48
   0  -5   0    5.39    0.38
   0   5   0    6.27    0.41
   0  -5   0    5.37    0.35
   0  -5   0    6.25    0.47
   0   5   0    5.71    0.37
   0   5   0    5.22    0.37
   0  -6   0    0.43    0.19
   0   6   0    0.64    0.20
   0   6   0    0.56    0.23
   0   7   0    1.00    0.29
   0  -7   0    1.46    0.28
   0   7   0    1.10    0.33
   0   8   0    1.81    0.39
   0   8   0    2.07    0.51
   0   9   0   -0.07    0.53
   0   9   0    0.31    0.72
   0   1  -1    0.10    0.06
   0   1  -1    0.07    0.04
   0  -1  -1    0.07    0.05
   0  -1  -1   -0.02    0.05
   0  -1   1   -0.05    0.03
   0  -1   1   -0.03    0.05
   0  -1   1    0.07    0.07
   0  -1   1    0.13    0.06
   0   1  -1    0.05    0.04
   0   1  -1    0.02    0.04
   0   1   1    0.08    0.06
   0   1   1   -0.02    0.03
   0  -1   1    0.03    0.04
   0   1   1    0.03    0.03
   0   1   1    0.07    0.04
   0   1  -1   -0.02    0.05
   0   2  -1    0.50    0.08
   0   2  -1    0.27    0.05
   0   2   1    0.41    0.06
   0  -3   1    0.10    0.07
   0   3   1   -0.01    0.08
   0   3  -1    0.08    0.11
   0   3   1    0.01    0.07
   0  -3  -1    0.07    0.06
   0  -3  -1   -0.04    0.10
   0   3   1   -0.09    0.07
   0   3   1   -0.03    0.07
   0   3  -1    0.03    0.07
   0  -3   1    0.06    0.09
   0  -3   1    0.09    0.12
   0  -3  -1   -0.04    0.06
   0   4   1    0.57    0.11
   0   4   1    0.22    0.11
   0  -4   1    0.56    0.15
   0   4  -1    0.54    0.11
   0  -4  -1    0.20    0.09
   0   4  -1    0.24    0.14
   0   4   1    0.49    0.12
   0  -4   1    0.08    0.16
   0  -4   1    0.64    0.10
   0   4   1    0.61    0.13
   0   5   1    0.05    0.14
   0  -5  -1    0.08    0.11
   0  -5   1    0.36    0.21
   0   5   1    0.37    0.18
   0  -5   1    0.11    0.15
   0  -5  -1    0.03    0.13
   0   5   1    0.04    0.15
   0  -5  -1   -0.18    0.20
   0   5  -1    0.08    0.18
   0   5  -1   -0.23    0.14
   0   5   1   -0.01    0.14
   0   6   1    0.28    0.20
   0   6   1   -0.03    0.22
   0   6   1    0.33    0.20
   0   6  -1    0.13    0.21
   0   6   1    0.12    0.22
   0  -6  -1    0.15    0.16
   0  -6  -1    0.51    0.30
   0   6  -1    0.16    0.23
   0  -6   1    0.12    0.20
   0   7  -1    0.08    0.29
   0   7   1   -0.17    0.35
   0  -7  -1    0.21    0.38
   0  -7   1    0.29    0.30
   0   7   1    0.22    0.29
   0  -7  -1    0.11    0.23
   0   7  -1   -0.07    0.29
   0   8   1   -0.21    0.40
   0   8   1   -0.58    0.44
   0   8   1    0.63    0.39
   0   8  -1   -1.18    0.54
   0   9   1   -0.23    0.46
   0   9  -1   -0.28    0.69
   0   9  -1   -0.37    0.55
   0   9   1    0.32    0.49
   0   0  -2  538.55   26.57
   0   0  -2  584.73   26.58
   0   0   2  556.72   26.59
   0   0  -2  532.59   26.57
   0   0   2  580.13   26.57
   0   0   2  594.50   26.57
   0   0   2  576.95   26.59
   0   0  -2  556.95   26.58
   0   1   2    5.35    0.26
   0   1   2    4.78    0.25
   0  -1  -2    4.81    0.28
   0  -1   2    5.22    0.28
   0  -1   2    5.19    0.28
   0   1  -2    4.98    0.28
   0   1  -2    4.98    0.27
   0   1   2    5.05    0.26
   0   1  -2    5.14    0.27
   0  -1   2    4.96    0.27
   0  -1   2    5.23    0.28
   0  -1   2    5.17    0.29
   0  -1  -2    5.35    0.27
   0   1   2    5.27    0.27
   0  -1  -2    5.38    0.26
   0  -1  -2    4.23    0.29
   0   1   2    4.91    0.29
   0   1   2    5.30    0.28
   0   1  -2    5.05    0.28
   0   2  -2   13.13    0.67
   0  -2   2   13.01    0.67
   0   2   2   13.31    0.66
   0  -2   2   13.60    0.65
   0   2  -2   13.41    0.65
   0  -2  -2   13.79    0.68
   0   2  -2   13.45    0.67
   0   2   2   13.42    0.66
   0  -2   2   13.80    0.67
   0   2   2   12.87    0.66
   0   2   2   13.14    0.66
   0  -3   2   10.56    0.55
   0   3  -2   10.50    0.55
   0   3   2   10.91    0.55
   0  -3   2   10.86    0.55
   0   3   2   10.28    0.54
   0   3   2   10.72    0.55
   0  -3   2   10.22    0.57
   0   3   2   10.33    0.54
   0   3  -2   10.26    0.52
   0   3   2   10.61    0.54
   0   3  -2   10.48    0.56
   0  -3  -2   11.13    0.57
   0  -4   2  144.98    6.85
   0   4   2  143.01    6.87
   0  -4  -2  144.91    6.89
   0   4  -2  146.80    6.87
   0   4   2  142.35    6.85
   0   4   2  147.69    6.86
   0   4   2  143.57    6.84
   0   4   2  144.93    6.85
   0   4  -2  144.11    6.86
   0   5  -2    1.72    0.23
   0   5   2    1.98    0.23
   0   5   2    1.68    0.21
   0  -5  -2    1.61    0.18
   0   5   2    2.16    0.22
   0  -5  -2    2.08    0.18
   0   5  -2    1.92    0.24
   0   5   2    2.20    0.24
   0  -5   2    1.66    0.21
   0   5   2    1.98    0.23
   0  -5  -2    2.42    0.30
   0   6   2   14.80    0.86
   0   6   2   16.30    0.90
   0   6  -2   17.68    0.90
   0  -6   2   16.40    0.85
   0  -6  -2   14.41    0.79
   0   6   2   15.83    0.87
   0   6   2   14.23    0.85
   0   6  -2   15.14    0.88
   0   6   2   15.68    0.87
   0  -6  -2   15.59    0.93
   0   7   2    0.75    0.38
   0  -7   2    1.15    0.31
   0  -7  -2    0.81    0.39
   0   7   2    1.65    0.34
   0   7  -2    0.37    0.29
   0   7  -2    1.35    0.33
   0   7   2    1.45    0.28
   0   8   2    1.63    0.44
   0   8  -2    1.54    0.49
   0   8   2    1.02    0.43
   0   8  -2    1.19    0.40
   0  -8  -2    1.72    0.53
   0   8   2    1.05    0.61
   0   9  -2    0.36    0.72
   0   9   2   -0.19    0.45
   0   0   3   -0.03    0.08
   0   0  -3   -0.06    0.07
   0   0  -3   -0.07    0.08
   0   0   3    0.03    0.07
   0   0  -3   -0.06    0.05
   0   0  -3   -0.15    0.08
   0  -1  -3    0.19    0.08
   0  -1   3    0.01    0.07
   0   1   3    0.01    0.07
   0  -1  -3    0.06    0.08
   0  -1  -3    0.33    0.11
   0   1   3    0.04    0.08
   0  -1   3    0.07    0.09
   0  -1  -3    0.01    0.06
   0   1  -3    0.09    0.08
   0   1  -3    0.07    0.08
   0   1   3   -0.01    0.07
   0  -2  -3    0.18    0.11
   0   2   3    0.02    0.08
   0   2  -3    0.10    0.10
   0   2  -3    0.07    0.07
   0  -2  -3    0.24    0.10
   0  -2   3    0.03    0.09
   0   2  -3   -0.09    0.09
   0  -2  -3    0.14    0.06
   0   2   3   -0.03    0.08
   0  -2   3    0.00    0.08
   0  -2  -3   -0.02    0.05
   0   2   3    0.11    0.07
   0   3  -3    0.04    0.10
   0  -3   3    0.18    0.10
   0   3  -3   -0.03    0.08
   0   3   3    0.06    0.10
   0   3   3    0.05    0.10
   0  -3   3    0.06    0.10
   0   3  -3    0.32    0.11
   0   3   3    0.08    0.11
   0   3   3    0.00    0.10
   0  -3  -3    0.18    0.11
   0   3   3    0.11    0.09
   0   4   3    0.03    0.12
   0   4  -3   -0.08    0.14
   0  -4   3   -0.04    0.14
   0   4  -3    0.19    0.15
   0   4   3   -0.23    0.14
   0  -4  -3   -0.06    0.19
   0   4   3    0.20    0.14
   0   4   3   -0.14    0.14
   0   4   3    0.14    0.14
   0   4  -3    0.13    0.12
   0   5   3    0.08    0.18
   0   5  -3   -0.11    0.17
   0  -5  -3   -0.05    0.23
   0   5   3    0.29    0.18
   0   5  -3    0.14    0.19
   0   5   3    0.05    0.15
   0   5   3    0.11    0.18
   0  -5   3   -0.32    0.18
   0   5   3   -0.02    0.19
   0   6   3    0.00    0.20
   0   6   3    0.22    0.25
   0   6  -3    0.10    0.24
   0   6   3   -0.02    0.26
   0   6  -3    0.56    0.26
   0   6   3    0.33    0.23
   0   6   3    0.43    0.26
   0  -6  -3    0.24    0.29
   0  -6   3    0.35    0.25
   0   7   3    0.21    0.37
   0   7   3   -0.14    0.28
   0   7  -3   -0.24    0.31
   0  -7   3    0.21    0.32
   0  -7  -3    0.28    0.37
   0   7  -3   -0.05    0.32
   0   7   3    0.23    0.32
   0  -8   3   -0.03    0.42
   0  -8  -3    1.30    0.51
   0   8  -3    0.13    0.45
   0   8   3    0.30    0.38
   0   8  -3    0.80    0.44
   0   8   3    0.42    0.56
   0   8   3    0.49    0.42
   0  -9  -3    0.97    0.67
   0   9  -3    0.14    0.62
   0   0   4   29.22    1.42
   0   0  -4   28.94    1.40
   0   0  -4   28.61    1.42
   0   0  -4   30.91    1.42
   0   0   4   29.08    1.42
   0   1   4   11.14    0.58
   0  -1  -4   11.00    0.61
   0   1   4   11.46    0.59
   0   1   4   11.88    0.59
   0  -1  -4   10.59    0.58
   0   1  -4   10.92    0.59
   0   1  -4   11.31    0.58
   0  -1  -4   11.70    0.57
   0  -1   4   12.22    0.60
   0  -1   4   12.02    0.59
   0   2   4   61.01    2.90
   0   2   4   62.01    2.87
   0   2   4   58.99    2.87
   0  -2   4   61.31    2.90
   0  -2  -4   61.23    2.88
   0   2  -4   60.03    2.90
   0  -2   4   57.87    2.90
   0  -2  -4   62.24    2.92
   0   2   4   61.94    2.90
   0  -3   4    0.42    0.13
   0   3   4    0.44    0.12
   0  -3  -4    0.43    0.20
   0   3  -4    0.27    0.13
   0  -3  -4    0.19    0.08
   0  -3   4    0.42    0.16
   0   3   4    0.38    0.13
   0   3   4    0.27    0.13
   0   3  -4    0.65    0.14
   0  -3  -4    0.43    0.09
   0   3   4    0.38    0.13
   0   4   4    4.05    0.34
   0   4   4    3.75    0.33
   0  -4   4    4.15    0.34
   0  -4  -4    3.44    0.36
   0   4   4    3.67    0.30
   0   4  -4    4.42    0.35
   0   4   4    4.23    0.32
   0   4  -4    4.00    0.33
   0  -4   4    4.09    0.35
   0   4   4    4.05    0.34
   0   5   4    0.52    0.21
   0   5   4    0.61    0.17
   0  -5   4    0.83    0.22
   0   5  -4    0.35    0.19
   0   5   4    0.88    0.21
   0   5  -4    0.45    0.24
   0  -5  -4    1.07    0.29
   0   5   4    0.40    0.21
   0   5   4    0.59    0.23
   0  -6  -4    1.71    0.37
   0   6  -4    1.70    0.33
   0   6   4    2.00    0.30
   0   6  -4    2.35    0.30
   0   6   4    2.14    0.29
   0   6   4    1.47    0.32
   0   6   4    2.08    0.29
   0  -6   4    1.92    0.31
   0   6   4    2.19    0.35
   0  -7   4    0.38    0.38
   0   7  -4   -0.04    0.29
   0   7   4    0.16    0.32
   0   7   4    0.35    0.35
   0   7  -4    0.00    0.37
   0  -7  -4    0.11    0.38
   0   7   4    0.00    0.37
   0   8  -4    4.77    0.62
   0  -8  -4    4.64    0.62
   0  -8   4    5.16    0.66
   0   8  -4    4.04    0.81
   0   8   4    4.21    0.72
   0   0  -5   -0.02    0.08
   0   0   5    0.15    0.09
   0   0   5   -0.06    0.14
   0   0  -5   -0.30    0.09
   0  -1   5   -0.14    0.09
   0  -1  -5    0.21    0.15
   0   1   5    0.16    0.10
   0   1   5    0.08    0.13
   0  -1  -5   -0.02    0.08
   0  -1  -5    0.07    0.11
   0  -1   5    0.27    0.15
   0   1  -5    0.02    0.10
   0   2  -5    0.16    0.14
   0  -2  -5   -0.25    0.08
   0   2   5    0.00    0.13
   0   2   5    0.02    0.12
   0  -2  -5   -0.05    0.16
   0  -2  -5    0.25    0.13
   0  -2   5   -0.12    0.13
   0   2   5    0.02    0.13
   0  -2   5   -0.10    0.13
   0   3   5    0.13    0.13
   0  -3   5    0.12    0.16
   0  -3  -5   -0.03    0.12
   0   3  -5   -0.08    0.15
   0  -3   5    0.32    0.19
   0   3   5   -0.03    0.15
   0  -3  -5    0.08    0.18
   0   3   5   -0.04    0.14
   0   4   5   -0.05    0.19
   0  -4  -5    0.22    0.23
   0   4   5   -0.04    0.17
   0  -4   5    0.59    0.21
   0   4   5    0.20    0.19
   0   4   5    0.21    0.19
   0  -4   5    0.27    0.22
   0   4  -5    0.16    0.17
   0   4  -5    0.29    0.18
   0   4   5    0.54    0.19
   0   5   5   -0.15    0.22
   0   5   5   -0.13    0.18
   0  -5  -5   -0.26    0.26
   0   5  -5    0.13    0.21
   0   5  -5   -0.04    0.25
   0  -5   5    0.21    0.25
   0   5   5    0.33    0.26
   0   5   5    0.26    0.19
   0   5   5   -0.24    0.20
   0   6   5   -0.12    0.33
   0  -6   5    0.14    0.27
   0   6   5    0.06    0.27
   0   6  -5   -0.10    0.30
   0   6   5    0.25    0.23
   0  -6  -5   -0.09    0.34
   0   6   5    0.30    0.29
   0   6  -5    0.07    0.27
   0   6   5    0.58    0.31
   0   7  -5   -0.46    0.33
   0  -7  -5   -0.43    0.41
   0  -7   5    0.74    0.39
   0   7  -5    0.01    0.29
   0   8  -5    0.13    0.53
   0  -8   5   -0.92    0.54
   0   8  -5    0.41    0.40
   0  -8  -5   -0.37    0.51
   0   0  -6   14.75    0.74
   0   0  -6   13.52    0.70
   0   0   6   13.91    0.76
   0   0   6   14.35    0.75
   0   1   6   16.22    0.89
   0  -1  -6   17.69    0.86
   0  -1   6   16.87    0.89
   0  -1   6   16.51    0.88
   0   1   6   16.62    0.87
   0   1  -6   16.94    0.85
   0   1  -6   17.71    0.88
   0  -1  -6   16.42    0.92
   0   2   6    2.33    0.22
   0   2  -6    2.79    0.29
   0   2   6    1.98    0.26
   0  -2   6    2.82    0.29
   0   2   6    2.24    0.25
   0  -2  -6    2.01    0.20
   0  -2  -6    3.23    0.33
   0  -2   6    2.52    0.27
   0  -2  -6    2.27    0.24
   0  -3   6    3.97    0.37
   0   3  -6    3.55    0.31
   0   3   6    4.09    0.37
   0   3   6    3.87    0.36
   0  -3  -6    3.46    0.38
   0  -3   6    3.30    0.37
   0  -4   6    7.74    0.57
   0  -4   6    6.95    0.62
   0   4   6    6.59    0.53
   0   4  -6    6.52    0.49
   0   4   6    7.00    0.50
   0   4   6    7.01    0.51
   0   4   6    6.68    0.50
   0  -4  -6    6.58    0.53
   0  -5   6    9.41    0.64
   0   5  -6    8.04    0.68
   0   5   6    8.64    0.63
   0   5   6    8.85    0.59
   0   5   6    9.63    0.59
   0   5   6    8.95    0.62
   0  -5  -6    8.57    0.69
   0  -6   6   17.06    1.04
   0   6   6   16.49    1.03
   0   6  -6   14.74    1.01
   0   6   6   16.57    0.94
   0   6   6   16.17    0.97
   0  -6  -6   15.98    1.10
   0   7  -6    1.31    0.57
   0  -7  -6    1.14    0.48
   0  -8  -6   -0.51    0.52
   0   0   7   -0.03    0.23
   0   0   7    0.24    0.18
   0  -1  -7   -0.11    0.21
   0   1   7    0.10    0.20
   0  -1   7    0.37    0.24
   0   1   7    0.03    0.23
   0  -1   7    0.01    0.19
   0   1  -7   -0.39    0.19
   0  -2   7    0.35    0.26
   0  -2   7   -0.13    0.20
   0   2  -7    0.12    0.21
   0  -2  -7    0.30    0.23
   0   2   7    0.26    0.20
   0  -3  -7    0.41    0.26
   0   3  -7   -0.07    0.22
   0   3   7    0.40    0.30
   0  -3   7    0.30    0.27
   0   3   7    0.04    0.22
   0  -3   7   -0.09    0.24
   0  -4   7    1.28    0.39
   0   4   7    0.17    0.30
   0   4  -7    0.34    0.27
   0   4   7    0.73    0.29
   0   4   7    0.43    0.25
   0  -4  -7    0.64    0.35
   0   5   7    0.08    0.33
   0   5  -7    0.18    0.37
   0  -5   7    1.68    0.44
   0   5   7    0.26    0.24
   0  -5  -7   -0.18    0.29
   0   5   7    0.08    0.33
   0   6  -7   -0.33    0.38
   0   6   7    0.75    0.43
   0  -6  -7    0.36    0.42
   0  -6   7    0.98    0.46
   0  -7  -7    0.03    0.52
   0  -7   7    0.47    0.49
   0   0   8    2.01    0.36
   0   0  -8    1.92    0.36
   0   0   8    1.47    0.26
   0  -1  -8    0.50    0.27
   0   1   8    0.66    0.27
   0  -1   8    1.27    0.26
   0  -1   8    1.11    0.28
   0   2  -8   23.40    1.25
   0   2   8   23.37    1.25
   0  -2   8   24.58    1.26
   0  -2   8   22.29    1.28
   0  -2  -8   23.94    1.36
   0   3  -8    5.59    0.52
   0  -3   8    4.97    0.56
   0   3   8    4.49    0.50
   0  -3  -8    6.29    0.60
   0  -3   8    6.60    0.57
   0   4  -8    0.48    0.33
   0  -4   8    1.16    0.38
   0   4   8    0.56    0.31
   0   4   8    0.66    0.37
   0  -4  -8    0.62    0.39
   0  -4   8    0.35    0.39
   0   5   8   -0.22    0.46
   0   5  -8    0.78    0.43
   0  -5  -8    0.46    0.39
   0   5   8   -0.09    0.38
   0  -5   8    0.11    0.56
   0   6   8    1.73    0.48
   0  -6   8    3.02    0.62
   0  -6  -8    1.40    0.50
   0   6   8    1.52    0.51
   0   6  -8    1.40    0.59
   0  -7  -8   -0.66    0.58
   0   0   9    0.31    0.33
   0   0  -9   -0.52    0.34
   0  -1   9   -0.01    0.29
   0  -1  -9    0.09    0.29
   0   1   9   -0.57    0.28
   0  -1   9   -0.11    0.33
   0  -2  -9   -0.45    0.33
   0   2   9    0.30    0.33
   0  -2   9   -0.12    0.33
   0  -2   9    0.10    0.36
   0  -3   9    0.07    0.38
   0   3   9   -0.16    0.36
   0  -3  -9    0.29    0.41
   0  -3   9    0.39    0.43
   0  -4   9    0.52    0.50
   0  -4  -9    0.88    0.47
   0   4  -9    0.74    0.48
   0  -4   9   -0.20    0.41
   0   4   9   -0.37    0.42
   0   4   9   -0.32    0.39
   0   5   9    0.35    0.47
   0  -5   9    0.09    0.61
   0   5   9    0.45    0.40
   0  -5  -9    0.32    0.51
   0   6  -9   -0.06    0.59
   0  -6  -9   -0.19    0.60
   0   6   9   -0.35    0.62
   0   6   9    0.92    0.57
   0   0 -10    6.55    0.78
   0   0  10    9.18    0.76
   0   1  10    1.10    0.46
   0  -1  10    1.13    0.46
   0  -1 -10    0.51    0.49
   0   1 -10    0.98    0.45
   0  -2  10    0.61    0.45
   0  -2  10    0.67    0.46
   0  -2 -10   -0.07    0.36
   0   2  10    0.79    0.38
   0  -3 -10    0.01    0.52
   0  -3  10    0.23    0.46
   0   3  10   -0.07    0.43
   0   4  10    6.11    0.57
   0  -4  10    4.56    0.83
   0  -4 -10    3.83    0.71
   0   4  10    4.95    0.64
   0  -5  10    1.30    0.82
   0   5  10    1.44    0.53
   0   5  10    2.48    0.61
   0  -5 -10    1.43    0.60
   0   0  11    0.45    0.49
   0  -1  11   -0.74    0.54
   0   1  11    0.92    0.44
   0  -1 -11   -0.14    0.54
   0  -2  11    0.03    0.44
   0   2  11   -0.35    0.53
   0  -3  11   -0.58    0.51
   0   3  11    0.98    0.51
   0   4  11   -0.46    0.48
   0  -4 -11    0.07    0.76
   0  -4  11    0.20    0.75
   0   0  12   -0.79    0.59
   0   1 -12    0.45    0.62
   0  -1  12    0.51    0.59
   0  -2 -12    3.92    0.86
   0  -2  12    3.14    0.74
   0   2  12    6.28    0.84
  -1   1   0    0.05    0.02
  -1   1   0    0.33    0.05
  -1  -1   0   -0.03    0.05
   1   1   0    0.34    0.07
  -1   1   0    0.02    0.03
  -1  -2   0    7.20    0.35
  -1   2   0    7.03    0.35
   1  -2   0    6.63    0.35
   1  -2   0    6.66    0.34
   1   2   0    6.67    0.37
   1   2   0    6.60    0.36
  -1   2   0    7.19    0.36
  -1  -2   0    6.27    0.35
  -1  -2   0    6.89    0.37
   1   2   0    6.75    0.35
   1  -2   0    6.61    0.34
  -1  -2   0    6.59    0.34
   1  -2   0    7.38    0.37
  -1   2   0    6.47    0.37
   1  -3   0    5.88    0.34
   1  -3   0    6.28    0.37
  -1  -3   0    6.07    0.34
   1   3   0    6.36    0.33
  -1   3   0    6.00    0.33
  -1   3   0    6.35    0.32
   1   3   0    6.09    0.35
  -1   3   0    6.35    0.35
   1   3   0    6.39    0.33
  -1  -3   0    5.80    0.35
  -1  -3   0    5.57    0.37
   1  -3   0    6.02    0.33
  -1  -3   0    6.16    0.32
   1  -3   0    6.38    0.32
   1  -4   0    3.26    0.28
   1   4   0    2.67    0.21
  -1   4   0    2.06    0.19
  -1   4   0    1.94    0.19
  -1  -4   0    1.88    0.19
   1   4   0    2.74    0.21
   1  -4   0    2.33    0.18
   1   4   0    2.33    0.19
   1  -4   0    2.23    0.20
  -1   4   0    2.68    0.20
  -1  -4   0    2.12    0.19
   1  -4   0    1.95    0.19
  -1   5   0    0.41    0.13
  -1  -5   0    0.51    0.14
   1   5   0    0.53    0.19
  -1  -5   0    0.44    0.17
   1  -5   0    0.63    0.18
   1   5   0    0.77    0.17
  -1   5   0    0.71    0.17
   1   5   0    0.74    0.17
   1  -5   0    0.52    0.14
   1  -5   0    0.76    0.23
  -1   5   0    0.43    0.15
  -1  -5   0    0.85    0.24
  -1   5   0    0.48    0.19
   1   6   0   -0.09    0.22
  -1   6   0    0.43    0.23
  -1   6   0    0.22    0.19
  -1  -6   0   -0.16    0.17
   1   6   0    0.34    0.21
   1  -6   0    0.17    0.19
   1   6   0   -0.08    0.20
   1   7   0    0.37    0.30
   1   7   0    0.60    0.31
  -1  -7   0    0.34    0.25
   1  -7   0   -0.13    0.26
  -1   7   0   -0.13    0.30
  -1   7   0    0.06    0.26
   1   8   0    1.28    0.38
   1  -8   0    0.88    0.38
  -1   8   0    0.89    0.47
   1   8   0    0.84    0.57
   1   9   0   -0.97    0.50
   1   9   0    0.93    0.53
  -1   9   0    0.27    0.51
  -1   9   0    0.02    0.51
  -1   9   0    1.00    0.58
  -1   1   1    5.19    0.26
  -1   1   1    4.78    0.24
   1  -1   1    5.20    0.26
   1  -1   1    5.11    0.26
   1   1  -1    4.53    0.25
  -1  -1  -1    5.00    0.25
   1   1  -1    4.65    0.26
   1   1  -1    4.87    0.24
   1  -1   1    4.71    0.25
  -1   1  -1    4.95    0.25
   1   1   1    4.62    0.25
  -1  -1   1    4.87    0.26
   1  -1  -1    4.74    0.26
  -1   1  -1    4.98    0.26
   1   1   1    5.60    0.27
  -1  -1   1    5.13    0.26
   1   2  -1  495.54   23.22
   1  -2   1  479.03   23.21
   1   2  -1  518.12   23.23
  -1   2   1  499.72   23.21
  -1   2   1  497.81   23.21
  -1   2   1  482.42   23.21
   1  -2   1  497.97   23.21
   1   2  -1  479.12   23.21
  -1  -2  -1  500.59   23.21
   1  -2   1  481.02   23.21
  -1  -2  -1  496.64   23.23
   1   2   1  495.59   23.08
   1   2   1  511.12   23.08
   1  -2  -1  496.99   23.09
  -1   2  -1  498.81   23.07
  -1   2  -1  487.00   23.09
   1   2   1  481.19   23.08
  -1   2  -1  476.92   23.08
  -1  -2   1  477.10   23.08
   1   2   1  492.24   23.07
  -1  -2   1  480.48   23.08
  -1  -2   1  494.31   23.07
   1  -2  -1  495.49   23.08
  -1   3   1    6.60    0.34
   1   3  -1    6.32    0.34
  -1   3   1    6.28    0.36
   1  -3   1    5.79    0.36
  -1  -3  -1    6.56    0.37
  -1   3   1    6.14    0.34
   1   3  -1    6.31    0.37
  -1  -3  -1    6.53    0.32
  -1  -3  -1    6.07    0.34
   1  -3   1    6.31    0.34
  -1  -3  -1    6.32    0.32
   1  -3   1    6.45    0.34
   1   3   1    6.13    0.33
  -1   3  -1    6.09    0.32
  -1  -3   1    6.22    0.34
   1   3   1    6.21    0.33
   1  -3  -1    5.40    0.36
  -1   3  -1    6.15    0.34
   1   3   1    6.10    0.33
  -1  -3   1    6.46    0.33
  -1  -3   1    6.06    0.35
   1   3   1    5.95    0.34
  -1   3  -1    6.58    0.36
   1  -3  -1    6.46    0.31
   1  -4   1   40.66    2.02
  -1   4   1   42.41    2.02
   1  -4   1   43.46    2.01
  -1  -4  -1   43.18    2.06
  -1  -4  -1   40.44    2.00
  -1   4   1   41.15    2.01
   1   4  -1   43.15    2.03
  -1   4   1   41.47    2.03
  -1   4   1   42.18    2.02
   1   4  -1   43.18    2.05
   1  -4   1   41.31    2.01
  -1  -4  -1   41.94    2.00
   1   4   1   41.70    1.99
   1  -4  -1   41.64    2.05
   1   4   1   41.26    2.02
  -1  -4   1   39.62    2.01
  -1   4  -1   42.79    2.04
  -1  -4   1   42.25    2.00
   1  -4  -1   42.24    1.98
   1  -4  -1   40.20    1.98
   1   4   1   42.64    2.01
  -1   4  -1   42.54    2.02
   1   4   1   42.85    2.03
   1   5  -1    0.14    0.15
  -1   5   1    0.12    0.18
  -1  -5  -1    0.14    0.11
   1  -5   1    0.30    0.22
  -1  -5  -1    0.09    0.22
  -1   5   1    0.00    0.14
  -1   5   1    0.00    0.13
   1  -5   1    0.15    0.15
  -1   5   1   -0.04    0.14
   1   5  -1    0.29    0.18
  -1  -5  -1    0.31    0.14
  -1   5  -1    0.25    0.18
  -1  -5   1    0.11    0.21
   1  -5  -1    0.30    0.12
   1   5   1    0.46    0.18
  -1   5  -1    0.15    0.15
  -1  -5   1    0.11    0.15
   1  -5  -1    0.18    0.20
   1  -5  -1    0.33    0.14
   1   5   1    0.12    0.13
   1   5   1    0.14    0.16
   1   5   1    0.32    0.15
   1  -6   1    0.78    0.21
  -1   6   1    0.89    0.21
  -1  -6  -1    0.63    0.18
  -1   6   1    0.89    0.21
  -1   6   1    0.40    0.25
  -1  -6  -1    0.32    0.29
   1   6  -1    0.34    0.22
   1   6  -1    0.84    0.24
  -1   6   1    0.51    0.20
   1   6   1    0.59    0.21
   1   6   1    0.74    0.24
   1   6   1    0.92    0.23
   1  -6  -1    0.47    0.16
  -1   6  -1    0.65    0.25
  -1  -6   1    0.51    0.20
  -1   6  -1    0.88    0.22
   1  -6  -1    0.77    0.31
   1   7  -1    0.37    0.25
  -1   7   1    1.03    0.26
   1   7  -1    0.66    0.34
   1  -7   1    0.34    0.27
  -1   7   1   -0.13    0.28
  -1  -7  -1   -0.13    0.23
  -1   7   1    0.28    0.30
  -1  -7  -1    0.68    0.35
   1   7   1    0.52    0.28
   1  -7  -1    0.72    0.36
  -1   7  -1    0.44    0.29
  -1   7  -1    0.25    0.30
  -1  -7   1    0.91    0.32
   1  -7  -1    0.45    0.23
   1   7   1    0.30    0.31
  -1   8   1    0.87    0.41
   1   8  -1    0.81    0.40
   1   8  -1    0.25    0.41
  -1   8   1    0.51    0.38
  -1   8   1    0.46    0.45
   1   8   1    0.72    0.41
   1   8   1    1.79    0.47
  -1   8  -1    0.03    0.45
  -1   8  -1    1.32    0.45
   1   8   1    0.41    0.46
  -1   9   1   -0.16    0.56
  -1   9   1    0.34    0.48
  -1   9   1   -0.72    0.50
  -1   9  -1    0.51    0.52
   1   9   1    1.28    0.48
  -1   9  -1    0.11    0.51
   1   0  -2   -0.02    0.07
   1   0  -2   -0.09    0.03
   1   0   2   -0.02    0.06
  -1   0   2   -0.06    0.06
  -1   0   2    0.11    0.06
  -1   0   2    0.02    0.07
   1   0   2    0.03    0.07
  -1   0  -2    0.01    0.07
  -1   0  -2    0.03    0.06
  -1   0  -2   -0.12    0.06
   1   0   2   -0.12    0.04
   1   0   2    0.03    0.06
   1   0  -2   -0.14    0.06
   1   0  -2   -0.10    0.07
   1   0  -2   -0.15    0.06
   1   1  -2   21.66    1.05
  -1   1   2   22.26    1.04
  -1   1   2   22.66    1.04
   1  -1   2   22.69    1.06
  -1  -1  -2   22.03    1.04
  -1  -1  -2   21.00    1.05
   1   1  -2   22.12    1.05
   1   1  -2   21.41    1.04
   1  -1   2   21.83    1.05
  -1  -1  -2   21.48    1.06
   1  -1   2   21.42    1.05
   1   1  -2   21.96    1.05
   1  -1   2   21.84    1.05
  -1   1   2   21.25    1.04
  -1   1   2   22.30    1.05
  -1   1   2   21.65    1.05
   1  -1   2   22.30    1.05
   1   1  -2   21.31    1.05
  -1  -1  -2   21.46    1.05
   1   1   2   22.40    1.04
  -1  -1   2   22.02    1.04
  -1  -1   2   22.12    1.05
   1   1   2   21.09    1.03
   1   1   2   22.50    1.03
   1   1   2   20.91    1.05
   1  -1  -2   21.46    1.05
  -1   1  -2   21.81    1.04
   1  -1  -2   21.92    1.03
  -1  -1   2   22.16    1.05
   1   1   2   21.99    1.05
  -1   1  -2   21.08    1.05
  -1   1  -2   22.08    1.05
  -1   1  -2   21.49    1.04
   1  -1  -2   20.64    1.05
   1   2  -2   29.19    1.41
   1   2  -2   28.50    1.40
  -1   2   2   29.20    1.39
   1   2  -2   29.12    1.39
   1  -2   2   28.41    1.40
  -1   2   2   29.57    1.40
   1  -2   2   30.23    1.39
   1  -2   2   30.06    1.41
  -1   2   2   27.99    1.40
   1   2  -2   29.27    1.40
  -1  -2  -2   28.71    1.41
   1  -2  -2   28.17    1.41
  -1  -2   2   29.45    1.40
   1   2   2   29.06    1.40
  -1   2  -2   28.93    1.41
   1   2   2   28.45    1.40
  -1   2  -2   28.90    1.40
   1   2   2   30.09    1.39
  -1  -2   2   29.94    1.39
   1   2   2   28.95    1.40
  -1  -2   2   28.74    1.40
  -1   2  -2   29.23    1.39
   1  -3   2    7.89    0.43
   1  -3   2    7.44    0.46
   1  -3   2    8.18    0.44
   1   3  -2    7.79    0.44
  -1   3   2    8.05    0.42
  -1  -3  -2    8.24    0.45
  -1   3   2    8.46    0.43
   1   3  -2    7.71    0.40
  -1   3   2    8.11    0.43
  -1   3   2    8.28    0.44
   1   3  -2    8.02    0.43
  -1   3   2    8.18    0.42
   1  -3  -2    7.62    0.44
   1   3   2    7.91    0.44
   1   3   2    8.16    0.43
   1   3   2    8.28    0.43
  -1  -3   2    8.42    0.46
  -1   3  -2    7.52    0.44
  -1   3  -2    8.19    0.43
   1   3   2    7.93    0.42
   1   3   2    8.36    0.43
  -1   3  -2    7.76    0.41
  -1  -3   2    8.14    0.43
   1   4  -2   62.01    2.95
   1   4  -2   60.17    2.94
  -1   4   2   60.16    2.92
  -1   4   2   62.65    2.96
  -1   4   2   61.61    2.94
   1  -4   2   62.84    2.93
  -1  -4  -2   58.07    2.96
  -1   4   2   64.60    2.94
  -1   4   2   59.14    2.93
  -1   4  -2   63.26    2.99
   1   4   2   62.06    2.97
   1   4   2   60.29    2.95
   1   4   2   62.79    2.97
   1   4   2   61.79    2.99
   1   4   2   62.72    2.98
   1  -4  -2   63.39    3.00
  -1   4  -2   60.29    2.98
  -1  -4   2   61.86    2.97
  -1  -5  -2    1.39    0.26
   1  -5   2    1.75    0.21
   1   5  -2    1.49    0.24
  -1  -5  -2    1.89    0.18
  -1   5   2    1.23    0.19
  -1   5   2    1.48    0.20
  -1   5   2    1.87    0.23
   1   5  -2    1.32    0.21
  -1   5   2    1.63    0.21
  -1   5   2    1.53    0.22
  -1  -5  -2    1.57    0.17
  -1   5  -2    1.35    0.21
   1   5   2    1.73    0.22
   1   5   2    1.79    0.22
  -1  -5   2    1.67    0.21
   1   5   2    1.43    0.19
  -1   5  -2    1.75    0.24
   1   5   2    1.56    0.22
   1   5   2    1.44    0.20
   1  -5  -2    1.60    0.15
   1  -5  -2    1.55    0.15
   1  -5  -2    1.71    0.29
   1  -6   2   48.77    2.33
   1   6  -2   47.39    2.36
   1   6  -2   47.34    2.33
  -1  -6  -2   46.37    2.37
  -1   6   2   49.01    2.36
  -1   6   2   47.17    2.33
  -1   6   2   47.61    2.31
  -1   6   2   46.31    2.31
  -1   6   2   47.25    2.36
  -1  -6  -2   45.43    2.26
  -1   6  -2   45.70    2.33
  -1  -6   2   47.68    2.29
   1  -6  -2   46.56    2.36
  -1   6  -2   48.34    2.34
   1   6   2   46.59    2.30
   1   6   2   46.66    2.28
   1   6   2   48.15    2.32
   1  -6  -2   44.45    2.25
   1   6   2   47.54    2.31
   1   6   2   47.24    2.34
   1   7  -2    0.45    0.29
   1  -7   2    0.60    0.27
  -1   7   2   -0.03    0.29
  -1  -7  -2    0.26    0.36
  -1   7   2    1.19    0.28
   1   7  -2    0.47    0.29
  -1   7   2    0.32    0.39
   1  -7  -2    0.26    0.21
  -1   7  -2    0.17    0.29
   1   7   2    0.25    0.33
   1   7   2    0.32    0.31
  -1   7  -2    0.66    0.29
   1   7   2    0.79    0.30
   1  -7  -2    0.52    0.38
  -1  -7   2    0.66    0.29
  -1   8   2   -0.73    0.39
  -1   8   2    0.58    0.41
   1  -8   2   -0.27    0.37
   1   8  -2   -0.17    0.39
   1   8  -2   -0.32    0.39
  -1   8   2   -0.37    0.55
  -1  -8  -2    0.57    0.46
   1   8   2   -0.34    0.40
   1   8   2   -0.09    0.36
   1   8   2   -0.42    0.46
   1  -8  -2   -0.42    0.44
  -1   8  -2    0.21    0.40
  -1   8  -2   -0.06    0.45
  -1   9   2    0.47    0.48
   1   9  -2    0.56    0.58
   1   9   2    0.43    0.47
  -1   9  -2    0.05    0.61
  -1   9  -2   -0.16    0.56
   1   0  -3    0.01    0.08
   1   0   3   -0.07    0.08
   1   0   3   -0.08    0.05
   1   0  -3   -0.11    0.04
  -1   0  -3   -0.07    0.05
  -1   0   3   -0.12    0.08
   1   0   3   -0.14    0.08
  -1   0   3   -0.08    0.07
   1   0  -3   -0.05    0.08
  -1   0  -3    0.17    0.08
  -1   0  -3   -0.01    0.08
  -1   0  -3   -0.10    0.07
   1   0  -3   -0.08    0.09
  -1  -1  -3    9.72    0.48
  -1  -1  -3    9.01    0.47
   1  -1   3    9.25    0.48
  -1  -1  -3    9.77    0.47
   1  -1   3    9.68    0.48
   1   1  -3    9.59    0.49
  -1   1   3    9.47    0.48
   1   1  -3    9.41    0.48
   1  -1   3    9.18    0.49
  -1   1   3    9.17    0.47
  -1   1   3    9.35    0.49
  -1  -1   3    9.56    0.49
   1  -1  -3    9.57    0.50
  -1  -1   3    9.70    0.48
  -1   1  -3    9.23    0.48
   1   1   3    9.14    0.47
   1  -1  -3    9.77    0.49
  -1   1  -3    9.67    0.49
   1  -1  -3    8.96    0.47
   1   1   3    9.30    0.49
   1  -1  -3    9.46    0.47
   1   1   3    9.53    0.48
  -1  -2  -3   15.92    0.91
   1  -2   3   17.99    0.90
   1   2  -3   18.62    0.90
  -1  -2  -3   19.28    0.88
   1  -2   3   18.62    0.89
   1   2  -3   17.82    0.90
  -1   2   3   18.67    0.90
  -1  -2  -3   18.59    0.90
  -1   2   3   18.26    0.90
  -1   2   3   18.37    0.88
   1   2  -3   18.18    0.89
   1   2  -3   18.50    0.90
  -1   2  -3   18.33    0.91
  -1  -2   3   18.61    0.91
   1   2   3   18.07    0.90
  -1   2  -3   17.82    0.91
   1   2   3   19.07    0.89
   1   2   3   18.11    0.91
   1  -2  -3   16.95    0.92
   1  -2  -3   19.38    0.88
  -1  -2   3   19.02    0.90
  -1   3   3    3.51    0.24
  -1   3   3    3.98    0.25
  -1   3   3    3.98    0.26
   1   3  -3    3.69    0.25
  -1   3   3    3.28    0.25
   1  -3   3    3.60    0.25
   1  -3   3    3.30    0.24
   1   3  -3    3.37    0.24
  -1  -3  -3    3.27    0.25
  -1   3   3    3.62    0.25
   1   3  -3    3.68    0.24
   1   3   3    3.50    0.25
  -1   3  -3    4.04    0.24
   1  -3  -3    3.40    0.26
   1   3   3    3.59    0.24
  -1  -3   3    3.59    0.25
   1   3   3    3.88    0.25
  -1   3  -3    3.26    0.25
   1   3   3    3.72    0.25
  -1  -3   3    3.85    0.25
   1   3   3    3.31    0.25
  -1   3  -3    3.44    0.25
  -1   4   3    0.04    0.14
  -1   4   3    0.01    0.14
   1  -4   3    0.14    0.16
  -1  -4  -3    0.26    0.18
   1   4  -3    0.30    0.12
   1   4  -3   -0.03    0.13
   1   4  -3    0.36    0.16
  -1   4   3    0.00    0.15
  -1   4   3    0.21    0.13
  -1   4   3    0.29    0.15
  -1   4  -3    0.15    0.15
  -1   4  -3    0.28    0.16
  -1  -4   3    0.17    0.15
  -1   4  -3    0.35    0.13
   1   4   3    0.04    0.15
   1  -4  -3    0.49    0.20
   1   4   3   -0.05    0.13
   1   4   3    0.16    0.13
   1   4   3    0.20    0.14
   1   4   3   -0.10    0.14
  -1  -5  -3    0.57    0.26
   1   5  -3    1.02    0.20
  -1   5   3    0.91    0.22
  -1   5   3    0.86    0.19
  -1   5   3    0.86    0.20
  -1   5   3    1.01    0.23
  -1   5   3    0.92    0.20
   1   5  -3    1.24    0.23
   1  -5   3    0.76    0.20
  -1  -5   3    0.95    0.22
  -1   5  -3    1.10    0.22
   1  -5  -3    0.88    0.27
   1   5   3    0.86    0.20
   1   5   3    1.00    0.19
   1   5   3    1.17    0.21
   1   5   3    0.94    0.22
  -1   5  -3    0.63    0.20
   1   5   3    0.65    0.20
  -1   6   3    1.45    0.24
  -1   6   3    1.39    0.30
   1  -6   3    1.60    0.29
  -1  -6  -3    2.18    0.37
   1   6  -3    1.77    0.30
  -1   6   3    1.50    0.32
   1   6  -3    1.56    0.28
  -1   6   3    1.93    0.30
  -1   6   3    1.85    0.28
  -1   6  -3    1.73    0.27
   1   6   3    1.78    0.28
   1   6   3    1.82    0.26
  -1   6  -3    1.90    0.31
  -1  -6   3    1.71    0.26
   1   6   3    2.05    0.32
   1   6   3    1.52    0.28
   1  -6  -3    1.89    0.36
   1   6   3    1.31    0.31
  -1   7   3    0.33    0.32
  -1   7   3    0.31    0.27
  -1   7   3    0.25    0.33
   1   7  -3    0.08    0.31
  -1  -7  -3   -0.12    0.33
   1  -7   3    0.16    0.34
   1   7  -3    0.21    0.30
   1  -7  -3    0.32    0.36
  -1   7  -3    0.04    0.31
   1   7   3    0.39    0.31
   1   7   3    0.48    0.37
  -1  -7   3    0.19    0.34
  -1   7  -3    0.48    0.30
   1   7   3    0.78    0.28
  -1   8   3    4.30    0.67
  -1   8   3    4.34    0.51
  -1  -8  -3    4.35    0.63
   1   8  -3    3.51    0.51
   1   8  -3    2.70    0.51
  -1   8   3    4.53    0.57
  -1   8  -3    2.85    0.50
   1   8   3    4.23    0.53
   1   8   3    2.99    0.50
  -1   8  -3    3.12    0.56
   1  -8  -3    3.58    0.61
   1   9  -3    0.71    0.74
   1   9  -3    0.23    0.57
  -1  -9  -3    0.99    0.65
   1  -9  -3    1.27    0.64
  -1   9  -3    1.76    0.76
   1   0  -4   -0.09    0.08
   1   0  -4   -0.04    0.12
  -1   0  -4   -0.09    0.08
  -1   0   4    0.01    0.08
  -1   0  -4   -0.01    0.06
  -1   0   4   -0.04    0.10
   1   0  -4   -0.06    0.06
  -1   0  -4    0.09    0.12
   1   0   4   -0.18    0.11
   1   0   4   -0.02    0.08
   1  -1   4   20.13    0.99
   1  -1   4   20.46    1.00
  -1   1   4   20.70    1.00
   1   1  -4   20.05    0.98
  -1  -1  -4   20.85    0.98
  -1   1   4   18.56    0.98
  -1  -1  -4   22.61    1.02
  -1  -1  -4   19.03    1.01
  -1   1   4   20.18    1.00
  -1  -1  -4   18.96    0.98
   1   1  -4   20.42    0.99
  -1  -1   4   20.89    0.99
  -1   1  -4   19.63    0.97
   1  -1  -4   19.92    1.00
   1  -1  -4   20.61    0.97
   1   1   4   20.50    0.99
   1   1   4   20.10    0.98
  -1  -1   4   20.00    0.99
   1   1   4   19.52    0.97
   1  -1  -4   18.43    0.97
  -1   1  -4   20.29    0.99
   1   2  -4   82.25    3.89
  -1  -2  -4   73.68    3.90
   1   2  -4   81.98    3.88
  -1   2   4   80.08    3.86
   1  -2   4   83.53    3.89
  -1  -2  -4   83.54    3.86
  -1   2   4   83.98    3.86
  -1   2   4   82.01    3.89
  -1   2   4   85.67    3.89
   1  -2   4   80.24    3.89
   1   2   4   82.05    3.91
  -1  -2   4   83.19    3.93
   1   2   4   81.99    3.93
   1   2   4   83.21    3.93
   1   2   4   84.02    3.90
  -1   2  -4   83.08    3.93
   1  -2  -4   85.47    3.91
  -1  -2   4   82.33    3.93
   1  -2  -4   78.75    3.95
   1   3  -4    3.32    0.28
   1  -3   4    3.85    0.31
  -1   3   4    3.84    0.26
  -1   3   4    3.67    0.27
  -1   3   4    3.71    0.27
   1  -3   4    3.73    0.29
  -1  -3  -4    3.54    0.34
   1   3  -4    3.74    0.28
  -1  -3  -4    3.54    0.22
   1  -3  -4    4.37    0.35
   1   3   4    3.80    0.27
   1   3   4    3.75    0.28
  -1  -3   4    4.06    0.31
  -1   3  -4    3.37    0.28
   1   3   4    3.95    0.28
  -1   3  -4    3.82    0.29
  -1  -3   4    3.78    0.30
   1   3   4    3.65    0.26
   1  -3  -4    3.70    0.23
   1  -3  -4    3.70    0.22
   1   4  -4    1.54    0.21
  -1   4   4    1.60    0.21
  -1   4   4    1.85    0.23
  -1   4   4    1.65    0.20
  -1  -4  -4    1.71    0.25
  -1   4   4    1.58    0.22
   1   4  -4    1.80    0.23
   1  -4   4    1.35    0.22
  -1   4   4    1.59    0.19
   1   4   4    1.84    0.22
  -1   4  -4    1.86    0.24
   1   4   4    1.57    0.21
  -1  -4   4    1.91    0.22
   1   4   4    1.84    0.20
   1   4   4    1.46    0.21
   1  -4  -4    2.08    0.25
   1   4   4    1.45    0.21
  -1  -4   4    1.59    0.23
  -1   4  -4    1.72    0.20
  -1  -5  -4    2.00    0.34
  -1   5   4    1.79    0.24
   1  -5   4    2.28    0.28
   1   5  -4    1.76    0.26
  -1   5   4    2.00    0.28
  -1   5   4    2.25    0.24
  -1   5   4    2.11    0.26
  -1   5   4    1.94    0.26
   1   5  -4    1.82    0.27
  -1   5  -4    1.69    0.27
  -1   5  -4    2.01    0.25
   1   5   4    1.82    0.26
   1   5   4    1.60    0.24
  -1  -5   4    1.92    0.27
   1   5   4    2.40    0.26
   1   5   4    2.09    0.25
   1  -5  -4    2.04    0.33
   1   5   4    1.61    0.23
   1  -6   4    1.57    0.31
   1   6  -4    1.51    0.33
   1   6  -4    1.58    0.31
  -1   6   4    1.67    0.30
  -1   6   4    1.56    0.29
  -1  -6  -4    1.80    0.38
  -1   6   4    0.95    0.29
  -1   6   4    1.54    0.28
  -1   6   4    1.38    0.29
   1   6   4    1.48    0.33
   1  -6  -4    1.82    0.39
  -1   6  -4    1.32    0.32
   1   6   4    1.51    0.28
  -1   6  -4    1.63    0.30
   1   6   4    1.59    0.28
   1   6   4    1.15    0.30
  -1  -6   4    1.29    0.31
   1   6   4    1.54    0.31
   1   7  -4    1.28    0.31
  -1   7   4    0.93    0.48
  -1   7   4    0.80    0.36
   1  -7   4    1.24    0.41
  -1  -7  -4    0.98    0.41
   1   7  -4    0.56    0.47
   1   7   4    1.61    0.35
   1  -7  -4    1.00    0.41
  -1  -7   4    1.64    0.40
   1   7   4    1.07    0.36
  -1   7  -4    0.98    0.30
   1   7   4    0.78    0.49
  -1   7  -4    0.86    0.38
  -1  -8  -4    7.99    0.88
   1   8  -4    7.09    0.84
   1  -8   4    6.16    0.74
   1   8  -4    7.71    0.76
  -1   8  -4    7.53    0.87
   1   8   4    7.23    0.84
   1  -8  -4    8.08    0.89
  -1  -8   4    8.27    0.84
   1   0   5    0.19    0.13
  -1   0   5    0.41    0.10
  -1   0  -5    0.21    0.08
  -1   0   5    0.08    0.14
  -1   0  -5   -0.11    0.10
   1   0   5    0.16    0.09
   1   0  -5   -0.13    0.10
   1   0  -5   -0.06    0.08
   1  -1   5    0.15    0.15
  -1   1   5    0.57    0.14
  -1  -1  -5    0.31    0.11
   1   1  -5    0.34    0.11
  -1   1   5    0.37    0.10
   1   1  -5    0.17    0.09
   1  -1   5    0.60    0.12
  -1  -1  -5    0.20    0.09
  -1  -1  -5    0.44    0.15
   1  -1  -5    0.35    0.15
  -1   1  -5    0.31    0.12
   1  -1  -5    0.25    0.13
   1   1   5    0.47    0.11
   1   1   5    0.48    0.14
  -1  -1   5    0.20    0.15
   1  -1  -5    0.28    0.09
  -1  -1   5    0.38    0.11
  -1   1  -5    0.36    0.10
  -1   2   5    3.64    0.26
  -1  -2  -5    3.65    0.24
  -1  -2  -5    3.45    0.27
  -1   2   5    3.49    0.30
   1   2  -5    3.66    0.28
   1  -2   5    3.92    0.29
  -1  -2  -5    4.83    0.33
  -1   2   5    3.61    0.30
   1   2  -5    4.11    0.28
   1  -2   5    3.53    0.30
   1  -2  -5    3.94    0.32
   1   2   5    3.47    0.28
   1  -2  -5    3.88    0.28
  -1  -2   5    3.56    0.29
   1   2   5    3.59    0.25
   1  -2  -5    3.39    0.23
   1   2   5    3.53    0.30
  -1  -2   5    3.75    0.29
  -1   2  -5    3.86    0.28
  -1   3   5    3.37    0.30
  -1   3   5    3.72    0.27
  -1   3   5    3.60    0.32
   1  -3   5    3.77    0.33
   1   3  -5    2.94    0.32
   1  -3   5    3.93    0.33
  -1  -3  -5    3.50    0.33
   1   3   5    3.66    0.27
  -1   3  -5    3.09    0.32
   1  -3  -5    3.55    0.35
  -1  -3   5    3.40    0.34
   1   3   5    3.22    0.28
   1  -3  -5    3.28    0.23
   1   3   5    3.32    0.30
  -1  -3   5    3.24    0.33
  -1   4   5   13.80    0.78
   1  -4   5   13.73    0.78
   1   4  -5   13.96    0.80
  -1   4   5   14.96    0.78
  -1  -4  -5   13.07    0.80
   1   4  -5   14.41    0.78
  -1   4   5   13.83    0.79
   1  -4   5   14.41    0.80
  -1  -4  -5   14.34    0.71
  -1   4   5   14.67    0.77
  -1   4   5   13.78    0.77
  -1  -4   5   14.18    0.80
   1   4   5   14.52    0.78
   1   4   5   14.71    0.78
   1   4   5   14.29    0.76
  -1   4  -5   13.98    0.80
   1  -4  -5   14.37    0.81
   1   4   5   15.49    0.82
   1   4   5   13.34    0.78
  -1  -4   5   13.99    0.79
   1   5  -5    1.91    0.29
  -1   5   5    2.00    0.27
  -1   5   5    2.31    0.29
  -1   5   5    1.99    0.29
  -1   5   5    2.13    0.28
   1  -5   5    2.40    0.31
  -1   5   5    2.49    0.32
  -1  -5  -5    1.82    0.35
   1   5  -5    2.05    0.29
   1   5   5    2.16    0.30
   1   5   5    1.86    0.25
   1   5   5    2.13    0.27
   1   5   5    2.05    0.25
  -1   5  -5    2.04    0.30
   1  -5  -5    1.67    0.32
  -1   5  -5    1.90    0.29
  -1  -5   5    2.32    0.31
   1   5   5    2.54    0.34
  -1   6   5    0.77    0.35
  -1   6   5    0.20    0.26
   1   6  -5    0.27    0.31
  -1   6   5    0.18    0.30
  -1   6   5    0.15    0.34
  -1   6   5   -0.03    0.25
   1  -6   5    0.55    0.32
   1   6  -5   -0.33    0.28
  -1  -6  -5    0.10    0.35
   1   6   5    0.80    0.32
  -1   6  -5   -0.12    0.29
  -1   6  -5    0.25    0.31
   1  -6  -5   -0.11    0.33
  -1  -6   5    0.39    0.35
   1   6   5   -0.20    0.26
   1   6   5    0.19    0.29
   1   6   5   -0.20    0.26
   1   6   5   -0.31    0.33
   1   7  -5    0.73    0.35
   1   7  -5    1.26    0.44
   1  -7   5    1.50    0.47
  -1  -7  -5    0.62    0.45
  -1  -7   5    1.29    0.43
  -1   7  -5    1.31    0.42
   1  -7  -5    2.03    0.47
   1   8  -5    0.23    0.58
  -1  -8  -5   -0.07    0.49
  -1  -8   5    0.10    0.55
   1  -8  -5    0.36    0.51
  -1   8  -5    0.12    0.64
  -1   0   6   -0.03    0.17
   1   0   6    0.25    0.16
   1   0  -6    0.10    0.13
   1   0  -6   -0.03    0.10
   1   0   6   -0.10    0.17
  -1   0   6   -0.01    0.14
  -1   0  -6    0.12    0.11
   1  -1   6    3.22    0.29
   1  -1   6    2.82    0.30
  -1   1   6    3.35    0.31
   1   1  -6    2.92    0.26
  -1  -1  -6    3.05    0.32
  -1   1   6    3.24    0.30
   1   1  -6    3.12    0.28
  -1  -1  -6    2.78    0.25
  -1   1  -6    2.83    0.27
   1  -1  -6    2.80    0.25
   1  -1  -6    3.22    0.32
   1   1   6    3.03    0.29
   1   1   6    2.87    0.30
  -1  -1   6    2.96    0.31
  -1  -1   6    2.73    0.27
   1  -2   6   15.63    0.83
  -1  -2  -6   15.00    0.86
  -1  -2  -6   15.31    0.80
   1   2  -6   15.63    0.81
  -1   2   6   15.63    0.83
  -1   2   6   14.52    0.79
  -1   2   6   14.69    0.82
   1  -2   6   16.14    0.83
   1  -2  -6   14.65    0.79
   1   2   6   15.24    0.81
  -1   2  -6   15.04    0.79
  -1  -2   6   14.89    0.81
   1   2   6   14.94    0.82
   1  -2  -6   15.41    0.77
  -1  -2   6   15.83    0.81
   1  -2  -6   15.82    0.85
   1   2   6   14.00    0.78
  -1  -3  -6    6.54    0.52
   1  -3   6    7.26    0.49
   1  -3   6    6.08    0.49
  -1   3   6    7.41    0.49
  -1   3   6    7.32    0.47
   1   3  -6    6.84    0.46
   1   3   6    7.30    0.49
   1  -3  -6    6.49    0.54
  -1  -3   6    7.48    0.50
   1   3   6    7.04    0.47
  -1   3  -6    6.95    0.47
  -1  -3   6    7.37    0.50
   1   3   6    7.04    0.42
   1   4  -6    2.90    0.34
  -1  -4  -6    3.63    0.40
  -1   4   6    3.05    0.33
  -1   4   6    2.96    0.34
  -1   4   6    3.08    0.33
   1  -4   6    3.28    0.36
  -1   4   6    3.08    0.32
   1  -4   6    4.10    0.39
   1  -4  -6    3.88    0.43
   1   4   6    3.21    0.33
  -1   4  -6    3.14    0.35
   1   4   6    3.37    0.36
  -1  -4   6    3.69    0.36
   1   4   6    3.21    0.37
   1   4   6    3.58    0.36
  -1  -4   6    3.05    0.38
   1   5  -6    0.53    0.28
  -1   5   6    0.51    0.20
  -1   5   6    0.43    0.28
   1  -5   6    0.50    0.30
  -1   5   6    0.27    0.23
  -1   5   6    0.77    0.26
  -1  -5  -6    0.24    0.30
   1   5   6   -0.11    0.26
   1   5   6    0.63    0.22
   1   5   6    0.29    0.24
  -1  -5   6    0.31    0.29
  -1   5  -6    0.13    0.26
   1   5   6    1.13    0.29
   1  -5  -6    0.40    0.28
  -1   6   6    1.36    0.34
   1  -6   6    1.84    0.41
  -1   6   6    1.99    0.40
   1   6  -6    1.19    0.37
  -1   6   6    1.17    0.43
  -1  -6  -6    1.37    0.44
   1   6   6    1.43    0.31
   1   6   6    1.24    0.39
  -1   6  -6    1.17    0.40
   1   6   6    1.22    0.41
  -1  -6   6    2.06    0.47
   1  -6  -6    1.87    0.45
  -1  -7  -6   -0.32    0.48
   1  -7   6    0.54    0.50
  -1   7  -6    0.15    0.59
   1  -7  -6    0.63    0.50
  -1  -7   6    0.20    0.42
   1   8  -6   -0.74    0.60
  -1  -8  -6   -0.44    0.56
   1  -8  -6   -0.42    0.52
   1   0   7   -0.16    0.16
   1   0  -7   -0.02    0.16
  -1   0   7   -0.17    0.22
   1   0   7    0.43    0.23
  -1   0  -7   -0.04    0.22
  -1   0   7    0.31    0.20
  -1   1   7    2.97    0.34
   1   1  -7    2.65    0.30
   1  -1   7    3.53    0.34
  -1   1   7    2.74    0.30
   1  -1   7    3.12    0.32
   1   1   7    3.07    0.34
   1  -1  -7    2.52    0.28
  -1   1  -7    2.58    0.27
  -1  -1   7    3.14    0.33
  -1  -1   7    3.30    0.31
   1   1   7    2.66    0.30
   1  -1  -7    2.96    0.33
   1  -2   7    0.05    0.24
  -1  -2  -7    0.13    0.24
   1   2  -7   -0.30    0.20
   1  -2   7    0.12    0.22
  -1   2   7    0.26    0.21
   1  -2  -7    0.53    0.25
  -1  -2   7    0.36    0.26
  -1   2  -7    0.06    0.22
   1   2   7    0.31    0.21
  -1  -2   7    0.25    0.21
   1   3  -7    1.43    0.25
  -1   3   7    1.52    0.26
   1  -3   7    1.95    0.33
   1  -3   7    1.50    0.28
  -1  -3  -7    2.08    0.34
  -1   3   7    1.67    0.32
  -1  -3   7    1.60    0.27
  -1   3  -7    1.43    0.28
   1   3   7    1.54    0.30
   1   3   7    1.93    0.34
  -1  -3   7    1.70    0.32
   1  -3  -7    1.90    0.32
   1  -4   7   16.82    1.02
  -1   4   7   14.50    0.98
  -1   4   7   17.30    0.96
  -1  -4  -7   17.07    1.07
   1   4  -7   15.49    0.95
  -1   4   7   16.75    0.99
   1  -4   7   18.89    1.00
   1   4   7   17.86    0.96
  -1  -4   7   16.08    0.98
   1   4   7   16.53    0.97
  -1   4  -7   15.24    0.94
  -1  -4   7   16.77    0.99
   1   4   7   16.61    1.00
   1  -4  -7   17.57    1.01
   1  -5   7    0.37    0.38
  -1   5   7   -0.01    0.25
  -1  -5  -7    0.08    0.33
   1   5  -7   -0.26    0.34
  -1   5   7    0.52    0.36
  -1   5   7   -0.01    0.30
   1   5   7   -0.17    0.31
  -1  -5   7   -0.37    0.38
   1   5   7    0.08    0.25
   1   5   7    0.37    0.33
   1  -5  -7    0.08    0.30
  -1   5  -7   -0.42    0.34
   1   6  -7    2.30    0.51
   1  -6   7    2.40    0.48
  -1   6   7    2.93    0.47
  -1  -6  -7    1.98    0.47
  -1   6   7    2.47    0.47
  -1   6  -7    2.00    0.44
   1  -6  -7    2.76    0.56
   1   6   7    2.25    0.53
   1   6   7    2.97    0.48
  -1  -6   7    3.01    0.54
   1   7  -7   -0.32    0.46
  -1  -7  -7    0.03    0.52
   1  -7  -7   -0.16    0.52
  -1  -7   7    0.66    0.67
  -1   7  -7   -0.01    0.52
   1   0   8    0.66    0.31
   1   0  -8    0.48    0.28
   1   0   8    0.52    0.26
  -1   0  -8    0.24    0.24
  -1   0   8    0.32    0.25
  -1   0   8    0.88    0.32
  -1   1   8    0.16    0.25
   1  -1   8   -0.24    0.28
   1  -1   8    0.32    0.27
  -1  -1  -8    0.27    0.29
  -1  -1   8    0.13    0.28
   1  -1  -8    0.33    0.27
   1   1   8    0.46    0.25
  -1   1  -8    0.10    0.24
  -1  -1   8    0.04    0.27
   1  -2   8    5.75    0.53
  -1  -2  -8    5.92    0.52
  -1   2   8    5.43    0.48
   1   2  -8    4.95    0.54
   1  -2   8    5.20    0.48
   1  -2  -8    6.07    0.53
  -1  -2   8    6.06    0.52
   1   2   8    4.81    0.54
  -1  -2   8    7.02    0.54
  -1   2  -8    5.56    0.60
  -1  -3  -8    2.70    0.39
  -1   3   8    1.98    0.39
   1   3  -8    2.48    0.35
   1  -3   8    2.43    0.40
   1  -3   8    1.88    0.39
  -1  -3   8    2.56    0.43
  -1   3  -8    2.18    0.32
   1  -3  -8    2.42    0.42
  -1  -3   8    1.96    0.34
   1   3   8    2.15    0.33
   1  -4   8    0.33    0.48
  -1   4   8   -0.10    0.30
  -1  -4  -8    0.02    0.42
  -1   4   8    0.42    0.32
   1   4  -8    0.58    0.32
  -1  -4   8    0.57    0.39
   1  -4  -8    0.31    0.37
   1   4   8    0.24    0.33
   1   4   8   -0.24    0.29
  -1   4  -8    0.42    0.31
  -1  -4   8    0.17    0.34
  -1   5   8    0.08    0.39
   1  -5   8    0.19    0.48
  -1   5   8    0.55    0.40
  -1  -5  -8    0.09    0.36
   1   5  -8    0.16    0.38
   1   5   8    0.36    0.36
   1  -5  -8    0.04    0.38
  -1  -5   8    0.35    0.45
   1   5   8    0.27    0.38
  -1   5  -8    0.69    0.40
   1   6  -8    0.03    0.44
  -1  -6  -8    0.04    0.49
  -1   6   8   -0.55    0.47
  -1   6   8    0.39    0.49
   1   6   8   -0.42    0.46
  -1  -6   8    0.60    0.66
   1  -6  -8   -0.31    0.50
   1   6   8   -0.32    0.45
  -1  -7  -8    1.12    0.58
   1  -7   8   -1.55    0.77
   1  -7  -8    0.32    0.60
  -1  -7   8   -0.56    0.57
  -1   7  -8    0.86    0.62
   1   0   9    0.22    0.34
  -1   0   9    0.20    0.33
  -1   0  -9   -0.32    0.33
   1  -1   9    1.33    0.33
   1  -1   9    1.76    0.36
  -1  -1  -9    0.74    0.41
  -1   1   9    1.20    0.33
  -1  -1   9    0.68    0.33
  -1  -1   9    1.11    0.31
   1  -1  -9    0.46    0.33
   1   1   9    0.90    0.32
  -1  -2  -9    0.19    0.36
   1  -2   9    0.59    0.34
  -1   2   9    1.76    0.36
   1  -2   9    0.41    0.35
  -1  -2   9    1.77    0.38
  -1  -2   9    0.58    0.36
   1   2   9    0.59    0.33
   1  -2  -9    0.61    0.37
   1  -3   9    0.87    0.41
  -1  -3  -9    0.50    0.41
  -1   3   9    0.88    0.39
   1  -3   9    0.31    0.37
  -1  -3   9    0.78    0.40
   1  -3  -9    0.90    0.42
  -1  -3   9    1.10    0.45
   1   3   9    0.95    0.35
   1   4  -9    2.43    0.53
  -1   4   9    2.12    0.49
   1  -4   9    2.07    0.50
  -1   4   9    2.84    0.41
  -1  -4  -9    1.83    0.55
   1  -4   9    2.17    0.47
  -1  -4   9    2.60    0.50
   1   4   9    2.02    0.45
  -1  -4   9    2.03    0.63
  -1   4  -9    3.05    0.44
   1  -4  -9    1.87    0.49
   1   4   9    3.13    0.53
  -1  -5  -9    0.48    0.50
  -1   5   9    1.06    0.45
  -1   5   9    0.66    0.48
   1   5   9    0.63    0.47
  -1  -5   9    1.35    0.57
   1  -5  -9    0.81    0.53
   1   5   9    0.08    0.46
   1  -6   9   -1.47    0.70
  -1   6   9   -0.17    0.53
  -1  -6  -9    0.74    0.54
   1  -6  -9    0.24    0.58
  -1   6  -9    0.54    0.64
   1   6   9   -0.67    0.52
  -1   0  10    0.68    0.39
  -1   0 -10   -0.22    0.40
   1   0 -10    0.09    0.39
   1   0  10    0.41    0.37
   1  -1  10    0.71    0.42
  -1  -1 -10   -0.43    0.44
  -1   1  10    0.62    0.36
  -1  -1  10    0.26    0.36
   1   1  10   -0.29    0.40
  -1   1 -10    0.28    0.38
  -1  -2 -10    2.88    0.60
   1  -2  10    2.20    0.61
  -1   2  10    2.59    0.44
   1  -2  10    2.72    0.47
   1  -2 -10    3.14    0.49
   1   2  10    3.91    0.54
  -1  -2  10    3.19    0.49
  -1  -2  10    2.73    0.52
  -1   3  10    0.78    0.38
   1  -3  10    0.84    0.58
   1  -3  10    0.26    0.49
  -1  -3 -10    0.94    0.47
   1   3  10    0.54    0.45
   1  -3 -10    1.06    0.50
  -1  -3  10    0.07    0.54
  -1   4  10    0.38    0.46
   1  -4  10    0.98    0.62
  -1  -4 -10    1.21    0.64
   1  -4 -10    1.59    0.60
   1   4  10    0.79    0.43
   1   4  10    1.90    0.64
  -1   5  10   -0.34    0.60
   1  -5  10    0.59    0.81
  -1  -5 -10    0.56    0.55
  -1   5  10    0.81    0.58
  -1  -5  10   -1.39    0.71
   1  -5 -10   -0.31    0.58
   1   5  10    1.34    0.61
   1   0  11    0.06    0.43
   1   0 -11    0.15    0.43
  -1   0  11    0.39    0.56
  -1   1  11    0.88    0.51
   1   1 -11    0.23    0.48
  -1   1 -11   -0.18    0.52
  -1  -1  11   -0.19    0.51
   1   1  11    0.06    0.50
  -1   2  11    1.19    0.59
  -1  -2 -11   -0.38    0.57
  -1  -2  11   -0.55    0.53
  -1   3  11    0.39    0.56
   1  -3  11   -0.11    0.82
   1   3  11    0.84    0.57
  -1  -3  11   -1.01    0.61
  -1   4  11    0.75    0.54
   1  -4  11    0.88    0.90
   1   4  11    0.31    0.59
   1  -4 -11    0.93    0.74
   1   0  12    0.60    0.54
  -1   0  12    0.32    0.52
  -1  -2 -12    1.95    0.82
  -1   2  12    1.67    0.61
   1  -2 -12    1.20    0.75
   1   2  12    1.71    0.60
  -2   2   0   34.40    1.63
   2  -2   0   31.06    1.63
  -2  -2   0   35.79    1.62
  -2   2   0   33.57    1.62
  -2  -2   0   34.10    1.61
   2  -2   0   33.43    1.62
   2   2   0   34.27    1.63
  -2   2   0   34.09    1.61
  -2  -2   0   33.82    1.64
   2   2   0   33.84    1.62
   2   2   0   35.52    1.62
  -2   2   0   34.39    1.63
  -2   2   0   34.81    1.61
   2  -2   0   33.65    1.61
   2  -2   0   34.57    1.61
  -2  -2   0   34.14    1.62
   2   2   0   32.94    1.63
   2  -3   0    1.55    0.15
   2  -3   0    1.81    0.20
  -2  -3   0    1.79    0.16
  -2  -3   0    1.61    0.13
   2  -3   0    1.62    0.14
   2   3   0    1.64    0.17
  -2   3   0    1.54    0.16
  -2   3   0    1.59    0.14
   2   3   0    1.79    0.15
  -2  -3   0    1.76    0.16
   2  -3   0    1.75    0.14
  -2   3   0    1.78    0.14
   2   3   0    1.88    0.14
  -2  -3   0    1.75    0.20
  -2  -4   0   90.62    4.13
   2  -4   0   90.78    4.07
   2  -4   0   74.87    4.11
  -2   4   0   86.25    4.10
  -2  -4   0   86.79    4.07
  -2   4   0   85.49    4.07
   2  -4   0   86.51    4.07
   2  -4   0   86.52    4.07
  -2   4   0   86.91    4.09
   2   4   0   87.01    4.10
  -2  -4   0   84.78    4.07
   2   4   0   85.65    4.08
   2   4   0   86.22    4.10
   2   5   0    0.13    0.15
  -2  -5   0    0.16    0.13
   2   5   0    0.07    0.14
   2  -5   0    0.30    0.23
   2   5   0    0.21    0.17
  -2   5   0    0.10    0.14
  -2   5   0    0.37    0.18
  -2  -5   0    0.39    0.17
   2  -5   0    0.11    0.13
  -2   5   0    0.11    0.15
  -2  -5   0    0.05    0.22
   2  -5   0    0.09    0.16
  -2  -6   0    1.34    0.22
   2   6   0    1.86    0.29
  -2   6   0    1.69    0.26
   2  -6   0    1.76    0.23
   2   6   0    1.65    0.25
   2   6   0    1.68    0.25
  -2   6   0    1.58    0.29
  -2   7   0    0.33    0.35
   2  -7   0    0.48    0.26
   2   7   0    0.36    0.30
  -2  -7   0    0.23    0.29
  -2   7   0    0.48    0.28
   2   7   0    0.01    0.26
   2   8   0    0.44    0.40
  -2   8   0    0.48    0.39
  -2   8   0    0.43    0.43
   2  -8   0   -0.15    0.32
   2   8   0    0.59    0.39
  -2   9   0    0.23    0.52
  -2   9   0   -0.35    0.48
   2   9   0   -1.27    0.50
   2   9   0   -0.72    0.59
   2   1  -1   29.42    1.40
   2   1  -1   29.05    1.39
  -2  -1  -1   29.93    1.40
   2   1  -1   29.34    1.40
  -2   1   1   28.72    1.41
   2  -1   1   30.20    1.41
  -2   1   1   29.40    1.40
   2  -1   1   30.01    1.40
   2   1   1   26.91    1.38
   2   1   1   28.92    1.37
   2  -1  -1   29.21    1.37
  -2  -1   1   28.62    1.37
  -2  -1   1   28.90    1.37
  -2   1  -1   28.87    1.37
  -2   1  -1   29.25    1.37
   2  -1  -1   30.42    1.38
   2  -2   1  161.57    8.01
  -2   2   1  172.58    8.02
   2   2  -1  169.80    8.01
   2   2  -1  174.20    8.02
  -2  -2  -1  174.78    8.01
  -2   2   1  164.20    8.02
   2  -2   1  168.90    8.01
  -2   2   1  171.47    8.01
  -2  -2  -1  173.35    8.03
  -2   2   1  177.24    8.01
   2   2  -1  176.54    8.03
  -2  -2  -1  162.87    7.99
  -2   2   1  172.28    8.02
   2  -2   1  164.66    8.00
   2   2  -1  166.00    8.02
   2   2   1  168.16    8.02
  -2  -2   1  177.82    8.02
   2  -2  -1  172.31    8.02
  -2   2  -1  166.82    8.01
   2   2   1  167.99    8.02
  -2  -2   1  171.37    8.02
   2  -2  -1  167.57    8.03
  -2   2  -1  167.92    8.03
  -2   2  -1  167.07    8.02
  -2   2  -1  178.29    8.04
   2   2   1  172.02    8.02
   2  -2  -1  173.85    8.01
  -2  -2   1  161.96    8.02
   2  -3   1    0.60    0.10
  -2   3   1    0.76    0.09
  -2   3   1    0.72    0.11
   2  -3   1    0.79    0.13
   2   3  -1    0.57    0.12
   2  -3   1    0.86    0.10
  -2  -3  -1    0.64    0.08
  -2   3   1    0.62    0.09
  -2  -3  -1    0.86    0.13
   2   3  -1    0.67    0.09
  -2   3  -1    0.70    0.10
   2  -3  -1    0.70    0.07
   2   3   1    0.73    0.09
  -2   3  -1    0.60    0.12
  -2  -3   1    0.75    0.12
  -2  -3   1    0.80    0.10
  -2  -3   1    0.68    0.13
   2   3   1    0.68    0.11
   2   3   1    0.66    0.09
   2   3   1    0.80    0.10
   2  -3  -1    0.76    0.13
  -2   3  -1    0.72    0.08
   2   4  -1   74.45    3.55
  -2   4   1   72.77    3.54
  -2  -4  -1   71.16    3.51
  -2   4   1   75.60    3.53
   2  -4   1   70.73    3.53
   2   4  -1   76.93    3.56
  -2  -4  -1   74.85    3.51
   2  -4   1   76.52    3.52
   2  -4   1   75.23    3.53
  -2  -4  -1   73.80    3.58
  -2   4   1   73.47    3.52
  -2   4   1   75.97    3.55
  -2   4  -1   74.29    3.50
   2  -4  -1   67.05    3.51
  -2   4  -1   73.28    3.48
   2   4   1   73.93    3.49
   2   4   1   74.94    3.49
  -2  -4   1   74.06    3.47
   2   4   1   75.15    3.46
   2  -4  -1   73.88    3.45
   2   4   1   73.89    3.48
  -2  -4   1   70.15    3.48
   2  -4  -1   73.13    3.45
  -2   5   1    2.22    0.21
  -2  -5  -1    2.20    0.20
   2   5  -1    2.21    0.22
   2  -5   1    1.98    0.24
  -2   5   1    1.99    0.21
  -2  -5  -1    2.00    0.19
  -2  -5  -1    1.91    0.29
  -2   5   1    2.02    0.19
  -2   5   1    2.24    0.25
   2   5  -1    1.96    0.24
   2  -5   1    1.84    0.21
   2   5   1    2.04    0.22
  -2   5  -1    1.81    0.22
   2  -5  -1    1.78    0.29
   2  -5  -1    1.85    0.17
  -2   5  -1    2.16    0.25
  -2  -5   1    2.16    0.25
  -2  -5   1    1.78    0.21
   2   5   1    2.02    0.22
   2   5   1    1.80    0.21
   2   5   1    2.00    0.24
   2  -5  -1    2.07    0.21
  -2  -6  -1    1.82    0.21
   2   6  -1    2.08    0.28
  -2   6   1    1.90    0.25
   2   6  -1    1.47    0.26
   2  -6   1    2.32    0.27
  -2   6   1    2.19    0.29
  -2   6   1    2.00    0.24
  -2   6   1    1.88    0.25
  -2  -6  -1    1.70    0.34
   2  -6  -1    1.70    0.22
  -2  -6   1    1.90    0.26
   2   6   1    2.18    0.29
   2   6   1    1.99    0.27
   2  -6  -1    2.33    0.36
  -2   6  -1    2.10    0.26
   2   6   1    1.84    0.26
  -2   6  -1    1.91    0.30
   2   7  -1    0.38    0.28
  -2   7   1   -0.05    0.28
   2  -7   1    0.58    0.30
  -2  -7  -1    0.32    0.23
  -2  -7  -1    0.87    0.37
  -2   7   1   -0.29    0.29
  -2   7   1    0.36    0.29
   2   7  -1    0.47    0.32
   2   7   1    0.56    0.30
   2   7   1    0.57    0.26
   2  -7  -1    0.83    0.36
  -2   7  -1    0.72    0.28
  -2   7  -1    0.28    0.29
   2  -7  -1    0.20    0.23
  -2  -7   1    0.35    0.32
   2   8  -1    0.29    0.41
  -2   8   1    0.62    0.39
  -2   8   1   -0.21    0.40
   2   8  -1    0.29    0.40
  -2  -8  -1    0.44    0.30
  -2   8   1    0.10    0.46
  -2  -8   1    0.75    0.43
  -2   8  -1   -0.08    0.42
  -2   8  -1    0.65    0.39
   2   8   1   -0.19    0.40
   2   8   1   -0.01    0.49
   2  -8  -1    0.45    0.29
  -2   9   1    0.37    0.48
   2   9  -1   -1.21    0.63
   2   9   1    0.58    0.48
   2   9   1    0.74    0.50
   2   9   1   -0.14    0.49
  -2   9  -1    0.16    0.54
   2   0  -2  140.51    6.70
  -2   0  -2  140.38    6.71
  -2   0   2  141.13    6.70
  -2   0   2  137.95    6.71
   2   0  -2  142.97    6.71
   2   0   2  146.48    6.71
  -2   0  -2  141.96    6.70
   2   0  -2  142.21    6.71
   2   0   2  141.23    6.70
   2   0   2  140.32    6.71
   2   0  -2  145.47    6.71
  -2   0  -2  134.49    6.70
  -2   0   2  147.31    6.71
   2   0   2  146.16    6.70
  -2   0  -2  146.30    6.71
   2  -1   2   17.77    0.84
   2   1  -2   17.73    0.84
  -2   1   2   17.73    0.84
   2   1  -2   17.91    0.84
   2  -1   2   16.83    0.84
  -2  -1  -2   17.33    0.84
  -2  -1  -2   16.76    0.83
  -2   1   2   16.32    0.84
   2  -1   2   17.25    0.84
   2  -1   2   17.56    0.84
  -2   1   2   17.71    0.82
  -2   1   2   17.90    0.82
   2   1  -2   17.19    0.84
  -2  -1  -2   17.42    0.82
   2   1  -2   17.48    0.83
  -2  -1  -2   14.50    0.84
   2   1  -2   17.64    0.84
  -2   1   2   16.88    0.84
   2  -1   2   18.01    0.83
  -2   1   2   16.88    0.82
  -2   1  -2   17.23    0.83
  -2   1  -2   16.88    0.84
   2   1   2   17.48    0.84
  -2   1  -2   17.37    0.83
  -2  -1   2   18.07    0.84
   2   1   2   17.99    0.82
   2  -1  -2   17.43    0.84
   2   1   2   17.05    0.82
   2   1   2   14.50    0.84
   2  -1  -2   16.07    0.84
   2  -1  -2   17.75    0.82
  -2  -1   2   17.95    0.83
   2   1   2   17.49    0.83
  -2  -1   2   17.39    0.84
  -2   2   2   59.56    2.80
  -2   2   2   60.09    2.80
  -2   2   2   61.30    2.81
   2   2  -2   59.76    2.81
   2   2  -2   58.67    2.81
  -2   2   2   59.36    2.80
   2   2  -2   59.12    2.81
   2   2  -2   58.50    2.79
  -2  -2  -2   51.90    2.81
   2  -2   2   60.55    2.80
   2  -2   2   58.18    2.81
   2  -2   2   61.59    2.81
   2   2   2   61.18    2.90
   2   2   2   59.56    2.89
   2  -2  -2   64.16    2.91
  -2  -2   2   59.32    2.90
  -2  -2   2   62.02    2.89
   2  -2  -2   63.18    2.90
   2   2   2   59.79    2.90
  -2  -2   2   61.01    2.90
  -2   2  -2   59.54    2.90
  -2   2  -2   61.51    2.89
  -2   2  -2   60.03    2.90
  -2   3   2    3.46    0.22
  -2   3   2    3.14    0.23
   2  -3   2    3.30    0.22
  -2   3   2    3.67    0.21
  -2  -3  -2    3.00    0.24
   2   3  -2    2.98    0.24
  -2   3   2    3.19    0.22
   2  -3   2    3.42    0.23
   2   3  -2    3.46    0.21
  -2   3   2    3.48    0.23
   2  -3   2    3.04    0.27
   2   3   2    3.23    0.22
  -2   3  -2    3.09    0.21
   2  -3  -2    3.27    0.25
   2   3   2    3.39    0.22
  -2   3  -2    3.50    0.21
   2   3   2    3.37    0.22
   2   3   2    3.53    0.22
  -2   3  -2    3.26    0.24
  -2  -3   2    3.05    0.22
  -2  -3   2    3.34    0.28
   2   3   2    3.17    0.23
  -2   4   2  153.60    7.13
  -2   4   2  152.29    7.11
  -2   4   2  158.35    7.11
  -2   4   2  151.79    7.10
   2   4  -2  150.67    7.12
   2  -4   2  152.21    7.10
   2   4  -2  153.15    7.13
  -2  -4  -2  129.79    7.14
  -2   4   2  149.34    7.10
   2   4   2  151.35    7.20
  -2   4  -2  150.19    7.19
  -2   4  -2  152.35    7.24
   2   4   2  154.47    7.23
  -2  -4   2  151.94    7.22
   2   4   2  155.44    7.23
   2   4   2  152.84    7.22
  -2   4  -2  151.97    7.23
   2  -4  -2  153.18    7.25
   2   4   2  151.95    7.24
  -2   5   2    1.06    0.19
  -2  -5  -2    0.51    0.13
  -2  -5  -2    0.69    0.25
   2   5  -2    0.61    0.17
   2   5  -2    0.48    0.20
  -2   5   2    1.23    0.20
  -2  -5  -2    0.72    0.12
  -2   5   2    0.59    0.19
  -2   5   2    0.79    0.18
  -2   5   2    0.89    0.18
   2  -5   2    0.59    0.17
  -2   5  -2    0.59    0.21
   2   5   2    0.62    0.17
   2  -5  -2    0.78    0.12
  -2  -5   2    0.79    0.18
   2   5   2    0.76    0.15
   2  -5  -2    0.87    0.24
   2  -5  -2    0.85    0.13
   2   5   2    0.48    0.19
  -2   5  -2    0.62    0.18
   2   5   2    0.79    0.17
   2   5   2    0.70    0.19
   2   6  -2   25.67    1.38
  -2   6   2   26.28    1.34
  -2   6   2   26.62    1.37
  -2  -6  -2   26.42    1.30
   2   6  -2   26.90    1.39
  -2   6   2   26.23    1.35
   2  -6   2   27.12    1.35
  -2   6   2   25.72    1.40
  -2  -6  -2   26.67    1.41
  -2   6   2   27.17    1.37
   2   6   2   27.08    1.37
   2  -6  -2   24.81    1.28
   2   6   2   26.80    1.34
  -2   6  -2   25.36    1.36
   2  -6  -2   22.53    1.38
  -2  -6   2   26.26    1.33
  -2   6  -2   26.82    1.37
   2   6   2   28.23    1.38
   2   6   2   26.62    1.34
   2   6   2   25.96    1.31
   2   7  -2    0.52    0.31
   2   7  -2    0.23    0.28
  -2  -7  -2    0.22    0.21
  -2   7   2    0.14    0.33
   2  -7   2    0.34    0.27
  -2   7   2    0.51    0.26
  -2  -7  -2    0.44    0.39
  -2   7   2    0.28    0.28
  -2   7  -2    0.21    0.29
   2   7   2    0.16    0.25
  -2  -7   2    0.41    0.28
   2   7   2    0.73    0.32
   2   7   2   -0.04    0.29
  -2   7  -2   -0.03    0.27
   2  -7  -2    0.56    0.37
  -2   8   2    0.66    0.40
  -2  -8  -2    1.47    0.49
   2   8  -2    1.72    0.52
   2   8  -2    1.59    0.47
  -2   8   2    0.59    0.61
  -2   8   2    1.11    0.40
   2   8   2    0.77    0.40
   2   8   2    1.94    0.41
  -2   8  -2    0.52    0.44
  -2   8  -2    1.08    0.46
   2  -8  -2    1.33    0.52
   2   8   2    1.00    0.51
  -2  -8   2    0.82    0.37
  -2   9   2    0.38    0.50
   2   9  -2   -0.01    0.45
  -2   9  -2   -0.37    0.53
   2   9   2    0.02    0.50
   2   0  -3   65.17    3.06
   2   0   3   65.59    3.08
   2   0  -3   68.03    3.08
   2   0  -3   66.93    3.08
  -2   0  -3   66.79    3.08
   2   0   3   64.94    3.06
   2   0  -3   56.28    3.07
  -2   0   3   67.43    3.08
  -2   0   3   65.33    3.07
  -2   0  -3   64.48    3.06
  -2   0  -3   62.93    3.07
   2   0   3   64.63    3.07
  -2  -1  -3   12.24    0.64
   2  -1   3   11.64    0.62
  -2   1   3   12.50    0.62
  -2  -1  -3   12.80    0.62
   2   1  -3   12.78    0.62
   2  -1   3   12.61    0.62
   2   1  -3   12.35    0.61
  -2  -1  -3   12.55    0.61
  -2   1   3   11.84    0.61
  -2   1   3   12.78    0.63
   2  -1   3   12.65    0.62
  -2  -1  -3   12.04    0.61
   2  -1  -3   12.22    0.61
   2   1   3   12.18    0.63
   2  -1  -3   13.48    0.63
   2   1   3   12.19    0.61
   2   1   3   12.51    0.61
  -2   1  -3   12.31    0.62
  -2  -1   3   12.38    0.63
  -2  -1   3   12.48    0.62
   2  -1  -3   12.65    0.61
   2  -1  -3   11.91    0.64
   2   2  -3    2.22    0.19
   2   2  -3    2.26    0.17
  -2   2   3    2.22    0.18
  -2   2   3    2.24    0.17
   2   2  -3    1.62    0.19
  -2   2   3    2.39    0.18
   2   2  -3    2.22    0.19
   2  -2   3    2.28    0.18
  -2  -2  -3    2.66    0.20
  -2  -2  -3    2.23    0.18
   2  -2   3    2.06    0.18
  -2   2  -3    2.04    0.18
   2   2   3    2.28    0.17
   2  -2  -3    2.31    0.14
  -2   2  -3    2.13    0.18
   2   2   3    2.40    0.18
  -2  -2   3    2.09    0.18
  -2  -2   3    2.34    0.18
   2   2   3    2.23    0.17
   2  -2  -3    2.67    0.20
  -2   3   3    5.20    0.31
  -2   3   3    5.02    0.31
  -2   3   3    5.28    0.31
   2  -3   3    5.31    0.32
  -2   3   3    5.19    0.30
   2   3  -3    4.86    0.30
   2   3  -3    5.09    0.30
   2  -3   3    5.16    0.31
  -2   3   3    5.30    0.33
   2   3  -3    4.74    0.31
  -2  -3  -3    5.07    0.32
   2   3   3    5.29    0.32
  -2   3  -3    4.86    0.32
   2  -3  -3    4.93    0.33
   2   3   3    5.49    0.32
  -2  -3   3    5.31    0.32
  -2   3  -3    5.58    0.35
  -2   3  -3    5.43    0.31
   2   3   3    4.97    0.31
   2   3   3    5.19    0.32
  -2  -3   3    5.35    0.31
   2   3   3    4.91    0.31
  -2  -4  -3   12.12    0.73
  -2   4   3   12.73    0.68
   2   4  -3   12.26    0.68
  -2   4   3   12.58    0.65
   2  -4   3   11.58    0.66
  -2   4   3   12.66    0.66
  -2   4   3   12.55    0.67
   2   4  -3   12.88    0.69
  -2   4   3   12.52    0.68
   2   4   3   13.08    0.67
   2   4   3   12.27    0.67
  -2   4  -3   13.34    0.66
  -2   4  -3   12.91    0.70
   2   4   3   12.75    0.69
   2   4   3   12.29    0.68
  -2   4  -3   13.10    0.69
   2   4   3   12.41    0.68
  -2  -4   3   12.79    0.68
   2  -4  -3   11.88    0.72
  -2   5   3    0.04    0.18
   2   5  -3    0.14    0.16
  -2   5   3   -0.08    0.19
  -2  -5  -3   -0.12    0.25
   2  -5   3    0.18    0.18
  -2   5   3   -0.15    0.19
   2   5  -3    0.48    0.20
  -2   5   3    0.11    0.19
  -2   5   3   -0.16    0.16
   2  -5  -3    0.25    0.22
   2   5   3    0.14    0.18
   2   5   3    0.00    0.19
  -2   5  -3   -0.11    0.19
   2   5   3   -0.17    0.18
   2   5   3    0.28    0.18
   2   5   3   -0.24    0.15
  -2  -5   3    0.04    0.19
  -2   5  -3    0.12    0.19
   2  -6   3   16.45    0.90
  -2   6   3   16.28    0.89
  -2   6   3   16.62    0.91
  -2   6   3   16.39    0.96
  -2   6   3   15.63    0.91
  -2   6   3   16.17    0.92
  -2  -6  -3   15.19    0.97
   2   6  -3   15.82    0.92
   2   6  -3   16.00    0.92
  -2   6  -3   16.04    0.94
  -2  -6   3   15.53    0.91
   2   6   3   15.41    0.89
   2   6   3   15.82    0.90
   2   6   3   16.92    0.90
  -2   6  -3   15.64    0.93
   2  -6  -3   15.73    0.96
   2   6   3   17.01    0.93
   2   6   3   15.65    0.91
  -2   7   3    0.67    0.33
   2  -7   3   -0.08    0.31
  -2   7   3    0.42    0.29
   2   7  -3    0.68    0.37
   2   7  -3    0.30    0.29
  -2  -7  -3    0.49    0.38
  -2   7   3    0.43    0.36
   2   7   3    0.20    0.30
   2   7   3   -0.17    0.33
  -2   7  -3    0.42    0.27
   2  -7  -3    0.55    0.37
  -2   7  -3    0.18    0.31
   2   7   3    0.11    0.27
  -2   8   3   10.82    1.02
  -2  -8  -3   11.09    0.95
   2  -8   3    8.72    0.81
   2   8  -3    9.70    1.02
  -2   8   3   10.92    0.90
   2   8   3    9.38    0.98
   2  -8  -3    8.92    0.91
  -2   8  -3    9.72    0.84
  -2  -8   3    9.55    0.82
  -2   8  -3   11.11    0.82
   2   8   3   10.71    0.84
   2   8   3    9.75    0.85
   2   9  -3   -0.38    0.65
  -2  -9  -3    1.82    0.67
   2  -9  -3    0.91    0.64
  -2   9  -3    0.41    0.60
  -2   9  -3    0.23    0.50
   2   0   4   23.08    1.12
   2   0   4   22.12    1.11
  -2   0  -4   23.69    1.12
  -2   0  -4   22.52    1.12
  -2   0   4   23.17    1.12
   2   0   4   23.20    1.09
  -2   0  -4   22.36    1.09
  -2   0   4   22.52    1.11
   2   0  -4   22.22    1.12
   2   0  -4   22.37    1.09
   2   0  -4   24.09    1.11
  -2   1   4    4.63    0.29
   2   1  -4    4.30    0.27
  -2   1   4    3.95    0.27
  -2  -1  -4    4.23    0.27
   2  -1   4    4.40    0.28
   2  -1   4    4.59    0.27
  -2  -1  -4    3.91    0.29
   2  -1   4    4.83    0.29
  -2  -1  -4    4.21    0.25
   2   1  -4    4.36    0.26
  -2   1   4    4.70    0.28
  -2  -1  -4    4.44    0.28
  -2  -1   4    4.16    0.28
  -2   1  -4    4.36    0.26
   2  -1  -4    4.38    0.25
   2   1   4    4.38    0.28
   2  -1  -4    3.94    0.27
  -2  -1   4    4.93    0.28
   2  -1  -4    4.48    0.30
   2   1   4    4.40    0.27
   2  -2   4   31.88    1.52
  -2   2   4   31.00    1.49
   2   2  -4   31.22    1.52
  -2   2   4   30.34    1.49
  -2   2   4   30.91    1.52
   2   2  -4   30.70    1.52
  -2  -2  -4   31.24    1.54
   2   2  -4   30.93    1.52
   2  -2   4   31.48    1.52
  -2   2   4   33.10    1.53
   2   2   4   31.80    1.50
  -2  -2   4   30.82    1.53
  -2   2  -4   31.53    1.53
   2  -2  -4   31.32    1.55
   2   2   4   33.22    1.53
   2   2   4   30.99    1.53
  -2  -2   4   31.42    1.53
   2  -2  -4   30.98    1.51
   2   2   4   31.70    1.50
  -2  -3  -4    2.57    0.19
   2   3  -4    2.45    0.24
   2  -3   4    3.06    0.25
  -2   3   4    2.99    0.23
   2   3  -4    2.86    0.25
  -2   3   4    2.58    0.24
  -2   3   4    2.74    0.24
   2  -3   4    3.08    0.27
  -2  -3  -4    3.05    0.28
   2  -3  -4    2.87    0.20
  -2   3  -4    3.24    0.26
   2  -3  -4    2.97    0.19
  -2   3  -4    2.82    0.25
   2   3   4    2.90    0.24
   2   3   4    3.16    0.24
  -2  -3   4    3.15    0.27
   2   3   4    2.64    0.24
   2   3   4    3.55    0.25
   2  -3  -4    3.14    0.29
  -2  -3   4    2.85    0.28
  -2   4   4    1.91    0.21
   2   4  -4    1.77    0.23
  -2   4   4    1.92    0.19
   2   4  -4    1.86    0.23
  -2   4   4    1.65    0.22
  -2   4   4    1.83    0.22
  -2  -4  -4    1.56    0.26
  -2   4   4    1.88    0.22
   2  -4   4    1.59    0.22
  -2   4  -4    1.76    0.23
  -2   4  -4    1.65    0.21
   2   4   4    1.73    0.22
   2  -4  -4    1.50    0.25
   2   4   4    1.74    0.21
  -2  -4   4    1.49    0.23
   2   4   4    1.77    0.21
   2   4   4    1.75    0.21
   2   4   4    1.73    0.21
  -2  -4   4    2.17    0.22
  -2   5   4    0.87    0.21
   2   5  -4    0.47    0.22
  -2  -5  -4    1.06    0.28
   2   5  -4    0.24    0.21
  -2   5   4    0.47    0.20
  -2   5   4    0.77    0.20
  -2   5   4    0.49    0.21
  -2   5   4    0.51    0.20
   2  -5   4    1.11    0.25
  -2   5  -4    0.60    0.20
  -2  -5   4    0.85    0.24
  -2   5  -4    0.44    0.23
   2   5   4    1.06    0.24
   2   5   4    0.45    0.18
   2   5   4    0.80    0.20
   2   5   4    0.65    0.22
   2  -5  -4    0.65    0.26
   2   5   4    0.66    0.20
  -2   6   4    0.80    0.30
  -2  -6  -4    1.09    0.37
  -2   6   4    1.04    0.28
  -2   6   4    0.81    0.23
  -2   6   4    0.44    0.27
   2  -6   4    1.20    0.28
   2   6  -4    1.06    0.27
  -2   6   4    0.52    0.27
   2   6  -4    0.99    0.32
   2   6   4    0.47    0.24
  -2  -6   4    1.07    0.26
   2   6   4    0.76    0.25
   2   6   4    1.17    0.30
   2   6   4    0.87    0.28
  -2   6  -4    0.44    0.25
   2   6   4    1.10    0.26
   2  -6  -4    1.33    0.33
  -2   6  -4    0.71    0.31
   2   7  -4    0.23    0.38
  -2  -7  -4   -0.19    0.37
  -2   7   4    0.14    0.32
  -2   7   4   -0.14    0.37
   2   7  -4   -0.14    0.29
   2  -7   4    0.32    0.46
  -2   7  -4   -0.25    0.30
   2   7   4    0.02    0.41
   2   7   4    0.33    0.32
  -2   7  -4    0.17    0.30
   2  -7  -4    0.18    0.42
  -2  -7   4   -0.08    0.37
   2   7   4    0.37    0.34
  -2  -8  -4    3.43    0.62
  -2   8   4    4.00    0.56
   2   8  -4    3.03    0.56
   2   8  -4    3.97    0.54
   2  -8  -4    3.47    0.59
  -2  -8   4    3.95    0.61
  -2   8  -4    3.25    0.67
  -2   8  -4    3.63    0.56
  -2   0  -5  107.53    5.19
  -2   0   5  109.60    5.21
   2   0  -5  114.19    5.21
   2   0   5  109.40    5.22
   2   0   5  108.54    5.21
  -2   0   5  110.18    5.21
   2   0  -5  109.57    5.18
   2   1  -5   14.30    0.71
   2  -1   5   14.34    0.74
  -2   1   5   14.45    0.72
  -2  -1  -5   11.98    0.73
   2   1  -5   14.36    0.72
  -2   1   5   14.64    0.73
   2  -1   5   14.01    0.73
  -2  -1  -5   14.63    0.71
  -2  -1  -5   14.19    0.73
   2   1   5   14.30    0.74
   2  -1  -5   14.27    0.74
  -2   1  -5   14.28    0.73
   2   1   5   13.84    0.74
  -2  -1   5   14.77    0.75
   2  -1  -5   15.18    0.73
  -2  -1   5   14.43    0.74
   2  -1  -5   14.81    0.77
  -2   2   5    9.29    0.49
  -2  -2  -5    7.80    0.54
   2  -2   5    9.52    0.52
  -2   2   5    9.33    0.53
  -2   2   5    9.97    0.54
   2  -2   5   10.07    0.53
  -2  -2  -5    8.72    0.49
   2   2  -5    8.90    0.51
   2   2  -5    9.42    0.51
   2   2   5    9.78    0.55
   2  -2  -5    9.69    0.51
   2  -2  -5    9.89    0.50
   2  -2  -5   10.19    0.56
  -2   2  -5    9.50    0.53
   2   2   5    9.00    0.52
  -2  -2   5    9.32    0.54
   2   2   5    9.51    0.50
  -2  -2   5    9.52    0.53
  -2   3   5    2.11    0.21
   2   3  -5    1.99    0.23
  -2   3   5    1.85    0.23
   2  -3   5    1.88    0.22
  -2  -3  -5    2.12    0.26
  -2   3   5    1.89    0.19
   2  -3   5    2.01    0.24
   2  -3  -5    2.27    0.27
   2  -3  -5    1.93    0.18
  -2  -3   5    2.28    0.25
   2   3   5    1.90    0.18
  -2  -3   5    2.11    0.22
   2   3   5    1.88    0.21
  -2   3  -5    1.50    0.21
   2   3   5    1.63    0.21
   2  -4   5    1.11    0.24
  -2   4   5    0.95    0.22
   2   4  -5    1.00    0.21
  -2   4   5    1.00    0.21
   2   4  -5    1.17    0.22
  -2   4   5    1.00    0.20
  -2   4   5    0.50    0.21
  -2  -4  -5    0.83    0.15
   2  -4   5    1.03    0.23
  -2  -4  -5    1.33    0.24
  -2   4   5    0.83    0.21
   2   4   5    1.07    0.21
   2  -4  -5    0.91    0.24
   2   4   5    0.96    0.21
  -2  -4   5    0.69    0.23
  -2  -4   5    0.73    0.23
   2   4   5    0.69    0.22
   2   4   5    1.05    0.21
   2   4   5    1.10    0.21
  -2   4  -5    0.94    0.22
  -2  -5  -5    2.01    0.35
  -2   5   5    1.78    0.31
   2  -5   5    1.97    0.31
   2   5  -5    1.67    0.29
  -2   5   5    1.81    0.27
  -2   5   5    1.46    0.26
   2   5  -5    1.18    0.24
  -2   5   5    1.95    0.25
  -2   5   5    2.14    0.29
   2   5   5    1.85    0.25
   2   5   5    1.74    0.32
  -2  -5   5    1.50    0.27
  -2   5  -5    1.97    0.27
   2   5   5    1.57    0.26
   2   5   5    1.91    0.25
   2  -5  -5    1.98    0.33
  -2   5  -5    1.68    0.29
   2   5   5    1.77    0.29
  -2   6   5    3.12    0.41
  -2   6   5    3.28    0.41
   2   6  -5    3.24    0.41
  -2   6   5    3.67    0.42
  -2  -6  -5    3.56    0.48
  -2   6   5    3.91    0.41
  -2   6   5    3.97    0.43
   2  -6   5    4.37    0.47
   2   6  -5    3.61    0.42
   2   6   5    3.59    0.43
   2   6   5    3.40    0.38
   2   6   5    3.74    0.40
   2   6   5    3.88    0.38
  -2   6  -5    4.00    0.44
   2   6   5    3.54    0.48
  -2  -6   5    3.35    0.39
   2  -6  -5    3.89    0.46
  -2   6  -5    3.48    0.42
   2   7  -5   -0.53    0.29
   2   7  -5    0.37    0.45
   2  -7   5    0.54    0.43
  -2  -7  -5    0.23    0.44
  -2   7   5   -0.02    0.36
  -2   7  -5   -0.11    0.39
  -2   7  -5    0.30    0.42
  -2  -7   5    0.53    0.41
   2   7   5    0.80    0.35
   2  -7  -5    0.93    0.44
   2   8  -5    0.34    0.43
  -2  -8  -5    0.07    0.51
   2   8  -5   -0.51    0.59
  -2  -8   5   -0.05    0.60
   2  -8  -5    0.60    0.53
   2   0  -6    0.56    0.10
   2   0   6    0.51    0.19
  -2   0   6    0.45    0.16
   2   0  -6    0.39    0.15
   2   0   6    0.59    0.17
  -2   0   6    0.36    0.19
  -2   1   6    1.53    0.23
   2  -1   6    1.63    0.22
  -2  -1  -6    1.37    0.24
   2  -1   6    1.93    0.24
   2   1  -6    1.68    0.18
  -2   1   6    1.36    0.19
   2   1  -6    1.69    0.21
   2  -1  -6    1.06    0.18
  -2  -1   6    1.63    0.21
  -2  -1   6    1.85    0.23
   2   1   6    1.79    0.21
   2   1   6    1.89    0.22
   2  -1  -6    1.89    0.24
  -2   1  -6    1.41    0.18
  -2   2   6    7.36    0.45
   2  -2   6    7.62    0.49
  -2  -2  -6    7.41    0.47
  -2   2   6    6.97    0.48
   2  -2   6    8.75    0.51
  -2  -2  -6    7.25    0.49
   2   2  -6    7.85    0.48
   2   2  -6    7.78    0.47
  -2   2   6    7.31    0.48
  -2  -2   6    8.26    0.48
   2  -2  -6    6.49    0.48
   2   2   6    6.91    0.44
   2  -2  -6    6.96    0.42
   2  -2  -6    7.11    0.46
  -2   2  -6    7.41    0.45
  -2  -2   6    7.39    0.48
   2   2   6    7.83    0.47
   2  -3   6    0.82    0.24
  -2  -3  -6    0.96    0.23
  -2   3   6    0.72    0.21
   2  -3   6    0.49    0.21
  -2   3   6    0.96    0.23
   2   3  -6    0.51    0.19
   2  -3  -6    0.98    0.25
   2  -3  -6    0.84    0.16
   2   3   6    0.89    0.16
  -2  -3   6    0.92    0.25
   2   3   6    0.77    0.21
  -2   3  -6    0.91    0.20
   2   3   6    0.77    0.22
  -2  -3   6    1.13    0.24
  -2   4   6    9.26    0.61
   2  -4   6    8.83    0.69
  -2   4   6    9.41    0.63
  -2  -4  -6    9.54    0.70
  -2   4   6    9.77    0.63
   2  -4   6    9.93    0.62
   2   4  -6    9.38    0.63
  -2   4   6    9.18    0.61
  -2  -4   6    9.14    0.65
   2  -4  -6    9.11    0.68
   2   4   6    9.23    0.62
   2   4   6   10.05    0.61
  -2  -4   6   10.37    0.62
   2   4   6    9.29    0.59
   2   4   6    9.88    0.63
  -2   4  -6    9.89    0.63
  -2   5   6    0.78    0.27
  -2   5   6    0.53    0.27
  -2   5   6    0.38    0.23
   2  -5   6    1.06    0.32
  -2   5   6    0.93    0.24
   2   5  -6    0.53    0.30
  -2  -5  -6    0.62    0.33
   2   5   6    0.35    0.27
   2   5   6    0.88    0.24
   2   5   6    0.79    0.23
   2   5   6    1.08    0.28
   2  -5  -6    0.48    0.28
  -2  -5   6    0.39    0.29
  -2   5  -6    0.59    0.28
   2  -6   6    3.21    0.44
   2   6  -6    2.99    0.41
  -2   6   6    3.02    0.37
  -2  -6  -6    3.21    0.51
   2   6  -6    3.08    0.49
  -2   6   6    3.68    0.44
  -2   6   6    3.91    0.43
   2   6   6    3.52    0.38
   2   6   6    3.83    0.49
  -2   6  -6    3.04    0.45
   2  -6  -6    2.68    0.48
  -2  -6   6    3.52    0.51
   2   6   6    3.52    0.44
  -2  -7  -6    0.21    0.45
   2  -7   6    0.26    0.53
   2   7  -6   -0.15    0.43
   2  -7  -6    0.44    0.47
  -2   7  -6    0.19    0.42
  -2  -7   6    0.58    0.44
   2   8  -6    0.37    0.69
  -2  -8  -6    1.11    0.56
   2  -8  -6    0.74    0.60
  -2  -8   6    1.61    0.60
   2   0   7    0.57    0.20
   2   0   7    0.83    0.24
  -2   0   7    0.58    0.23
   2   0  -7    1.08    0.20
  -2   0   7    0.79    0.21
  -2   0  -7    0.60    0.24
  -2  -1  -7    3.19    0.38
   2   1  -7    4.90    0.36
  -2   1   7    4.91    0.40
  -2   1   7    4.66    0.40
   2  -1   7    5.10    0.41
   2  -1   7    4.22    0.40
   2   1  -7    4.67    0.36
   2  -1  -7    5.02    0.43
  -2  -1   7    5.05    0.42
   2   1   7    4.89    0.41
   2   1   7    4.46    0.41
  -2  -1   7    4.70    0.40
   2  -1  -7    5.50    0.35
  -2   1  -7    4.40    0.37
  -2   2   7    5.80    0.50
   2  -2   7    7.20    0.49
  -2  -2  -7    5.92    0.50
   2  -2   7    7.05    0.49
   2   2  -7    6.25    0.45
   2   2   7    6.10    0.47
   2  -2  -7    7.03    0.42
  -2  -2   7    6.34    0.49
   2  -2  -7    5.33    0.47
  -2   2  -7    6.15    0.47
  -2  -2   7    6.61    0.47
  -2  -3  -7    2.94    0.37
   2  -3   7    3.62    0.38
   2   3  -7    3.21    0.35
   2  -3   7    3.23    0.39
  -2   3   7    3.53    0.39
  -2   3   7    2.94    0.34
  -2  -3   7    3.53    0.38
  -2   3  -7    3.86    0.41
  -2  -3   7    3.11    0.32
   2   3   7    2.88    0.35
   2  -3  -7    3.22    0.39
   2   3   7    2.82    0.35
   2  -4   7    4.84    0.49
   2  -4   7    3.70    0.40
  -2  -4  -7    4.18    0.48
  -2   4   7    4.15    0.41
  -2   4   7    4.42    0.47
   2   4  -7    3.32    0.39
  -2   4   7    3.22    0.38
  -2  -4   7    4.93    0.51
   2   4   7    3.25    0.41
   2  -4  -7    4.48    0.51
  -2   4  -7    3.92    0.43
   2   4   7    3.86    0.43
   2   4   7    3.90    0.44
  -2  -5  -7    0.53    0.33
  -2   5   7    0.81    0.34
   2  -5   7    0.97    0.39
  -2   5   7    0.97    0.36
  -2   5   7    1.17    0.28
   2   5  -7    0.72    0.32
  -2   5  -7    0.54    0.33
   2   5   7    0.14    0.32
   2   5   7    1.12    0.35
   2  -5  -7    0.72    0.33
   2   5   7    0.48    0.25
  -2  -5   7    0.13    0.44
   2   6  -7   -0.16    0.42
  -2   6   7    0.96    0.46
  -2   6   7    0.07    0.38
  -2  -6  -7    0.56    0.42
  -2  -6   7    1.33    0.52
   2   6   7    0.46    0.40
   2  -6  -7    0.14    0.42
   2   6   7    1.30    0.40
  -2   6  -7    0.11    0.46
  -2  -7  -7    0.12    0.52
   2   7  -7   -0.50    0.49
   2  -7  -7    0.17    0.50
  -2   7  -7    0.01    0.56
   2   0   8   25.47    1.40
   2   0   8   28.14    1.43
   2   0  -8   25.34    1.47
  -2   0   8   26.87    1.41
  -2   0   8   27.92    1.42
   2  -1   8    6.93    0.56
  -2  -1  -8    8.18    0.58
   2  -1   8    8.11    0.60
  -2   1   8    8.01    0.57
  -2  -1   8    9.33    0.60
  -2   1  -8    8.93    0.58
   2   1   8    8.54    0.59
  -2  -1   8    8.97    0.61
   2  -1  -8    7.92    0.61
  -2   2   8    3.19    0.41
   2  -2   8    4.16    0.41
   2   2  -8    3.61    0.40
   2  -2   8    3.72    0.42
  -2  -2  -8    3.92    0.44
  -2   2  -8    3.38    0.37
   2  -2  -8    3.54    0.43
   2   2   8    3.65    0.39
  -2  -2   8    3.68    0.39
  -2  -2   8    4.49    0.44
  -2  -3  -8    0.46    0.33
   2   3  -8    0.59    0.29
   2  -3   8    0.29    0.34
  -2   3   8    0.53    0.32
   2  -3   8    0.11    0.33
   2   3   8    0.25    0.27
  -2   3  -8    0.48    0.26
  -2  -3   8    0.21    0.37
  -2  -3   8    0.10    0.29
   2  -3  -8    0.34    0.32
   2  -4   8    1.54    0.52
  -2   4   8    0.69    0.30
  -2   4   8    1.69    0.37
  -2  -4  -8    0.72    0.41
   2   4  -8    1.25    0.31
  -2   4  -8    1.54    0.45
   2   4   8    1.46    0.36
   2  -4  -8    1.14    0.38
  -2  -4   8    1.55    0.44
  -2  -4   8    0.97    0.35
   2   4   8    0.85    0.29
   2   5  -8    0.42    0.44
   2  -5   8    0.89    0.48
  -2   5   8    0.34    0.39
  -2   5   8    0.71    0.44
  -2  -5  -8    0.30    0.35
   2  -5  -8    0.50    0.40
   2   5   8    0.66    0.35
  -2   5  -8    0.71    0.42
  -2  -5   8    1.08    0.54
   2   5   8    0.61    0.36
  -2   6   8    0.81    0.51
  -2   6   8    0.11    0.50
  -2  -6  -8    1.57    0.57
   2  -6   8    0.62    0.61
   2   6  -8    0.83    0.60
   2  -6  -8    0.18    0.48
   2   6   8    0.36    0.45
  -2   6  -8    1.62    0.59
   2   6   8    1.57    0.57
  -2   7   8    0.11    0.64
  -2  -7  -8    0.93    0.58
   2  -7  -8   -0.19    0.60
  -2   7  -8    0.54    0.64
  -2   0   9   17.78    1.18
   2   0  -9   21.03    1.18
  -2   0  -9   21.46    1.22
   2   0   9   20.30    1.21
  -2  -1  -9    0.64    0.33
   2  -1   9    0.05    0.39
  -2   1   9    0.69    0.32
   2  -1   9    0.32    0.30
   2   1   9    0.96    0.33
  -2  -1   9    0.13    0.33
  -2  -1   9    0.99    0.32
   2  -1  -9    0.41    0.36
   2  -2   9    6.99    0.65
   2  -2   9    7.49    0.67
  -2   2   9    7.77    0.69
  -2  -2  -9    7.98    0.72
   2   2   9    6.67    0.63
  -2  -2   9    7.25    0.68
  -2  -2   9    6.83    0.64
   2  -2  -9    6.31    0.67
   2  -3   9    0.16    0.34
  -2  -3  -9    0.72    0.39
  -2   3   9    0.72    0.39
   2  -3   9    0.60    0.39
  -2  -3   9    1.15    0.44
   2  -3  -9    1.19    0.44
   2   3   9    0.59    0.31
  -2  -3   9    0.31    0.37
   2  -4   9    0.75    0.52
  -2  -4  -9    0.90    0.58
   2   4  -9    0.58    0.37
  -2   4   9    0.16    0.42
  -2   4   9   -0.17    0.35
  -2  -4   9    0.96    0.54
   2   4   9    1.12    0.43
  -2  -4   9    0.90    0.45
  -2   4  -9    0.83    0.49
   2  -4  -9    1.12    0.41
   2   4   9    0.60    0.39
  -2   5   9    1.72    0.53
  -2  -5  -9    1.92    0.55
   2  -5   9    1.04    0.57
  -2   5   9    2.19    0.58
   2   5   9    1.92    0.54
  -2   5  -9    2.01    0.60
   2   5   9    1.84    0.52
   2  -5  -9    2.05    0.60
  -2  -6  -9    0.72    0.57
   2   6  -9    0.94    0.69
  -2   6   9    0.85    0.56
   2  -6  -9   -0.21    0.57
  -2  -6   9    0.81    0.80
  -2   6  -9    1.15    0.69
   2   6   9    0.23    0.55
   2   0 -10    2.25    0.52
  -2   0  10    2.17    0.41
  -2   0 -10    2.01    0.48
   2   0  10    2.09    0.44
   2  -1  10    0.35    0.43
  -2   1  10   -0.35    0.41
  -2  -1 -10    0.75    0.39
   2   1 -10    1.03    0.42
  -2  -1  10    0.53    0.43
   2   1  10    0.20    0.39
   2  -1 -10    0.82    0.40
  -2   1 -10    0.42    0.48
   2  -2  10    3.97    0.66
   2  -2  10    4.33    0.61
  -2   2  10    4.88    0.58
  -2  -2  10    4.44    0.61
   2  -2 -10    3.63    0.62
   2   2  10    4.57    0.57
  -2  -2  10    3.64    0.56
   2  -3  10   -0.05    0.45
  -2   3  10    0.99    0.48
  -2  -3 -10    0.81    0.48
   2  -3  10   -0.06    0.56
  -2  -3  10    0.38    0.57
   2  -3 -10    0.71    0.51
   2   3  10    0.90    0.39
  -2  -3  10    0.91    0.48
  -2  -4 -10    5.17    0.85
  -2   4  10    4.54    0.71
  -2   4  10    4.56    0.55
   2  -4 -10    4.93    0.72
   2   4  10    5.81    0.72
   2   4  10    5.53    0.59
  -2  -4  10    5.80    0.88
  -2  -5 -10    0.57    0.62
  -2   5  10    0.13    0.51
   2   5  10    0.59    0.48
  -2  -5  10   -0.40    0.79
   2  -5 -10    0.38    0.56
   2   5  10   -0.05    0.62
   2   0  11   -1.03    0.55
   2   0 -11    0.63    0.43
   2  -1  11    1.25    0.46
   2  -1 -11    0.28    0.52
  -2  -1  11    1.35    0.48
  -2  -2 -11   -0.02    0.56
   2  -2  11   -0.10    0.52
  -2   2  11    0.51    0.43
   2   2  11    1.31    0.57
  -2  -3 -11   -0.09    0.57
   2  -3  11    0.71    0.63
   2   3  11    0.89    0.50
  -2  -3  11   -0.29    0.61
  -2  -3  11    0.26    0.77
  -2   4  11    0.14    0.54
  -2  -4  11    2.32    0.78
   2   4  11    1.40    0.63
   2   4  11   -0.09    0.45
   2  -4 -11    1.34    0.71
  -2   0  12    0.33    0.61
   2   0  12    0.91    0.63
  -2  -1  12    0.35    0.59
  -2   2  12    2.07    0.69
  -2  -2 -12    1.62    0.78
   2  -2  12    1.82    0.72
   2   2  12    2.83    0.75
   2  -2 -12    2.67    0.77
  -3   1   0    1.36    0.10
  -3   2   0  208.52   10.00
  -3  -2   0  209.35   10.02
  -3   2   0  211.03   10.00
   3  -2   0  212.16   10.01
   3  -2   0  229.38   10.02
  -3   2   0  209.45   10.01
  -3   2   0  211.62   10.02
   3  -2   0  209.99   10.00
   3  -2   0  213.85   10.00
   3   2   0  208.75   10.01
  -3  -2   0  205.90   10.03
   3   2   0  212.34   10.03
  -3   2   0  220.09   10.02
   3   2   0  206.27   10.01
  -3  -2   0  220.15   10.01
   3   3   0    4.41    0.24
   3  -3   0    3.55    0.22
   3  -3   0    3.99    0.27
  -3  -3   0    3.53    0.23
   3  -3   0    4.02    0.22
  -3  -3   0    3.91    0.25
   3   3   0    3.82    0.26
   3   3   0    3.73    0.23
  -3   3   0    3.48    0.25
  -3   3   0    3.71    0.23
  -3   3   0    3.87    0.22
  -3  -3   0    3.88    0.22
  -3  -4   0    2.63    0.25
   3   4   0    3.45    0.25
  -3  -4   0    4.44    0.31
   3  -4   0    3.15    0.23
   3  -4   0    3.50    0.22
  -3   4   0    2.78    0.24
   3   4   0    4.12    0.25
  -3   4   0    3.45    0.23
   3   4   0    3.47    0.23
  -3   4   0    3.45    0.24
  -3  -4   0    3.82    0.23
   3  -4   0    4.27    0.32
   3  -4   0    2.65    0.25
  -3  -5   0    0.16    0.23
  -3   5   0    0.29    0.14
   3   5   0    0.42    0.16
  -3   5   0    0.38    0.16
   3   5   0    0.30    0.16
   3  -5   0    0.40    0.14
  -3  -5   0    0.65    0.18
   3   5   0    0.31    0.18
   3  -5   0    0.60    0.17
   3  -5   0    0.44    0.23
  -3   5   0    0.49    0.19
  -3  -5   0    0.08    0.13
   3   6   0    0.14    0.21
  -3   6   0   -0.01    0.21
   3   6   0    0.36    0.23
  -3   6   0    0.14    0.22
   3  -6   0    0.11    0.18
   3   6   0    0.10    0.20
  -3  -6   0    0.20    0.17
  -3   7   0    0.35    0.33
   3  -7   0    0.79    0.27
  -3   7   0    1.00    0.29
   3   7   0    0.98    0.32
  -3  -7   0    0.98    0.29
   3   7   0    1.24    0.30
  -3   8   0    0.79    0.41
  -3   8   0    0.94    0.53
   3   8   0   -0.14    0.35
   3  -8   0    0.30    0.35
   3   8   0    0.44    0.42
   3   9   0   -1.01    0.60
  -3   9   0   -1.19    0.70
   3   9   0   -0.32    0.50
  -3   9   0   -0.59    0.51
  -3   1   1    4.51    0.24
  -3   1   1    4.66    0.22
   3  -1   1    4.45    0.25
  -3   1   1    4.58    0.23
   3  -1   1    4.60    0.24
  -3  -1  -1    4.39    0.24
   3   1  -1    4.57    0.24
  -3   1   1    4.23    0.22
  -3   1   1    4.41    0.22
  -3  -1  -1    4.41    0.23
  -3   1  -1    4.25    0.22
   3   1   1    4.34    0.20
  -3  -1   1    3.51    0.20
  -3  -1   1    4.31    0.22
   3  -1  -1    4.24    0.22
   3   1   1    3.96    0.21
  -3   1  -1    4.33    0.21
  -3  -1   1    4.40    0.23
   3  -1  -1    4.58    0.23
   3   1   1    3.57    0.23
  -3   2   1  550.68   26.75
  -3  -2  -1  584.50   26.74
  -3   2   1  593.77   26.75
  -3  -2  -1  559.70   26.76
   3  -2   1  558.87   26.74
  -3   2   1  576.69   26.75
  -3   2   1  576.75   26.75
   3   2  -1  578.67   26.74
   3  -2   1  571.19   26.73
  -3   2   1  573.82   26.74
  -3  -2  -1  531.66   26.73
   3   2  -1  566.98   26.75
   3   2   1  577.77   26.83
  -3  -2   1  577.55   26.84
   3  -2  -1  588.54   26.84
   3   2   1  569.86   26.85
  -3  -2   1  546.98   26.84
  -3   2  -1  547.96   26.83
   3  -2  -1  582.64   26.83
   3  -2  -1  569.96   26.83
   3  -2  -1  585.32   26.85
   3   2   1  561.07   26.84
  -3   2  -1  568.72   26.85
  -3  -2   1  579.70   26.84
  -3   2  -1  561.98   26.84
   3  -3   1    0.27    0.12
  -3   3   1    0.48    0.09
   3   3  -1    0.45    0.09
   3  -3   1    0.53    0.09
  -3   3   1    0.57    0.09
  -3  -3  -1    0.42    0.07
   3   3  -1    0.57    0.13
   3  -3   1    0.53    0.09
  -3   3   1    0.69    0.10
  -3  -3  -1    0.52    0.13
   3   3   1    0.41    0.08
  -3   3  -1    0.51    0.12
   3   3   1    0.44    0.09
   3   3   1    0.42    0.11
  -3  -3   1    0.48    0.09
  -3   3  -1    0.54    0.08
   3  -3  -1    0.38    0.13
  -3  -3   1    0.46    0.12
   3   3   1    0.45    0.09
   3  -3  -1    0.47    0.07
  -3   3  -1    0.37    0.09
  -3  -3   1    0.39    0.11
  -3  -4  -1   26.82    1.41
   3   4  -1   29.61    1.45
   3   4  -1   30.79    1.47
  -3   4   1   29.56    1.46
  -3   4   1   30.09    1.43
   3  -4   1   27.91    1.44
  -3  -4  -1   30.63    1.48
  -3  -4  -1   30.11    1.42
   3  -4   1   31.20    1.43
  -3   4   1   29.27    1.44
   3  -4   1   30.12    1.43
  -3   4  -1   30.98    1.47
   3  -4  -1   27.31    1.42
   3   4   1   30.38    1.45
   3   4   1   29.48    1.46
   3   4   1   29.66    1.42
  -3  -4   1   30.50    1.44
   3  -4  -1   30.71    1.48
   3  -4  -1   29.94    1.42
  -3   4  -1   28.65    1.42
   3   4   1   30.98    1.45
  -3   4  -1   29.74    1.45
  -3  -4   1   28.00    1.45
   3   5  -1    1.91    0.24
  -3   5   1    1.62    0.19
  -3  -5  -1    1.49    0.29
   3  -5   1    1.60    0.19
   3  -5   1    1.81    0.20
  -3  -5  -1    1.99    0.20
  -3  -5  -1    1.89    0.18
  -3   5   1    1.41    0.21
   3   5  -1    1.85    0.22
  -3   5   1    1.92    0.24
  -3   5   1    1.80    0.19
   3  -5   1    1.78    0.25
   3  -5  -1    1.82    0.20
  -3   5  -1    1.65    0.24
  -3  -5   1    1.84    0.20
   3   5   1    1.81    0.20
   3  -5  -1    1.96    0.18
  -3  -5   1    1.90    0.25
   3   5   1    1.78    0.22
  -3   5  -1    1.85    0.21
   3   5   1    1.73    0.18
   3  -5  -1    1.95    0.28
   3   5   1    1.85    0.23
  -3   6   1    1.12    0.24
   3  -6   1    0.90    0.22
  -3   6   1    0.84    0.23
  -3   6   1    1.11    0.22
  -3  -6  -1    0.79    0.18
   3   6  -1    1.17    0.25
  -3   6   1    0.84    0.21
  -3  -6  -1    0.55    0.30
   3   6  -1    1.11    0.23
  -3  -6   1    1.00    0.22
  -3   6  -1    0.58    0.24
   3  -6  -1    0.92    0.32
   3  -6  -1    0.87    0.17
   3   6   1    1.11    0.25
   3   6   1    1.10    0.24
  -3   6  -1    0.75    0.23
   3   6   1    0.44    0.21
   3   7  -1    0.59    0.32
   3  -7   1    0.11    0.27
  -3   7   1    0.38    0.31
   3   7  -1    0.54    0.29
  -3   7   1    0.60    0.26
  -3   7   1   -0.27    0.32
  -3  -7  -1    0.69    0.27
   3  -7  -1    0.52    0.38
   3  -7  -1    0.39    0.22
   3   7   1    1.14    0.30
  -3   7  -1    0.13    0.33
   3   7   1    0.95    0.34
  -3  -7   1    0.24    0.30
  -3   7  -1    0.58    0.30
  -3   8   1    1.62    0.41
   3   8  -1    0.93    0.44
   3   8  -1    1.60    0.42
  -3   8   1    1.16    0.56
   3   8   1    0.86    0.39
   3   8   1    1.01    0.52
   3  -8  -1    1.20    0.32
  -3   8  -1    1.17    0.40
  -3  -8   1    1.62    0.42
  -3   9   1   -1.43    0.66
   3   9  -1   -0.68    0.56
  -3   9   1   -0.50    0.47
  -3   9  -1   -0.99    0.66
  -3   9  -1    0.27    0.51
   3   9   1    0.71    0.46
   3   0  -2   -0.03    0.07
  -3   0  -2    0.01    0.04
   3   0  -2   -0.04    0.06
   3   0  -2   -0.07    0.06
   3   0   2   -0.06    0.07
  -3   0  -2    0.00    0.06
  -3   0   2    0.00    0.06
   3   0   2   -0.01    0.05
  -3   0   2    0.03    0.07
   3   0   2   -0.03    0.06
   3   0   2   -0.01    0.06
  -3   0   2    0.01    0.06
  -3   0  -2    0.01    0.07
  -3   1   2    0.90    0.09
   3  -1   2    1.01    0.11
  -3   1   2    1.07    0.09
   3  -1   2    1.12    0.11
   3  -1   2    1.14    0.12
   3   1  -2    1.12    0.12
  -3  -1  -2    1.15    0.12
  -3   1   2    1.01    0.10
  -3  -1  -2    1.32    0.14
  -3   1   2    1.27    0.10
  -3   1   2    1.10    0.08
   3   1  -2    1.03    0.11
   3   1  -2    1.07    0.11
   3  -1   2    1.06    0.10
   3  -1   2    0.94    0.11
  -3  -1  -2    1.18    0.09
   3   1  -2    1.45    0.13
   3   1   2    1.15    0.12
  -3   1  -2    1.14    0.10
   3  -1  -2    0.99    0.09
  -3   1  -2    1.17    0.13
  -3  -1   2    1.07    0.10
   3   1   2    1.18    0.09
   3   1   2    0.96    0.09
   3   1   2    1.20    0.09
  -3  -1   2    1.12    0.11
  -3  -1   2    1.28    0.11
   3  -1  -2    1.21    0.14
   3   1   2    1.29    0.14
   3  -1  -2    1.35    0.09
  -3  -1   2    0.96    0.11
  -3   1  -2    1.23    0.12
   3  -1  -2    1.18    0.11
  -3   2   2    3.41    0.22
   3   2  -2    3.58    0.24
  -3   2   2    3.69    0.21
  -3  -2  -2    3.51    0.25
   3   2  -2    3.45    0.22
  -3   2   2    3.90    0.22
  -3  -2  -2    3.44    0.19
  -3   2   2    3.44    0.22
   3  -2   2    3.68    0.22
   3   2  -2    3.40    0.20
   3  -2   2    3.79    0.23
   3   2  -2    3.86    0.23
   3  -2   2    3.63    0.24
  -3   2  -2    3.87    0.23
  -3  -2   2    3.78    0.24
  -3  -2   2    3.71    0.21
   3   2   2    4.01    0.23
   3  -2  -2    3.85    0.20
   3   2   2    3.78    0.22
   3   2   2    3.91    0.23
  -3  -2   2    3.88    0.25
  -3   2  -2    3.68    0.22
   3  -2  -2    3.52    0.25
  -3   2  -2    3.70    0.24
  -3   3   2    3.25    0.20
   3  -3   2    3.24    0.21
   3   3  -2    3.03    0.21
  -3   3   2    3.20    0.21
  -3   3   2    2.80    0.22
  -3   3   2    2.70    0.22
   3   3  -2    2.84    0.22
  -3   3   2    2.78    0.21
   3  -3   2    3.16    0.22
  -3  -3  -2    2.91    0.24
   3  -3   2    3.14    0.27
  -3   3  -2    2.84    0.23
   3   3   2    3.06    0.23
   3   3   2    2.96    0.21
   3  -3  -2    3.22    0.23
  -3   3  -2    3.34    0.21
  -3   3  -2    3.09    0.21
   3   3   2    3.35    0.21
   3   3   2    3.15    0.20
   3   3   2    3.06    0.22
  -3  -3   2    2.59    0.27
  -3  -3   2    2.92    0.22
   3   4  -2   62.49    2.95
   3  -4   2   58.68    2.93
  -3   4   2   60.44    2.93
  -3   4   2   64.01    2.94
  -3  -4  -2   56.73    2.90
   3   4  -2   62.71    2.96
  -3   4   2   61.92    2.95
  -3   4   2   62.67    2.96
  -3  -4  -2   61.65    2.98
  -3   4   2   61.33    2.93
  -3  -4  -2   63.90    2.90
   3  -4   2   61.23    2.94
  -3  -4   2   63.83    2.98
   3   4   2   62.66    3.00
   3   4   2   62.54    2.99
  -3   4  -2   64.08    2.96
  -3   4  -2   59.22    2.99
   3   4   2   63.65    3.00
   3   4   2   61.23    2.97
   3  -4  -2   61.62    3.01
   3   4   2   62.70    2.99
  -3   4  -2   61.86    3.00
  -3   5   2    1.43    0.22
  -3   5   2    1.04    0.20
  -3   5   2    1.56    0.19
  -3  -5  -2    1.55    0.14
   3   5  -2    1.11    0.21
   3   5  -2    1.57    0.21
   3  -5   2    1.54    0.20
  -3   5   2    1.25    0.20
  -3  -5  -2    1.20    0.25
  -3   5   2    1.02    0.19
  -3  -5  -2    1.26    0.15
  -3   5  -2    1.37    0.21
   3   5   2    1.42    0.19
   3  -5  -2    1.45    0.14
   3   5   2    1.18    0.21
   3   5   2    1.27    0.19
  -3  -5   2    1.38    0.20
   3  -5  -2    1.50    0.27
  -3   5  -2    1.21    0.21
   3   5   2    1.26    0.21
   3   5   2    1.24    0.21
   3  -5  -2    1.57    0.16
  -3   6   2    2.70    0.30
   3   6  -2    3.04    0.31
   3  -6   2    3.44    0.36
  -3   6   2    2.00    0.31
   3   6  -2    3.02    0.35
  -3   6   2    2.13    0.30
  -3   6   2    2.23    0.28
  -3  -6  -2    2.81    0.38
  -3   6   2    2.67    0.27
  -3  -6  -2    2.27    0.22
   3  -6  -2    2.37    0.36
  -3  -6   2    2.82    0.32
   3   6   2    3.42    0.36
  -3   6  -2    2.21    0.30
   3  -6  -2    2.19    0.22
   3   6   2    2.55    0.30
   3   6   2    2.14    0.30
   3   6   2    2.80    0.29
   3   6   2    1.91    0.26
  -3   6  -2    2.36    0.32
  -3   7   2    0.24    0.29
   3   7  -2    0.64    0.33
  -3  -7  -2    0.98    0.39
  -3   7   2    0.49    0.28
   3  -7   2    0.51    0.32
  -3   7   2    0.51    0.32
   3   7  -2    0.78    0.31
  -3  -7  -2    0.18    0.21
   3   7   2    0.46    0.28
  -3  -7   2    0.57    0.29
  -3   7  -2    0.63    0.31
   3   7   2    0.42    0.26
   3   7   2    0.96    0.38
   3  -7  -2    0.70    0.37
  -3   7  -2    0.48    0.28
   3   8  -2    0.99    0.42
  -3   8   2    1.05    0.41
  -3  -8  -2    1.00    0.48
   3   8  -2    0.38    0.40
  -3   8   2    1.02    0.60
  -3   8   2    0.35    0.38
   3   8   2    0.55    0.45
  -3   8  -2    0.93    0.47
   3  -8  -2    0.54    0.50
  -3   8  -2    0.44    0.41
   3   8   2    1.63    0.44
   3   8   2    0.26    0.39
   3   9  -2    0.14    0.51
  -3   9   2    0.56    0.53
   3   9  -2   -0.67    0.55
   3   9   2    0.39    0.54
   3   9   2   -1.06    0.64
   3   9   2   -0.15    0.51
   3   0   3    0.08    0.08
  -3   0   3    0.05    0.08
  -3   0  -3   -0.02    0.09
   3   0   3   -0.08    0.08
   3   0   3    0.05    0.06
   3   0  -3    0.11    0.09
  -3   0  -3    0.08    0.06
   3   0  -3   -0.05    0.08
   3   0  -3   -0.01    0.09
  -3   0   3    0.05    0.08
  -3  -1  -3    6.91    0.37
   3   1  -3    7.17    0.37
  -3  -1  -3    7.41    0.37
   3  -1   3    6.91    0.38
   3  -1   3    7.14    0.38
  -3   1   3    7.22    0.39
  -3   1   3    7.15    0.37
   3   1  -3    7.43    0.39
  -3   1   3    7.11    0.38
   3  -1   3    7.18    0.38
   3   1   3    7.18    0.37
   3  -1  -3    7.55    0.40
  -3   1  -3    7.47    0.38
  -3  -1   3    7.20    0.39
   3  -1  -3    7.24    0.37
   3  -1  -3    7.12    0.40
  -3  -1   3    7.62    0.38
   3   1   3    7.28    0.37
   3  -1  -3    7.02    0.38
  -3   2   3   12.70    0.65
   3  -2   3   12.73    0.64
   3   2  -3   11.93    0.63
  -3  -2  -3   12.25    0.66
   3   2  -3   12.88    0.64
   3  -2   3   12.32    0.64
   3   2  -3   12.62    0.65
  -3   2   3   12.82    0.64
   3   2  -3   12.77    0.64
  -3   2   3   12.97    0.62
  -3  -2  -3   13.21    0.64
   3   2   3   12.39    0.63
   3  -2  -3   12.05    0.65
  -3  -2   3   12.38    0.64
  -3   2  -3   13.22    0.65
   3  -2  -3   13.21    0.61
  -3  -2   3   12.34    0.63
   3   2   3   12.69    0.64
  -3  -3  -3    6.52    0.38
   3   3  -3    6.44    0.38
  -3   3   3    6.72    0.39
   3   3  -3    6.15    0.39
   3   3  -3    6.20    0.36
  -3   3   3    6.67    0.36
  -3   3   3    6.96    0.38
   3  -3   3    6.25    0.37
  -3   3   3    6.31    0.37
  -3   3   3    6.47    0.37
   3  -3   3    6.65    0.38
   3   3  -3    6.88    0.37
   3  -3  -3    6.85    0.33
   3  -3  -3    6.65    0.40
   3   3   3    6.53    0.38
   3   3   3    6.70    0.38
  -3  -3   3    6.83    0.37
   3   3   3    7.07    0.39
  -3  -3   3    6.58    0.38
   3   3   3    6.74    0.39
   3   3   3    6.90    0.38
  -3   3  -3    6.51    0.37
  -3   3  -3    6.53    0.39
  -3   4   3    5.35    0.38
  -3   4   3    5.78    0.38
  -3   4   3    5.82    0.39
   3  -4   3    5.89    0.39
  -3   4   3    5.91    0.38
   3   4  -3    5.60    0.38
   3   4  -3    5.67    0.40
  -3  -4  -3    6.83    0.45
  -3   4   3    5.48    0.35
   3   4   3    5.70    0.36
   3   4   3    5.75    0.38
   3   4   3    5.76    0.40
  -3  -4   3    4.98    0.38
   3   4   3    6.01    0.37
   3  -4  -3    6.60    0.42
  -3   4  -3    5.45    0.38
   3   4   3    5.77    0.38
  -3   4  -3    5.99    0.40
   3   5  -3    0.15    0.18
   3   5  -3    0.47    0.20
  -3   5   3    0.12    0.18
  -3   5   3    0.55    0.18
  -3   5   3    0.12    0.19
  -3   5   3    0.19    0.20
  -3   5   3    0.18    0.19
   3  -5   3    0.47    0.20
  -3  -5  -3    0.50    0.24
  -3   5  -3    0.11    0.18
  -3  -5   3    0.27    0.20
   3   5   3   -0.02    0.19
   3   5   3    0.32    0.19
   3  -5  -3   -0.02    0.22
   3   5   3    0.00    0.16
   3   5   3    0.28    0.19
   3   5   3    0.35    0.21
  -3   5  -3    0.24    0.18
   3   6  -3   30.66    1.55
  -3   6   3   29.09    1.49
  -3  -6  -3   27.76    1.57
  -3   6   3   29.84    1.52
  -3   6   3   30.49    1.51
  -3   6   3   27.58    1.51
   3   6  -3   30.34    1.53
  -3   6   3   29.80    1.53
   3  -6   3   29.60    1.51
   3   6   3   29.89    1.52
   3   6   3   28.46    1.52
   3   6   3   30.62    1.51
   3   6   3   30.85    1.52
   3   6   3   30.06    1.49
   3  -6  -3   26.86    1.57
  -3   6  -3   30.07    1.54
  -3  -6   3   29.32    1.52
  -3   6  -3   29.51    1.54
   3   7  -3    0.96    0.28
   3   7  -3    1.02    0.34
  -3   7   3    1.21    0.30
  -3   7   3    0.51    0.38
  -3  -7  -3    0.76    0.39
  -3   7   3    0.54    0.34
   3  -7  -3    0.57    0.38
  -3   7  -3    0.07    0.31
   3   7   3    0.97    0.40
  -3   7  -3    0.39    0.35
  -3  -7   3    0.57    0.34
   3   7   3    0.51    0.31
   3   7   3    0.36    0.31
  -3   8   3    9.40    1.02
   3   8  -3    9.43    0.88
  -3  -8  -3   10.41    0.98
  -3   8   3   10.18    0.83
   3   8  -3   10.44    0.91
   3  -8   3    8.81    0.82
   3   8   3   10.46    0.90
   3   8   3    9.17    0.99
   3   8   3    9.16    0.86
   3  -8  -3   11.38    0.94
  -3  -8   3   10.15    0.85
  -3   8  -3   10.48    0.83
   3   9  -3    0.10    0.61
  -3  -9  -3    0.52    0.62
  -3   9  -3    0.36    0.72
   3  -9  -3    0.36    0.68
  -3   0  -4    0.02    0.12
  -3   0   4   -0.08    0.08
   3   0  -4    0.03    0.06
  -3   0  -4    0.09    0.07
   3   0   4    0.02    0.08
   3   0   4    0.05    0.07
   3   0   4    0.15    0.11
  -3   0   4   -0.05    0.11
   3   0  -4    0.19    0.12
   3   0  -4    0.03    0.08
   3   1  -4   11.67    0.61
   3  -1   4   12.16    0.61
  -3   1   4   12.43    0.62
   3   1  -4   11.88    0.60
  -3  -1  -4   11.04    0.60
   3  -1   4   12.07    0.62
  -3  -1  -4   12.49    0.61
   3  -1   4   13.55    0.63
  -3   1   4   10.74    0.60
  -3   1   4   11.65    0.62
   3   1   4   10.81    0.58
  -3  -1   4   12.32    0.60
  -3  -1   4   12.20    0.60
   3  -1  -4   10.21    0.61
  -3   1  -4   12.14    0.59
   3   1   4   11.56    0.60
   3  -1  -4   11.31    0.59
   3  -1  -4   12.44    0.58
   3  -2   4   14.51    0.75
  -3  -2  -4   13.58    0.77
   3   2  -4   14.32    0.74
  -3  -2  -4   14.77    0.75
  -3   2   4   14.76    0.72
  -3   2   4   14.24    0.71
   3   2  -4   14.92    0.75
  -3   2   4   14.90    0.75
  -3   2   4   16.35    0.76
   3   2  -4   14.66    0.75
   3  -2   4   14.80    0.75
   3   2   4   16.35    0.77
  -3   2  -4   15.07    0.77
   3   2   4   15.04    0.74
  -3  -2   4   15.10    0.77
   3   2   4   15.58    0.74
   3   2   4   14.57    0.76
   3  -2  -4   14.50    0.74
   3  -2  -4   14.76    0.78
  -3  -2   4   14.91    0.76
   3   3  -4    0.79    0.14
   3  -3   4    0.63    0.15
   3   3  -4    0.46    0.15
  -3   3   4    0.53    0.14
   3  -3   4    0.52    0.17
  -3  -3  -4    0.55    0.09
  -3   3   4    0.56    0.13
  -3   3   4    0.34    0.12
  -3  -3  -4    0.52    0.19
   3   3  -4    0.37    0.13
   3   3   4    0.46    0.13
  -3  -3   4    0.26    0.15
  -3  -3   4    0.68    0.18
   3   3   4    0.61    0.13
  -3   3  -4    0.67    0.14
   3  -3  -4    0.54    0.10
   3  -3  -4    0.67    0.18
   3   3   4    0.81    0.14
   3   3   4    0.42    0.14
   3   4  -4    1.59    0.23
  -3   4   4    1.38    0.22
   3  -4   4    1.05    0.22
  -3   4   4    1.21    0.21
   3   4  -4    1.77    0.22
  -3   4   4    1.30    0.19
  -3   4   4    1.32    0.19
  -3   4   4    1.24    0.20
  -3  -4  -4    1.45    0.24
   3  -4  -4    1.35    0.23
   3   4   4    1.58    0.21
  -3  -4   4    1.72    0.22
  -3   4  -4    1.23    0.20
  -3  -4   4    1.40    0.20
   3   4   4    1.46    0.21
   3   4   4    1.31    0.20
   3   4   4    1.50    0.20
   3   4   4    1.31    0.20
  -3   4  -4    0.99    0.21
  -3  -5  -4    1.48    0.29
   3  -5   4    1.65    0.25
  -3   5   4    1.58    0.25
   3   5  -4    1.04    0.24
  -3   5   4    1.93    0.23
  -3   5   4    1.47    0.24
  -3   5   4    1.25    0.24
  -3   5   4    0.99    0.22
   3   5  -4    1.28    0.26
   3   5   4    1.47    0.21
   3   5   4    1.80    0.24
   3   5   4    1.06    0.26
  -3  -5   4    1.80    0.27
  -3   5  -4    1.53    0.24
   3  -5  -4    1.96    0.31
   3   5   4    1.56    0.22
   3   5   4    1.56    0.25
  -3   5  -4    1.12    0.26
  -3   6   4    2.34    0.31
   3   6  -4    3.03    0.36
   3   6  -4    3.42    0.33
   3  -6   4    2.89    0.37
  -3   6   4    2.52    0.36
  -3   6   4    2.62    0.34
  -3  -6  -4    2.78    0.41
  -3   6   4    3.13    0.38
  -3   6   4    3.01    0.32
   3   6   4    3.30    0.38
  -3  -6   4    2.65    0.35
   3   6   4    2.80    0.36
  -3   6  -4    3.12    0.35
   3   6   4    3.27    0.41
   3  -6  -4    3.30    0.42
  -3   6  -4    2.96    0.38
   3   6   4    3.11    0.38
   3   6   4    3.65    0.33
   3   7  -4    0.42    0.36
  -3  -7  -4    1.09    0.41
  -3   7   4    1.55    0.34
  -3   7   4    1.51    0.49
   3  -7   4    1.36    0.40
   3   7  -4    0.81    0.31
  -3   7   4    1.18    0.37
   3   7   4    1.08    0.32
  -3   7  -4    1.29    0.38
   3   7   4    1.17    0.36
   3   7   4    1.16    0.48
  -3   7  -4    0.57    0.41
  -3  -7   4    1.15    0.40
   3  -7  -4    1.23    0.43
  -3   8   4    0.87    0.45
   3   8  -4    0.13    0.42
   3   8  -4    0.62    0.55
  -3  -8  -4    0.44    0.52
   3  -8  -4    0.56    0.49
   3   8   4    0.50    0.59
  -3   8  -4    0.35    0.66
  -3   0   5    0.35    0.14
   3   0  -5    0.08    0.08
  -3   0  -5    0.06    0.10
   3   0   5    0.11    0.09
  -3   0   5    0.21    0.09
   3   0   5    0.33    0.10
   3   0   5    0.50    0.14
   3   0  -5    0.26    0.10
  -3  -1  -5    3.07    0.24
  -3  -1  -5    3.56    0.27
   3   1  -5    3.15    0.22
   3   1  -5    2.94    0.22
  -3   1   5    2.92    0.24
   3  -1   5    2.90    0.27
  -3   1   5    2.88    0.26
   3  -1   5    3.17    0.23
   3  -1  -5    2.69    0.27
   3  -1  -5    3.43    0.21
  -3  -1   5    3.00    0.24
   3   1   5    3.11    0.25
   3  -1  -5    3.31    0.27
  -3   1  -5    2.92    0.24
  -3  -1   5    2.89    0.27
   3   1   5    3.28    0.24
  -3   2   5   10.22    0.51
  -3   2   5    9.87    0.55
   3   2  -5    9.37    0.53
  -3  -2  -5    9.37    0.52
   3  -2   5    9.90    0.54
   3   2  -5    9.22    0.52
  -3  -2  -5    9.36    0.56
   3  -2   5    9.45    0.54
  -3   2   5    9.88    0.55
  -3  -2   5    9.36    0.53
  -3  -2   5    9.57    0.54
   3   2   5    9.40    0.50
   3   2   5    9.28    0.52
   3  -2  -5    9.48    0.52
  -3   2  -5   10.16    0.53
   3  -2  -5    8.59    0.56
   3  -2  -5   10.45    0.50
   3   2   5    9.88    0.55
   3   2   5    9.68    0.48
  -3  -3  -5    4.14    0.39
   3  -3   5    4.20    0.34
  -3   3   5    3.81    0.29
   3  -3   5    4.52    0.36
   3   3  -5    3.76    0.33
  -3   3   5    4.48    0.32
  -3   3   5    4.01    0.34
   3   3  -5    3.89    0.32
   3  -3  -5    4.65    0.40
   3   3   5    4.05    0.33
   3   3   5    4.63    0.35
   3   3   5    4.11    0.29
   3  -3  -5    4.66    0.28
  -3  -3   5    3.92    0.36
   3   3   5    4.42    0.31
  -3   3  -5    4.48    0.35
  -3  -3   5    4.31    0.35
  -3   4   5    0.60    0.21
  -3   4   5    0.27    0.19
  -3  -4  -5    0.60    0.21
  -3   4   5    0.82    0.20
  -3   4   5    0.72    0.20
  -3   4   5    0.82    0.19
   3   4  -5    0.58    0.19
  -3  -4  -5    0.71    0.14
   3  -4   5    0.44    0.23
   3   4  -5    0.67    0.20
   3  -4   5    0.66    0.24
   3  -4  -5    1.11    0.26
  -3   4  -5    0.67    0.20
   3   4   5    0.53    0.20
  -3  -4   5    0.49    0.21
   3   4   5    1.11    0.20
   3   4   5    0.47    0.20
   3   4   5    0.53    0.16
   3   4   5    0.63    0.20
  -3  -4   5    0.69    0.23
  -3   5   5    1.66    0.30
  -3  -5  -5    1.64    0.33
   3   5  -5    1.55    0.27
  -3   5   5    1.42    0.25
  -3   5   5    1.51    0.23
  -3   5   5    1.52    0.26
   3  -5   5    2.17    0.30
   3   5  -5    1.59    0.30
  -3   5   5    1.27    0.25
   3   5   5    1.24    0.33
   3   5   5    1.80    0.30
   3   5   5    1.55    0.24
   3  -5  -5    1.45    0.32
   3   5   5    1.50    0.27
  -3   5  -5    1.34    0.27
  -3  -5   5    1.33    0.27
   3   5   5    1.50    0.26
  -3   6   5    1.24    0.33
   3   6  -5    0.82    0.32
  -3   6   5    1.30    0.30
  -3   6   5    1.16    0.32
   3   6  -5    1.21    0.33
  -3   6   5    1.16    0.31
  -3  -6  -5    1.60    0.38
  -3   6   5    1.47    0.29
   3  -6   5    0.74    0.37
  -3   6  -5    1.48    0.29
   3   6   5    1.15    0.28
  -3   6  -5    0.97    0.34
   3   6   5    0.97    0.32
   3   6   5    1.68    0.27
  -3  -6   5    1.03    0.35
   3   6   5    0.74    0.37
   3   6   5    1.12    0.30
   3  -6  -5    1.21    0.36
   3   7  -5    0.42    0.43
  -3  -7  -5   -0.32    0.41
   3  -7   5    0.73    0.43
   3   7  -5    0.37    0.39
  -3   7   5   -0.45    0.36
  -3   7  -5   -0.23    0.35
   3   7   5    0.12    0.43
   3   7   5    0.56    0.36
  -3   7  -5    0.26    0.42
  -3  -7   5    0.00    0.38
   3  -7  -5   -0.07    0.41
   3   8  -5    4.03    0.66
   3   8  -5    4.23    0.59
  -3  -8  -5    4.52    0.62
  -3   8  -5    4.44    0.71
   3  -8  -5    4.26    0.66
   3   0   6   -0.18    0.14
   3   0   6   -0.14    0.17
  -3   0   6   -0.02    0.18
  -3   0  -6   -0.21    0.17
   3   0  -6   -0.28    0.13
  -3   0   6    0.01    0.16
  -3   1   6    1.46    0.22
   3  -1   6    1.51    0.22
   3   1  -6    1.52    0.18
   3   1  -6    1.53    0.20
  -3   1   6    1.02    0.18
   3  -1   6    1.44    0.22
  -3  -1  -6    1.18    0.22
  -3   1  -6    1.32    0.19
   3  -1  -6    0.98    0.17
   3   1   6    1.45    0.20
  -3  -1   6    1.55    0.22
   3   1   6    1.38    0.21
   3  -1  -6    1.45    0.23
  -3  -1   6    1.23    0.20
   3  -2   6    3.66    0.34
   3  -2   6    4.79    0.37
   3   2  -6    3.98    0.31
  -3   2   6    3.63    0.33
  -3   2   6    3.53    0.32
  -3  -2  -6    3.42    0.34
  -3   2   6    3.49    0.32
  -3  -2  -6    3.78    0.37
   3   2  -6    3.71    0.33
  -3  -2   6    3.63    0.35
  -3   2  -6    3.68    0.31
   3   2   6    3.57    0.31
   3  -2  -6    3.13    0.27
   3  -2  -6    4.00    0.37
   3   2   6    3.58    0.33
   3  -2  -6    4.18    0.34
  -3  -2   6    4.56    0.34
  -3   3   6    0.62    0.21
  -3   3   6    0.34    0.20
   3   3  -6    0.30    0.18
   3  -3   6    0.66    0.25
   3  -3   6    0.29    0.20
  -3  -3  -6    0.31    0.23
   3  -3  -6    0.32    0.13
   3   3   6    0.55    0.21
   3   3   6    0.60    0.16
  -3   3  -6    0.13    0.19
   3  -3  -6    0.63    0.25
   3   3   6    0.32    0.19
  -3  -3   6   -0.10    0.20
  -3  -3   6    0.31    0.20
  -3  -4  -6    3.09    0.34
  -3   4   6    2.63    0.32
  -3   4   6    2.17    0.29
   3   4  -6    2.39    0.30
  -3   4   6    2.25    0.31
   3  -4   6    2.68    0.33
   3  -4   6    2.18    0.32
   3   4   6    2.66    0.31
   3   4   6    2.43    0.32
  -3   4  -6    2.45    0.30
   3   4   6    2.40    0.29
   3  -4  -6    3.05    0.37
   3   4   6    2.74    0.30
  -3  -4   6    1.73    0.31
  -3  -4   6    2.54    0.35
  -3  -5  -6    0.33    0.31
   3  -5   6    0.76    0.29
  -3   5   6    0.59    0.27
  -3   5   6    0.73    0.27
  -3   5   6    0.51    0.22
  -3   5   6    0.41    0.25
   3   5  -6    0.44    0.27
   3   5   6    0.68    0.33
   3   5   6    0.36    0.27
  -3   5  -6    0.39    0.30
   3   5   6    0.87    0.30
   3  -5  -6    0.64    0.29
  -3  -5   6    0.48    0.32
   3   5   6    0.56    0.22
  -3  -6  -6    4.10    0.54
  -3   6   6    4.09    0.44
   3   6  -6    4.42    0.45
  -3   6   6    5.09    0.56
   3   6  -6    3.69    0.56
   3  -6   6    4.36    0.48
  -3   6   6    4.31    0.48
   3   6   6    5.24    0.49
  -3  -6   6    4.23    0.50
  -3   6  -6    3.69    0.47
   3  -6  -6    3.63    0.52
   3   6   6    4.07    0.42
   3   6   6    4.33    0.48
   3   7  -6    0.05    0.38
   3  -7   6    0.37    0.48
  -3  -7  -6    0.56    0.47
   3   7  -6    0.76    0.48
  -3  -7   6    1.30    0.52
   3  -7  -6    0.91    0.51
  -3  -8  -6   -0.53    0.52
   3   8  -6    0.43    0.66
  -3   8  -6    0.96    0.69
   3  -8  -6    0.44    0.60
   3   0   7    0.21    0.19
   3   0  -7    0.21    0.16
  -3   0  -7    0.16    0.21
   3   0   7    0.03    0.23
  -3   0   7   -0.01    0.19
  -3   0   7   -0.08    0.23
   3   1  -7    1.43    0.24
   3  -1   7    1.40    0.24
  -3   1   7    1.65    0.25
  -3  -1  -7    1.58    0.27
   3   1  -7    1.32    0.22
   3  -1   7    2.13    0.30
  -3   1   7    1.70    0.29
  -3  -1   7    1.42    0.23
   3  -1  -7    1.49    0.20
   3   1   7    1.52    0.27
   3  -1  -7    1.52    0.28
   3   1   7    1.28    0.23
  -3  -1   7    1.97    0.28
  -3   1  -7    1.20    0.24
  -3  -2  -7    0.92    0.26
   3  -2   7    0.66    0.23
   3   2  -7    1.03    0.23
  -3   2   7    0.67    0.23
   3  -2   7    1.25    0.25
  -3   2  -7    0.53    0.24
   3   2   7    0.78    0.22
  -3  -2   7    0.82    0.27
   3  -2  -7    0.97    0.17
  -3  -2   7    1.05    0.24
   3  -2  -7    0.75    0.24
   3   3  -7    1.17    0.24
  -3  -3  -7    1.83    0.31
  -3   3   7    1.62    0.27
   3  -3   7    1.63    0.29
   3  -3   7    1.22    0.28
  -3   3   7    1.87    0.33
  -3  -3   7    1.35    0.30
   3   3   7    1.53    0.33
   3  -3  -7    1.68    0.33
   3   3   7    1.30    0.27
  -3  -3   7    1.43    0.26
  -3   3  -7    1.96    0.30
  -3   4   7    4.66    0.45
  -3  -4  -7    4.94    0.52
  -3   4   7    4.90    0.48
   3  -4   7    4.40    0.48
   3  -4   7    5.56    0.52
   3   4  -7    4.12    0.46
  -3   4  -7    5.08    0.47
  -3  -4   7    4.68    0.45
   3  -4  -7    5.28    0.58
  -3  -4   7    4.82    0.52
   3   4   7    5.49    0.52
   3   4   7    4.91    0.49
   3   4   7    4.51    0.49
  -3   5   7   -0.12    0.29
  -3   5   7    0.40    0.33
  -3  -5  -7    0.48    0.34
   3  -5   7   -0.01    0.38
  -3   5   7    0.22    0.36
   3   5  -7   -0.30    0.33
   3   5   7    0.39    0.39
  -3  -5   7    0.88    0.41
  -3   5  -7    0.22    0.33
   3   5   7    0.42    0.27
   3  -5  -7    0.93    0.37
   3   5   7    0.30    0.33
   3  -6   7    0.03    0.52
   3   6  -7    0.10    0.40
  -3   6   7    0.72    0.42
  -3   6   7   -0.26    0.36
  -3  -6  -7    0.39    0.44
  -3  -6   7    0.82    0.51
   3   6   7    0.12    0.37
  -3   6  -7    0.91    0.50
   3   6   7    0.43    0.40
   3  -6  -7    0.38    0.42
   3  -7   7   -0.37    0.52
  -3  -7  -7    0.94    0.58
   3  -7  -7    0.39    0.52
  -3   0   8    0.18    0.32
  -3   0  -8    0.81    0.35
   3   0   8   -0.07    0.32
   3   0  -8    0.34    0.19
   3   0   8    0.43    0.28
   3   0  -8    0.38    0.26
  -3   0   8    0.10    0.25
   3  -1   8    2.43    0.37
  -3   1   8    2.64    0.33
  -3  -1  -8    3.31    0.38
   3  -1   8    3.07    0.31
   3   1   8    2.20    0.29
  -3   1  -8    2.78    0.32
   3  -1  -8    2.76    0.36
   3  -1  -8    2.66    0.30
  -3  -1   8    3.00    0.35
  -3  -1   8    2.58    0.33
   3   2  -8    3.48    0.40
  -3   2   8    3.51    0.41
   3  -2   8    3.63    0.39
  -3  -2  -8    4.12    0.46
   3  -2   8    3.93    0.40
  -3  -2   8    3.53    0.41
  -3   2  -8    2.59    0.41
  -3  -2   8    3.39    0.36
   3   2   8    3.53    0.39
  -3   3   8    0.19    0.28
   3  -3   8   -0.14    0.27
   3  -3   8    0.39    0.31
  -3  -3  -8    0.21    0.31
   3   3  -8   -0.19    0.25
   3  -3  -8   -0.13    0.31
   3   3   8    0.22    0.29
  -3  -3   8    0.37    0.36
  -3  -3   8   -0.02    0.31
  -3   3  -8    0.34    0.32
   3  -4   8    0.54    0.38
  -3   4   8    0.25    0.32
   3   4  -8   -0.63    0.37
  -3  -4  -8   -0.31    0.38
  -3  -4   8    0.27    0.40
  -3  -4   8    0.22    0.34
   3   4   8   -0.11    0.28
   3  -4  -8    0.22    0.35
  -3   4  -8    0.21    0.29
   3   4   8    0.60    0.33
   3   5  -8    0.03    0.37
   3  -5   8   -0.03    0.49
  -3   5   8    0.41    0.40
  -3   5   8    0.16    0.42
  -3  -5  -8    0.15    0.36
   3  -5  -8    0.34    0.40
   3   5   8    0.57    0.37
   3   5   8    0.52    0.37
  -3  -5   8    1.18    0.59
  -3   5  -8    0.19    0.43
   3   5   8    0.15    0.38
  -3  -6  -8    1.14    0.52
   3  -6   8    0.01    0.68
   3   6  -8    0.06    0.57
  -3   6   8    1.18    0.53
  -3   6   8    0.71    0.47
  -3  -6   8    1.61    0.57
   3   6   8    1.07    0.48
   3   6   8    1.77    0.55
   3  -6  -8    1.22    0.54
  -3   6  -8    1.73    0.52
  -3  -7  -8   -1.21    0.60
  -3   7   8    0.76    0.65
   3  -7   8    0.15    0.59
   3  -7  -8   -0.35    0.58
  -3   0   9    0.71    0.32
   3   0   9    1.02    0.34
   3   0  -9    0.16    0.36
  -3   0  -9    0.45    0.37
   3  -1   9    1.11    0.34
   3  -1   9    0.69    0.42
  -3   1   9    0.71    0.34
  -3  -1  -9    0.99    0.40
   3   1   9    1.64    0.37
   3  -1  -9    0.56    0.30
  -3  -1   9    1.28    0.38
  -3  -1   9    1.14    0.35
  -3   1  -9    0.80    0.35
   3  -2   9    3.38    0.44
  -3   2   9    3.19    0.47
   3  -2   9    3.22    0.45
  -3  -2  -9    3.11    0.45
   3   2   9    2.94    0.44
  -3  -2   9    3.93    0.46
   3  -2  -9    2.97    0.45
  -3  -2   9    3.46    0.46
   3  -3   9    0.24    0.38
  -3  -3  -9    0.80    0.43
   3  -3   9    0.88    0.43
  -3   3   9    0.50    0.39
  -3  -3   9    0.33    0.37
  -3  -3   9    1.56    0.45
   3  -3  -9    1.05    0.43
   3   3   9    0.77    0.32
   3   4  -9    1.29    0.39
  -3  -4  -9    0.99    0.53
   3  -4   9    0.28    0.52
  -3   4   9    0.79    0.48
  -3   4  -9    1.05    0.51
   3  -4  -9    0.79    0.41
  -3  -4   9    0.87    0.65
   3   4   9    0.46    0.39
   3   4   9    0.80    0.43
  -3   5   9    0.15    0.48
  -3  -5  -9    0.27    0.49
  -3   5   9    1.26    0.42
   3  -5  -9    0.14    0.47
  -3   5  -9    1.74    0.59
  -3  -5   9    1.49    0.67
   3   5   9   -0.15    0.42
   3   5   9    0.68    0.48
   3   6  -9    1.59    0.69
  -3  -6  -9    1.32    0.62
  -3   6   9    0.00    0.50
   3  -6  -9    0.22    0.58
  -3   6  -9    1.12    0.66
   3   6   9    1.21    0.64
   3   6   9    0.17    0.61
  -3   0 -10   -0.29    0.41
   3   0  10    0.39    0.32
   3   0 -10   -0.45    0.43
  -3   0  10    0.60    0.45
  -3  -1 -10    0.23    0.48
   3  -1  10    0.42    0.45
  -3   1  10    0.35    0.38
   3   1  10    0.62    0.38
  -3  -1  10    0.29    0.35
  -3   1 -10    0.60    0.45
   3  -1 -10    0.72    0.38
  -3   2  10    0.27    0.46
   3  -2  10    0.10    0.44
   3  -2  10   -0.21    0.51
  -3  -2 -10    1.26    0.53
   3   2  10    0.15    0.35
  -3  -2  10   -0.05    0.50
   3  -2 -10    0.80    0.45
  -3  -2  10    0.24    0.45
  -3   3  10   -0.17    0.41
   3  -3  10   -0.50    0.51
  -3  -3 -10    0.08    0.53
   3   3  10    0.57    0.50
  -3  -3  10    0.76    0.55
   3  -3 -10    0.65    0.47
  -3  -3  10   -0.31    0.45
   3  -4  10    1.12    0.66
  -3   4  10    1.97    0.45
  -3   4  10    2.86    0.60
  -3  -4  10    2.99    0.73
   3   4  10    1.94    0.51
   3  -4 -10    1.85    0.59
   3   4  10    2.71    0.60
  -3   5  10    1.47    0.49
  -3   5  10    1.29    0.57
   3  -5 -10    0.81    0.56
  -3  -5  10    0.89    0.79
   3   5  10    1.21    0.47
   3   5  10    1.14    0.60
  -3   0  11    0.54    0.51
   3   0  11   -1.26    0.46
  -3   0 -11    0.56    0.50
  -3  -1 -11    0.68    0.53
   3   1  11    0.45    0.53
   3  -1 -11   -0.01    0.45
  -3  -1  11    0.02    0.51
   3  -2  11    2.11    0.64
  -3   2  11    1.70    0.59
  -3  -2  11    1.21    0.56
   3   2  11    0.83    0.43
   3  -3  11   -0.08    0.78
   3  -3  11   -0.47    0.59
  -3  -3  11    0.41    0.64
   3   3  11    0.56    0.44
  -3   4  11    3.53    0.75
  -3  -4  11    3.27    0.98
   3   4  11    3.00    0.59
   3   4  11    3.66    0.57
   3   0  12    0.22    0.50
  -3   0 -12    0.49    0.60
  -3   0  12    0.74    0.51
  -3  -1  12   -0.02    0.53
   3   2  12    4.35    0.63
   3  -2 -12    0.99    0.73
  -4  -1   0    0.24    0.05
   4   1   0    0.19    0.02
   4  -1   0    0.17    0.06
  -4  -1   0    0.14    0.05
  -4   1   0    0.13    0.05
   4   1   0    0.22    0.07
  -4  -1   0    0.19    0.03
   4   1   0    0.15    0.04
  -4   1   0    0.09    0.03
  -4   1   0    0.25    0.04
   4  -1   0    0.23    0.05
  -4  -1   0    0.20    0.05
   4   1   0    0.02    0.03
   4   1   0    0.03    0.03
   4  -2   0    3.88    0.22
   4   2   0    4.07    0.23
   4  -2   0    3.55    0.22
  -4   2   0    4.07    0.21
  -4   2   0    3.93    0.22
  -4  -2   0    3.65    0.23
   4  -2   0    4.25    0.24
  -4  -2   0    4.51    0.23
   4   2   0    3.68    0.22
  -4   2   0    3.62    0.25
  -4   2   0    4.62    0.24
   4  -3   0   11.42    0.65
  -4  -3   0   11.97    0.62
   4   3   0   13.46    0.63
  -4  -3   0   13.63    0.67
  -4  -3   0   11.99    0.62
  -4   3   0   12.05    0.64
   4  -3   0   12.29    0.62
  -4  -3   0   13.76    0.64
   4   3   0   12.75    0.63
  -4   3   0   12.41    0.63
   4  -3   0   11.85    0.61
  -4   3   0   12.31    0.61
   4   3   0   13.39    0.65
  -4  -4   0    0.51    0.11
  -4   4   0    0.63    0.12
  -4  -4   0    0.36    0.14
   4  -4   0    0.58    0.11
   4   4   0    0.55    0.11
  -4   4   0    0.40    0.11
   4  -4   0    0.09    0.13
   4  -4   0    0.93    0.19
   4  -4   0    0.47    0.11
   4   4   0    0.80    0.13
   4   4   0    0.72    0.12
  -4  -4   0    0.77    0.17
  -4   4   0    0.51    0.11
  -4   5   0    0.19    0.19
  -4  -5   0    0.22    0.17
  -4   5   0    0.13    0.13
  -4   5   0    0.04    0.13
   4  -5   0   -0.04    0.12
  -4  -5   0    0.07    0.13
   4   5   0    0.10    0.15
   4  -5   0    0.21    0.21
   4   5   0    0.38    0.18
   4   5   0    0.18    0.15
   4  -5   0    0.52    0.17
   4   6   0    0.07    0.22
  -4   6   0    0.05    0.18
   4   6   0    0.32    0.19
   4  -6   0    0.08    0.17
  -4   6   0    0.17    0.22
  -4  -6   0    0.15    0.19
   4   6   0    0.13    0.22
  -4  -7   0   -0.40    0.26
  -4   7   0   -0.27    0.30
   4  -7   0   -0.07    0.24
   4   7   0    0.07    0.28
  -4   7   0   -0.36    0.23
   4   7   0    0.46    0.37
   4  -8   0    1.50    0.36
   4   8   0    1.41    0.52
  -4   8   0    1.55    0.45
   4   8   0    1.42    0.43
  -4   8   0    0.94    0.41
  -4   9   0    0.38    0.53
  -4   9   0    0.96    0.54
  -4   9   0   -0.01    0.55
   4   9   0    0.58    0.54
  -4   1   1    0.72    0.09
  -4   1   1    0.85    0.06
   4  -1   1    0.91    0.09
  -4   1   1    0.82    0.07
   4  -1   1    0.98    0.10
  -4  -1  -1    0.81    0.08
   4   1  -1    0.54    0.07
  -4   1   1    0.78    0.07
   4   1  -1    0.89    0.09
  -4   1   1    0.88    0.06
  -4  -1  -1    0.87    0.09
  -4   1  -1    0.93    0.09
  -4   1  -1    0.54    0.07
   4   1   1    0.88    0.10
   4  -1  -1    0.91    0.08
  -4   1  -1    1.00    0.10
  -4  -1   1    0.92    0.10
  -4  -1   1    0.81    0.06
   4  -1  -1    0.91    0.09
   4   1   1    0.67    0.08
  -4  -1   1    0.78    0.08
   4   1   1    0.88    0.06
  -4   1  -1    0.76    0.08
   4   1   1    0.87    0.07
  -4   2   1  921.74   44.81
  -4   2   1  941.85   44.81
  -4   2   1  957.74   44.87
  -4  -2  -1  988.23   44.79
  -4  -2  -1  954.55   44.78
  -4   2   1  964.44   44.84
  -4   2   1 1000.00   44.83
   4  -2   1  936.80   44.81
   4   2  -1  949.21   44.82
   4   2  -1  929.08   44.81
  -4  -2  -1  935.32   44.80
  -4  -2   1  927.93   44.72
   4  -2  -1  968.98   44.75
   4   2   1  962.03   44.73
   4   2   1  958.93   44.77
  -4   2  -1  964.91   44.74
  -4  -2   1  973.21   44.74
   4   2   1  936.38   44.76
  -4   2  -1  965.31   44.79
  -4  -2   1  939.07   44.74
   4  -2  -1  907.65   44.79
   4  -2  -1  941.42   44.73
   4  -2  -1  966.45   44.73
  -4   2  -1  951.55   44.74
   4  -3   1    1.28    0.15
  -4   3   1    1.23    0.11
   4   3  -1    1.16    0.12
   4  -3   1    1.18    0.13
   4   3  -1    1.01    0.13
  -4  -3  -1    1.21    0.15
  -4  -3  -1    0.90    0.10
  -4   3   1    1.32    0.13
  -4   3   1    1.11    0.13
   4  -3   1    1.18    0.12
   4   3   1    1.49    0.15
  -4   3  -1    1.40    0.14
  -4   3  -1    1.16    0.14
   4   3   1    1.35    0.15
   4  -3  -1    1.15    0.15
  -4  -3   1    1.34    0.15
  -4  -3   1    1.19    0.13
   4  -3  -1    1.25    0.11
   4   3   1    1.24    0.11
   4   3   1    1.05    0.12
   4   4  -1   22.40    1.13
   4  -4   1   21.28    1.11
   4   4  -1   21.35    1.11
  -4   4   1   22.31    1.12
   4  -4   1   23.24    1.09
   4  -4   1   22.80    1.09
  -4  -4  -1   22.91    1.14
  -4  -4  -1   22.31    1.08
  -4   4   1   22.38    1.09
  -4   4   1   22.49    1.10
  -4  -4   1   20.22    1.10
   4   4   1   22.28    1.11
   4   4   1   22.56    1.10
   4  -4  -1   22.21    1.07
  -4  -4   1   22.79    1.09
   4   4   1   22.44    1.10
   4  -4  -1   23.57    1.13
  -4   4  -1   22.27    1.12
  -4   4  -1   21.62    1.08
  -4   4  -1   21.80    1.10
   4   4   1   22.28    1.07
  -4   5   1    1.02    0.18
  -4  -5  -1    0.97    0.14
   4  -5   1    1.23    0.18
   4   5  -1    0.99    0.21
   4  -5   1    1.01    0.16
   4   5  -1    1.30    0.19
  -4   5   1    1.13    0.21
   4  -5   1    1.15    0.23
  -4   5   1    0.89    0.16
  -4   5   1    1.13    0.17
  -4  -5  -1    0.75    0.24
  -4  -5  -1    1.17    0.16
  -4   5  -1    1.24    0.21
   4   5   1    1.07    0.15
  -4  -5   1    1.19    0.18
  -4   5  -1    0.97    0.19
   4   5   1    1.36    0.21
  -4  -5   1    1.18    0.23
   4   5   1    1.31    0.19
   4   5   1    1.23    0.20
   4  -5  -1    1.15    0.15
   4  -5  -1    0.85    0.25
   4  -5  -1    1.08    0.15
   4   6  -1    0.46    0.23
   4   6  -1    0.24    0.20
  -4  -6  -1    0.42    0.18
  -4  -6  -1   -0.06    0.28
  -4   6   1    0.32    0.20
  -4   6   1    0.12    0.22
  -4   6   1    0.27    0.23
  -4   6   1    0.13    0.24
   4  -6   1    0.32    0.20
  -4   6   1    0.84    0.20
  -4   6  -1    0.13    0.23
   4   6   1    0.00    0.18
   4  -6  -1   -0.03    0.29
  -4   6  -1    0.43    0.23
   4   6   1    0.29    0.22
   4   6   1    0.38    0.23
   4  -6  -1    0.42    0.16
  -4  -6   1    0.44    0.22
   4   7  -1   -0.24    0.25
  -4   7   1    0.06    0.29
   4   7  -1    0.52    0.31
  -4   7   1   -0.05    0.29
  -4  -7  -1    0.56    0.28
   4  -7   1    0.03    0.28
  -4   7   1   -0.12    0.29
  -4   7  -1    0.49    0.28
  -4  -7   1    0.33    0.30
   4   7   1    0.37    0.30
   4  -7  -1    0.13    0.35
   4   7   1    0.17    0.26
  -4   7  -1   -0.18    0.31
   4   8  -1    3.94    0.58
  -4   8   1    3.88    0.59
  -4  -8  -1    3.54    0.43
   4   8  -1    3.06    0.58
  -4   8   1    3.74    0.49
   4   8   1    3.18    0.49
   4   8   1    4.52    0.55
   4  -8  -1    3.83    0.40
  -4   8  -1    3.29    0.51
   4   8   1    3.48    0.54
  -4   8  -1    3.30    0.49
   4   9  -1    0.06    0.68
  -4   9   1   -0.72    0.48
   4   9  -1    0.07    0.53
   4  -9   1   -0.23    0.49
  -4   9   1   -0.04    0.64
   4   9   1   -1.05    0.46
   4   9   1    0.24    0.48
  -4   0   2    0.82    0.07
  -4   0  -2    0.80    0.09
   4   0   2    0.64    0.07
  -4   0   2    0.63    0.08
  -4   0   2    0.63    0.08
  -4   0  -2    0.65    0.08
  -4   0   2    0.45    0.08
   4   0  -2    0.78    0.09
   4   0  -2    0.57    0.08
  -4   0   2    0.67    0.08
   4   0   2    0.61    0.08
  -4   0  -2    0.64    0.06
   4   0   2    0.82    0.08
   4   0  -2    0.69    0.08
   4   0   2    0.70    0.09
  -4   0  -2    0.81    0.09
  -4   1   2    4.02    0.22
   4  -1   2    3.46    0.23
   4   1  -2    3.66    0.21
  -4  -1  -2    3.48    0.22
  -4   1   2    3.71    0.20
   4   1  -2    3.96    0.22
   4  -1   2    3.64    0.22
  -4  -1  -2    3.61    0.24
  -4   1   2    3.77    0.20
   4  -1   2    3.76    0.22
   4   1  -2    3.63    0.23
   4  -1   2    3.94    0.23
  -4   1   2    3.80    0.20
   4  -1   2    4.07    0.22
  -4  -1  -2    3.79    0.20
   4   1  -2    3.75    0.23
  -4  -1   2    4.04    0.23
  -4   1  -2    4.01    0.23
   4   1   2    4.09    0.21
   4   1   2    4.12    0.21
  -4  -1   2    3.87    0.23
  -4  -1   2    3.67    0.23
   4   1   2    3.65    0.20
   4  -1  -2    3.93    0.23
   4   1   2    4.30    0.25
  -4  -1   2    3.95    0.22
  -4   1  -2    3.93    0.23
   4  -1  -2    3.70    0.23
   4  -1  -2    3.89    0.20
   4   1   2    3.67    0.23
  -4   1  -2    3.69    0.22
   4  -1  -2    3.90    0.21
   4   2  -2   21.21    1.01
   4   2  -2   20.33    1.00
   4   2  -2   21.07    1.00
   4  -2   2   21.28    0.99
  -4   2   2   21.05    1.01
  -4   2   2   21.38    0.99
  -4  -2  -2   20.09    0.97
   4  -2   2   20.26    1.00
  -4  -2  -2   17.52    1.00
   4   2  -2   19.65    0.98
  -4   2   2   21.32    0.99
   4  -2   2   20.56    1.00
  -4  -2   2   20.40    1.03
  -4   2  -2   21.33    1.02
  -4   2  -2   21.06    1.03
   4   2   2   21.38    1.02
   4   2   2   21.78    1.03
   4   2   2   21.03    1.02
   4  -2  -2   21.69    1.02
  -4   2  -2   20.93    1.03
  -4  -2   2   19.41    1.03
  -4  -2   2   21.59    1.01
   4  -2  -2   21.91    1.01
   4  -2  -2   20.67    1.04
  -4   3   2    3.22    0.21
   4  -3   2    2.82    0.25
   4   3  -2    3.32    0.21
  -4   3   2    2.96    0.21
   4   3  -2    2.84    0.23
   4  -3   2    3.07    0.21
  -4   3   2    3.11    0.23
  -4   3   2    3.19    0.21
   4   3  -2    2.91    0.23
  -4  -3  -2    3.20    0.24
   4   3   2    2.74    0.20
   4   3   2    3.31    0.21
  -4  -3   2    2.74    0.26
  -4   3  -2    3.08    0.20
   4   3   2    3.08    0.21
   4   3   2    3.22    0.21
   4   3   2    2.97    0.21
  -4  -3   2    3.07    0.21
   4  -3  -2    2.85    0.23
  -4   3  -2    3.05    0.20
  -4   3  -2    2.91    0.22
  -4   4   2    2.08    0.21
   4  -4   2    2.53    0.23
  -4   4   2    1.52    0.19
  -4  -4  -2    2.80    0.30
   4   4  -2    1.75    0.23
  -4   4   2    2.23    0.23
   4   4  -2    2.17    0.23
  -4   4   2    2.03    0.21
   4  -4   2    1.96    0.19
  -4   4   2    1.94    0.20
   4   4   2    1.21    0.20
  -4  -4   2    2.66    0.23
   4   4   2    1.58    0.18
   4   4   2    2.49    0.24
   4   4   2    2.69    0.24
  -4   4  -2    1.83    0.19
   4  -4  -2    1.74    0.15
   4   4   2    2.36    0.21
  -4   4  -2    1.45    0.23
   4  -4  -2    2.63    0.25
  -4  -5  -2    0.41    0.23
  -4  -5  -2    0.55    0.13
  -4  -5  -2    0.61    0.12
   4  -5   2    0.49    0.17
  -4   5   2    0.64    0.17
  -4   5   2    0.58    0.17
  -4   5   2    0.36    0.17
  -4   5   2    0.30    0.19
   4   5  -2    0.39    0.18
  -4   5   2    0.16    0.18
   4   5  -2    0.21    0.20
   4  -5  -2    0.40    0.22
   4   5   2    0.38    0.19
   4   5   2    0.74    0.18
   4   5   2    0.16    0.16
   4  -5  -2    0.47    0.13
   4  -5  -2    0.44    0.12
  -4  -5   2    0.40    0.17
  -4   5  -2    0.54    0.17
   4   5   2    0.39    0.15
   4   5   2    0.36    0.20
  -4   5  -2    0.58    0.16
  -4   5  -2    0.34    0.18
  -4   6   2    3.39    0.35
  -4   6   2    3.51    0.32
  -4   6   2    3.46    0.38
  -4  -6  -2    2.76    0.28
   4   6  -2    4.27    0.43
  -4   6   2    3.36    0.37
   4   6  -2    3.82    0.38
  -4   6   2    3.38    0.35
   4  -6   2    4.00    0.41
  -4  -6  -2    3.33    0.40
   4   6   2    3.39    0.38
  -4   6  -2    3.22    0.35
  -4  -6   2    3.91    0.37
   4   6   2    3.70    0.37
   4   6   2    3.23    0.34
   4  -6  -2    3.84    0.44
   4  -6  -2    3.13    0.30
  -4   6  -2    3.86    0.42
   4   6   2    3.34    0.35
   4   6   2    3.87    0.36
   4   7  -2   -0.22    0.28
   4   7  -2    0.09    0.30
  -4   7   2   -0.42    0.30
  -4  -7  -2   -0.13    0.22
  -4   7   2    0.28    0.28
  -4  -7  -2    0.74    0.38
  -4   7   2   -0.45    0.35
   4  -7   2   -0.50    0.29
  -4   7  -2   -0.03    0.26
  -4   7  -2    0.04    0.26
   4   7   2    0.53    0.31
   4  -7  -2    0.30    0.36
   4   7   2    0.47    0.37
  -4  -7   2    0.19    0.27
   4   7   2    0.10    0.27
   4   8  -2    0.05    0.42
   4  -8   2    0.15    0.38
  -4  -8  -2    0.70    0.46
  -4   8   2   -0.23    0.47
  -4   8   2   -0.17    0.36
   4   8  -2   -0.61    0.35
  -4   8   2    0.38    0.39
  -4   8  -2    0.26    0.39
   4   8   2   -0.25    0.48
  -4   8  -2    0.08    0.40
   4  -8  -2    0.18    0.49
   4   8   2    0.29    0.40
   4   8   2    0.35    0.35
   4   9  -2    0.01    0.62
  -4   9   2    0.72    0.51
   4   9  -2   -0.09    0.56
   4   9   2   -0.87    0.73
  -4   9  -2    0.13    0.46
  -4   9  -2   -0.20    0.71
   4   9   2    0.05    0.50
  -4   0   3  200.61    9.60
  -4   0   3  205.92    9.60
   4   0  -3  208.97    9.58
   4   0  -3  209.41    9.60
  -4   0   3  213.61    9.60
   4   0   3  202.48    9.60
  -4   0  -3  194.40    9.60
   4   0  -3  198.78    9.60
   4   0   3  206.82    9.60
  -4   0  -3  197.07    9.59
   4   0   3  202.67    9.59
   4  -1   3   10.55    0.54
  -4   1   3   11.02    0.54
  -4  -1  -3   10.06    0.53
  -4   1   3   10.33    0.53
  -4  -1  -3   10.17    0.55
   4  -1   3   10.93    0.54
   4   1  -3   10.85    0.53
   4   1  -3   10.76    0.53
   4  -1   3   10.32    0.54
   4   1  -3   10.69    0.54
  -4  -1  -3   10.83    0.53
  -4   1   3   10.51    0.54
   4  -1  -3   11.82    0.57
  -4   1  -3   10.61    0.54
   4   1   3   10.15    0.52
   4  -1  -3   10.58    0.53
  -4  -1   3   10.59    0.53
   4  -1  -3    9.58    0.55
   4  -1  -3   10.89    0.52
   4   1   3   10.74    0.52
  -4  -1   3   10.61    0.54
   4   1   3   10.55    0.54
   4   2  -3   14.81    0.76
   4  -2   3   15.73    0.76
   4   2  -3   14.91    0.76
  -4   2   3   15.25    0.76
  -4   2   3   15.11    0.76
  -4  -2  -3   15.80    0.78
   4  -2   3   15.04    0.76
  -4   2   3   15.47    0.74
   4   2  -3   14.33    0.75
   4   2  -3   14.70    0.76
  -4  -2  -3   15.77    0.75
   4   2   3   14.72    0.74
   4   2   3   15.12    0.75
  -4   2  -3   14.87    0.75
   4   2   3   14.53    0.75
  -4  -2   3   15.11    0.75
   4  -2  -3   15.03    0.76
  -4  -2   3   15.23    0.74
   4  -2  -3   15.52    0.73
  -4   3   3    7.51    0.42
   4   3  -3    7.22    0.42
   4   3  -3    7.70    0.42
  -4  -3  -3    7.05    0.37
   4   3  -3    7.13    0.43
   4  -3   3    7.48    0.42
   4   3  -3    7.42    0.40
  -4   3   3    7.28    0.40
   4  -3   3    7.84    0.43
  -4   3   3    7.75    0.42
  -4  -3  -3    8.04    0.43
  -4   3   3    7.79    0.44
   4   3   3    7.59    0.43
  -4  -3   3    7.52    0.42
   4  -3  -3    7.99    0.39
   4   3   3    7.91    0.43
  -4   3  -3    7.68    0.43
   4   3   3    7.46    0.43
   4   3   3    7.88    0.43
  -4   3  -3    7.09    0.42
  -4  -3   3    7.70    0.41
   4  -3  -3    8.21    0.45
  -4   4   3   44.14    2.13
  -4   4   3   44.06    2.14
   4  -4   3   43.56    2.13
  -4   4   3   44.74    2.12
   4   4  -3   42.89    2.14
  -4   4   3   43.97    2.13
   4   4  -3   44.22    2.15
  -4  -4  -3   43.32    2.17
  -4   4   3   45.27    2.15
   4   4   3   44.97    2.12
  -4  -4   3   43.60    2.12
   4   4   3   44.04    2.12
   4  -4  -3   43.09    2.16
  -4   4  -3   42.60    2.13
   4   4   3   44.36    2.13
   4   4   3   43.62    2.13
   4   4   3   43.60    2.11
  -4   4  -3   44.29    2.14
  -4  -5  -3    3.31    0.39
  -4   5   3    3.49    0.37
   4  -5   3    4.10    0.35
  -4   5   3    4.20    0.36
  -4   5   3    3.12    0.31
   4   5  -3    3.64    0.35
   4   5  -3    3.70    0.35
  -4   5   3    4.28    0.36
  -4   5   3    2.86    0.34
   4   5   3    3.40    0.35
  -4   5  -3    3.34    0.35
   4   5   3    3.63    0.38
   4   5   3    3.63    0.34
   4   5   3    3.57    0.32
   4   5   3    3.28    0.31
  -4  -5   3    2.83    0.31
   4  -5  -3    4.04    0.38
  -4   5  -3    3.80    0.35
  -4   6   3    5.61    0.48
  -4   6   3    5.85    0.47
  -4   6   3    6.22    0.50
  -4   6   3    5.18    0.43
  -4   6   3    5.82    0.49
  -4  -6  -3    5.39    0.56
   4   6  -3    6.16    0.50
   4  -6   3    7.52    0.49
   4   6  -3    5.95    0.51
   4   6   3    6.85    0.53
   4   6   3    6.30    0.51
  -4  -6   3    6.64    0.48
  -4   6  -3    5.63    0.49
   4   6   3    5.82    0.44
   4   6   3    5.38    0.50
  -4   6  -3    6.03    0.52
   4   6   3    4.76    0.55
   4  -6  -3    5.76    0.56
   4   7  -3    0.45    0.33
  -4   7   3    0.67    0.29
   4   7  -3   -0.46    0.30
  -4   7   3    0.41    0.32
   4  -7   3   -0.36    0.31
  -4   7   3    0.50    0.32
  -4  -7  -3   -0.31    0.35
   4  -7  -3   -0.27    0.35
   4   7   3    0.66    0.38
   4   7   3    0.30    0.31
   4   7   3    0.08    0.26
  -4  -7   3   -0.17    0.34
  -4   7  -3    0.35    0.28
  -4   7  -3   -0.41    0.34
  -4   8   3    2.63    0.63
  -4  -8  -3    3.42    0.59
   4   8  -3    2.43    0.49
   4   8  -3    2.83    0.53
  -4   8   3    3.62    0.56
   4   8   3    2.56    0.46
  -4   8  -3    2.96    0.55
   4  -8  -3    2.76    0.56
   4   8   3    2.40    0.48
  -4  -9  -3    1.33    0.65
  -4   9   3    0.77    0.56
   4   9  -3    0.43    0.47
   4  -9   3    0.77    0.57
  -4   9  -3    0.64    0.50
   4  -9  -3    0.42    0.66
   4   0  -4    8.30    0.44
   4   0   4    8.32    0.45
   4   0  -4    8.38    0.41
  -4   0  -4    8.34    0.46
  -4   0   4    8.38    0.46
   4   0   4    8.54    0.43
  -4   0   4    8.70    0.45
  -4   0  -4    8.45    0.43
   4   0  -4    8.09    0.46
   4   0   4    8.68    0.46
   4   1  -4    0.62    0.10
  -4  -1  -4    0.95    0.14
   4  -1   4    0.48    0.13
  -4   1   4    0.60    0.11
  -4  -1  -4    0.74    0.12
   4   1  -4    0.42    0.10
  -4   1   4    0.43    0.11
  -4   1   4    0.84    0.12
   4  -1   4    0.42    0.10
  -4  -1  -4    0.56    0.11
   4   1   4    0.64    0.11
   4   1   4    0.73    0.12
  -4   1  -4    0.55    0.11
   4  -1  -4    0.77    0.09
   4   1   4    0.92    0.09
  -4  -1   4    0.71    0.13
  -4  -1   4    0.89    0.12
   4  -1  -4    0.77    0.13
   4  -1  -4    0.80    0.13
   4   2  -4   12.33    0.65
  -4  -2  -4   13.12    0.66
  -4  -2  -4   14.26    0.69
   4  -2   4   12.79    0.66
   4  -2   4   13.01    0.67
   4   2  -4   12.49    0.66
  -4   2   4   12.67    0.63
  -4   2   4   12.59    0.66
  -4   2   4   11.93    0.63
   4   2  -4   12.07    0.66
  -4   2   4   13.80    0.67
   4   2   4   12.20    0.66
   4   2   4   12.39    0.64
   4  -2  -4   12.83    0.68
   4  -2  -4   12.70    0.64
  -4  -2   4   13.06    0.66
  -4  -2   4   13.02    0.67
  -4   2  -4   12.46    0.66
   4   2   4   14.70    0.66
  -4  -3  -4    0.13    0.09
   4   3  -4   -0.05    0.15
   4   3  -4    0.03    0.13
   4  -3   4   -0.02    0.15
  -4   3   4   -0.12    0.13
  -4  -3  -4    0.21    0.17
  -4   3   4    0.17    0.12
   4   3  -4    0.19    0.13
   4  -3   4    0.07    0.16
  -4   3   4    0.19    0.12
   4   3   4    0.22    0.13
   4   3   4    0.13    0.13
   4  -3  -4    0.52    0.17
   4   3   4   -0.05    0.11
   4   3   4    0.04    0.12
  -4  -3   4    0.17    0.17
   4  -3  -4    0.16    0.09
  -4   3  -4    0.24    0.13
  -4  -3   4    0.26    0.13
  -4   4   4    0.26    0.18
   4   4  -4    0.36    0.17
  -4  -4  -4    0.52    0.22
   4   4  -4    0.37    0.18
  -4   4   4    0.19    0.14
   4  -4   4    0.44    0.18
  -4   4   4    0.24    0.17
  -4   4   4    0.24    0.16
  -4   4   4    0.00    0.16
  -4   4  -4    0.13    0.18
  -4   4  -4    0.37    0.16
   4   4   4    0.37    0.18
  -4  -4   4    0.23    0.19
   4  -4  -4    0.57    0.22
   4   4   4    0.47    0.17
  -4  -4   4    0.29    0.16
   4   4   4    0.35    0.17
   4   4   4    0.41    0.16
   4   4   4    0.24    0.17
  -4   5   4    0.48    0.22
  -4   5   4    0.65    0.22
  -4  -5  -4    0.37    0.26
   4   5  -4    0.65    0.21
  -4   5   4    0.22    0.19
  -4   5   4    0.52    0.22
   4   5  -4    0.63    0.23
   4  -5   4    1.02    0.24
  -4   5   4    0.67    0.21
  -4   5  -4    0.17    0.23
   4   5   4    0.72    0.21
   4   5   4    0.60    0.20
   4   5   4    0.22    0.22
   4   5   4    0.62    0.20
   4  -5  -4    0.27    0.26
   4   5   4    0.65    0.24
  -4  -5   4    0.78    0.23
  -4   5  -4    0.32    0.21
  -4   6   4    0.85    0.26
  -4   6   4    0.65    0.26
   4  -6   4    0.99    0.25
   4   6  -4    0.69    0.27
  -4   6   4    0.82    0.28
  -4  -6  -4    1.07    0.34
  -4   6   4    0.68    0.27
  -4   6   4    0.98    0.24
   4   6  -4    0.86    0.27
   4   6   4    0.92    0.30
   4   6   4    0.75    0.24
  -4   6  -4    0.67    0.28
  -4  -6   4    0.98    0.31
  -4   6  -4    0.39    0.27
   4   6   4    0.67    0.27
   4  -6  -4    0.59    0.33
   4   6   4    0.93    0.24
   4   6   4    1.00    0.30
   4   7  -4    0.59    0.34
  -4   7   4    0.33    0.36
  -4  -7  -4    0.34    0.39
  -4   7   4    0.71    0.30
   4  -7   4    0.33    0.37
  -4   7   4    1.47    0.37
   4   7  -4    1.43    0.34
  -4   7  -4    0.21    0.38
  -4  -7   4    0.88    0.37
   4   7   4    1.02    0.33
  -4   7  -4    0.78    0.39
   4  -7  -4    0.78    0.43
   4   7   4    0.56    0.42
   4   7   4    1.28    0.34
   4  -8   4    0.97    0.49
  -4  -8  -4    1.20    0.53
  -4   8   4    1.58    0.57
  -4   8   4    1.91    0.52
   4   8  -4    1.55    0.50
   4   8  -4    0.72    0.47
  -4   8  -4    1.62    0.44
   4   8   4    1.39    0.63
   4  -8  -4    1.70    0.52
  -4   8  -4    1.24    0.50
   4   0   5    2.72    0.24
  -4   0  -5    2.45    0.22
   4   0   5    2.56    0.20
   4   0  -5    2.64    0.21
  -4   0   5    3.35    0.25
  -4   0  -5    2.30    0.20
   4   0  -5    2.57    0.18
   4   0   5    3.22    0.21
  -4   0   5    2.92    0.21
  -4  -1  -5    0.48    0.15
  -4   1   5    0.29    0.11
   4  -1   5    0.39    0.10
   4   1  -5    0.31    0.10
  -4   1   5    0.37    0.14
  -4  -1  -5    0.64    0.12
   4   1  -5    0.28    0.11
   4  -1   5    0.55    0.16
  -4   1   5    0.47    0.14
  -4  -1   5    0.39    0.16
   4   1   5    0.52    0.11
   4  -1  -5    0.59    0.09
  -4   1  -5    0.31    0.13
   4   1   5    0.47    0.14
   4  -1  -5    0.32    0.16
  -4  -1   5    0.39    0.11
   4  -1  -5    0.42    0.14
  -4   2   5    5.69    0.38
  -4   2   5    6.36    0.35
  -4  -2  -5    5.24    0.35
  -4  -2  -5    5.37    0.43
   4   2  -5    5.95    0.36
   4   2  -5    5.63    0.36
   4  -2   5    6.24    0.38
   4  -2   5    5.23    0.37
  -4   2   5    6.42    0.39
   4  -2  -5    7.33    0.43
   4   2   5    5.71    0.35
  -4   2  -5    6.13    0.38
  -4  -2   5    6.31    0.38
   4  -2  -5    6.29    0.34
   4  -2  -5    5.75    0.37
  -4  -2   5    5.94    0.38
   4   2   5    5.94    0.36
   4   2   5    6.25    0.40
   4   2   5    6.05    0.33
   4  -3   5    5.66    0.41
   4   3  -5    5.77    0.40
  -4   3   5    6.21    0.40
   4   3  -5    4.79    0.38
  -4   3   5    5.51    0.35
  -4  -3  -5    5.12    0.45
   4   3  -5    5.76    0.38
   4  -3   5    5.85    0.42
  -4   3   5    5.81    0.40
   4   3   5    6.00    0.41
   4  -3  -5    6.42    0.44
  -4  -3   5    5.75    0.43
   4   3   5    5.89    0.39
   4  -3  -5    5.99    0.34
  -4  -3   5    6.14    0.42
   4   3   5    6.21    0.36
  -4   3  -5    5.74    0.40
   4   3   5    6.03    0.41
   4  -4   5    6.02    0.47
  -4   4   5    4.92    0.41
   4   4  -5    5.22    0.41
  -4  -4  -5    4.92    0.43
  -4   4   5    5.69    0.39
  -4   4   5    5.18    0.39
   4   4  -5    5.84    0.43
   4  -4   5    5.98    0.44
  -4   4   5    5.16    0.43
  -4   4   5    5.29    0.41
  -4  -4  -5    5.03    0.32
   4  -4  -5    5.45    0.45
   4   4   5    4.99    0.39
  -4  -4   5    5.55    0.43
   4   4   5    5.12    0.41
   4   4   5    5.42    0.42
   4  -4  -5    5.62    0.33
  -4   4  -5    5.40    0.41
  -4  -4   5    5.41    0.47
   4   4   5    6.13    0.42
   4   5  -5    2.25    0.30
  -4  -5  -5    2.40    0.35
  -4   5   5    1.92    0.30
  -4   5   5    1.62    0.26
  -4   5   5    1.49    0.31
   4  -5   5    2.06    0.31
  -4   5   5    1.51    0.25
   4   5  -5    1.54    0.28
  -4   5   5    1.33    0.26
   4   5   5    1.54    0.28
   4   5   5    1.77    0.26
   4   5   5    1.84    0.29
  -4   5  -5    1.58    0.29
   4   5   5    2.07    0.24
   4   5   5    1.12    0.29
   4  -5  -5    1.69    0.32
  -4  -5   5    2.09    0.30
   4   6  -5    0.46    0.30
  -4  -6  -5    0.40    0.35
  -4   6   5    0.33    0.29
  -4   6   5    0.45    0.24
   4  -6   5    0.07    0.28
  -4   6   5    0.18    0.27
   4   6  -5    0.13    0.26
  -4   6   5    0.10    0.27
  -4   6   5    0.26    0.33
   4   6   5    0.67    0.25
   4   6   5   -0.27    0.25
   4   6   5    0.52    0.29
   4   6   5    0.40    0.30
   4   6   5    0.04    0.35
   4  -6  -5    0.22    0.35
  -4   6  -5    0.45    0.33
  -4  -6   5    0.23    0.29
   4   7  -5    2.00    0.40
  -4   7   5    1.59    0.40
   4  -7   5    1.40    0.49
   4   7  -5    1.76    0.44
  -4  -7  -5    2.09    0.52
   4   7   5    2.42    0.41
  -4   7  -5    1.74    0.45
  -4  -7   5    1.78    0.45
   4  -7  -5    1.83    0.49
  -4  -8  -5    6.63    0.74
   4   8  -5    5.34    0.73
   4   8  -5    5.72    0.84
  -4   8  -5    6.51    0.74
   4  -8  -5    5.92    0.70
  -4   0   6    7.49    0.45
   4   0  -6    7.56    0.44
  -4   0   6    7.17    0.47
  -4   0  -6    7.48    0.49
   4   0   6    7.51    0.47
   4   0   6    7.17    0.47
   4  -1   6    2.76    0.27
  -4   1   6    3.07    0.30
   4  -1   6    2.79    0.29
  -4   1   6    2.76    0.26
  -4  -1  -6    2.58    0.30
   4   1  -6    2.45    0.27
   4   1  -6    2.79    0.25
   4   1   6    2.62    0.28
   4  -1  -6    2.13    0.28
   4  -1  -6    2.51    0.23
  -4   1  -6    2.38    0.27
   4   1   6    2.65    0.28
  -4  -1   6    2.77    0.29
  -4  -1   6    3.52    0.34
  -4   2   6    2.94    0.32
   4  -2   6    2.45    0.27
  -4  -2  -6    3.02    0.34
  -4   2   6    3.32    0.30
   4   2  -6    3.28    0.30
  -4  -2  -6    3.07    0.27
   4   2  -6    3.06    0.27
  -4   2   6    3.01    0.30
   4  -2   6    3.63    0.34
   4   2   6    3.09    0.29
   4   2   6    2.87    0.31
   4  -2  -6    2.52    0.25
   4  -2  -6    3.57    0.34
  -4  -2   6    3.01    0.32
  -4   2  -6    2.48    0.28
  -4  -2   6    3.77    0.34
   4  -2  -6    3.16    0.31
   4   3  -6    2.04    0.24
   4  -3   6    1.33    0.24
  -4  -3  -6    1.93    0.30
  -4   3   6    1.67    0.25
   4  -3   6    1.62    0.26
  -4   3   6    1.66    0.24
   4   3   6    1.72    0.24
   4   3   6    1.53    0.24
  -4   3  -6    1.83    0.23
   4  -3  -6    1.58    0.18
   4   3   6    1.71    0.19
  -4  -3   6    1.59    0.25
  -4  -3   6    2.07    0.28
   4   3   6    1.30    0.24
   4  -3  -6    1.80    0.29
   4  -4   6    1.32    0.29
  -4   4   6    1.23    0.26
   4  -4   6    1.69    0.27
  -4   4   6    0.70    0.26
   4   4  -6    0.97    0.26
  -4  -4  -6    0.85    0.27
  -4   4   6    1.35    0.25
   4   4   6    0.98    0.25
  -4  -4   6    1.38    0.29
   4   4   6    1.47    0.25
  -4   4  -6    1.00    0.26
   4   4   6    1.05    0.25
   4   4   6    1.32    0.26
  -4  -4   6    1.07    0.30
   4  -4  -6    1.21    0.32
  -4   5   6    0.50    0.24
  -4   5   6    0.68    0.28
   4   5  -6    0.73    0.32
  -4  -5  -6    0.77    0.32
   4  -5   6    0.52    0.33
  -4   5   6    0.62    0.28
   4   5  -6    0.77    0.23
  -4   5   6    1.00    0.33
   4   5   6    0.58    0.29
   4   5   6    0.86    0.23
   4   5   6    0.65    0.28
  -4  -5   6    0.61    0.30
  -4   5  -6    0.05    0.25
   4   5   6    0.66    0.28
   4  -5  -6    0.90    0.32
  -4   6   6    2.12    0.34
   4   6  -6    2.19    0.48
  -4   6   6    2.71    0.42
  -4   6   6    2.57    0.47
   4   6  -6    2.67    0.43
  -4  -6  -6    2.18    0.45
   4  -6   6    3.15    0.44
   4  -6  -6    2.76    0.48
   4   6   6    2.25    0.44
  -4   6  -6    2.31    0.41
  -4  -6   6    3.10    0.49
   4   6   6    2.81    0.36
   4   6   6    2.84    0.46
   4  -7   6   -0.72    0.46
  -4  -7  -6   -0.01    0.46
   4   7  -6    0.53    0.37
   4   7   6    0.39    0.45
   4  -7  -6    0.12    0.45
  -4  -7   6    1.06    0.50
  -4   7  -6   -0.50    0.44
  -4  -8  -6    0.03    0.56
   4   8  -6    0.41    0.68
  -4   8  -6    1.01    0.58
   4  -8  -6    0.02    0.59
   4   0   7    8.19    0.54
   4   0   7    7.64    0.53
   4   0  -7    8.83    0.50
  -4   0   7    7.33    0.53
  -4   0   7    8.32    0.54
  -4   0  -7    8.33    0.55
  -4  -1  -7    6.56    0.50
  -4   1   7    5.23    0.46
   4   1  -7    5.81    0.41
   4   1  -7    6.24    0.42
   4  -1   7    6.10    0.45
  -4   1   7    4.63    0.44
   4  -1   7    7.28    0.46
   4  -1  -7    6.00    0.40
   4  -1  -7    5.89    0.46
  -4  -1   7    5.67    0.45
  -4   1  -7    5.51    0.42
   4   1   7    5.57    0.44
  -4  -1   7    6.05    0.43
   4   1   7    5.82    0.49
  -4  -2  -7   -0.21    0.23
   4  -2   7    0.91    0.25
   4   2  -7    0.00    0.18
  -4   2   7   -0.01    0.19
   4  -2   7   -0.27    0.19
   4   2  -7    0.03    0.21
  -4  -2   7    0.37    0.25
   4   2   7    0.08    0.19
   4  -2  -7    0.19    0.23
  -4  -2   7    0.12    0.21
  -4   2  -7    0.07    0.22
   4  -2  -7    0.17    0.16
  -4  -3  -7    4.93    0.51
   4  -3   7    4.51    0.46
   4  -3   7    4.83    0.46
  -4   3   7    4.10    0.42
  -4   3   7    4.93    0.46
   4   3  -7    4.35    0.39
  -4  -3   7    4.45    0.45
  -4   3  -7    3.94    0.45
  -4  -3   7    4.02    0.44
   4  -3  -7    4.25    0.46
   4  -3  -7    5.01    0.33
   4   3   7    4.46    0.42
   4  -4   7    7.01    0.55
  -4   4   7    5.02    0.48
   4   4  -7    4.95    0.47
  -4  -4  -7    6.40    0.64
  -4   4   7    5.79    0.53
   4  -4  -7    6.66    0.61
  -4   4  -7    6.46    0.52
   4   4   7    5.66    0.51
   4   4   7    5.99    0.48
  -4  -4   7    5.31    0.57
  -4  -4   7    5.33    0.58
  -4   5   7    1.15    0.37
  -4   5   7    1.30    0.31
  -4  -5  -7    1.18    0.39
  -4   5   7    2.25    0.34
   4   5  -7    1.51    0.41
   4  -5   7    1.74    0.43
   4   5   7    1.51    0.34
   4   5   7    1.85    0.39
  -4   5  -7    1.86    0.41
  -4  -5   7    1.47    0.49
   4  -5  -7    2.08    0.41
   4   5   7    1.87    0.32
  -4  -6  -7    4.34    0.62
  -4   6   7    4.68    0.55
   4  -6   7    3.83    0.55
   4   6  -7    4.58    0.64
   4   6   7    5.63    0.59
  -4   6  -7    4.34    0.60
   4  -6  -7    4.13    0.57
   4   6   7    3.44    0.60
  -4  -6   7    4.61    0.72
   4  -7   7    0.84    0.52
   4   7  -7   -0.15    0.56
  -4  -7  -7    0.31    0.51
  -4   7  -7    0.61    0.54
   4  -7  -7    0.82    0.61
  -4  -7   7    0.74    0.60
  -4   0  -8    1.53    0.32
  -4   0   8    1.88    0.35
   4   0  -8    1.76    0.25
   4   0   8    2.02    0.37
  -4   0   8    1.51    0.27
   4   0   8    1.51    0.28
   4  -1   8    0.53    0.25
  -4  -1  -8    0.65    0.33
  -4   1   8    0.61    0.28
   4   1  -8    0.25    0.22
   4  -1   8    0.11    0.26
   4   1   8    0.68    0.26
  -4  -1   8    0.24    0.21
   4  -1  -8    0.65    0.27
  -4  -1   8    0.74    0.32
  -4   1  -8    0.96    0.28
   4  -1  -8    0.33    0.19
  -4   2   8    0.91    0.28
   4  -2   8    0.79    0.31
   4  -2   8   -0.29    0.26
  -4  -2  -8    1.03    0.35
   4   2  -8    0.26    0.30
  -4  -2   8    0.52    0.32
  -4  -2   8    0.76    0.28
   4  -2  -8    0.76    0.22
   4   2   8    0.22    0.23
   4  -2  -8    0.67    0.27
  -4  -3  -8    1.06    0.33
  -4   3   8    0.89    0.31
   4  -3   8    0.65    0.34
   4   3  -8    0.81    0.28
   4  -3   8    0.85    0.36
   4  -3  -8    1.08    0.34
   4   3   8    1.47    0.31
  -4  -3   8    1.36    0.39
  -4  -3   8    0.50    0.31
  -4   3  -8    0.98    0.33
   4  -4   8    0.28    0.38
  -4  -4  -8    0.61    0.39
  -4   4   8    0.91    0.34
   4   4  -8    0.88    0.32
   4  -4  -8    0.33    0.38
  -4   4  -8    0.97    0.39
   4   4   8    0.57    0.29
   4   4   8    1.01    0.32
  -4  -4   8    0.59    0.42
  -4  -4   8    0.71    0.38
   4  -5   8   -0.28    0.46
  -4  -5  -8   -0.11    0.39
  -4   5   8    1.04    0.40
  -4   5   8    0.91    0.41
   4   5  -8    0.49    0.39
   4   5   8    0.65    0.32
   4   5   8   -0.63    0.36
  -4  -5   8   -0.04    0.52
  -4   5  -8   -0.33    0.39
   4   5   8   -0.71    0.37
   4  -5  -8   -0.25    0.37
   4   6  -8   -0.31    0.56
  -4   6   8    0.00    0.45
  -4  -6  -8    0.21    0.48
  -4   6   8   -0.68    0.53
   4  -6   8    0.48    0.54
  -4   6  -8   -0.03    0.50
   4   6   8    0.54    0.47
   4   6   8    0.91    0.53
  -4  -6   8    1.13    0.67
   4  -6  -8   -0.09    0.44
   4   7  -8    0.10    0.61
   4  -7   8   -1.12    0.57
  -4  -7  -8    0.25    0.64
   4  -7  -8   -0.53    0.61
  -4   7  -8    0.68    0.64
   4   0  -9   13.80    0.86
   4   0   9   11.86    0.86
  -4   0  -9   12.79    0.93
  -4   0   9   11.69    0.84
   4  -1   9   -0.11    0.30
   4  -1   9    0.51    0.35
  -4  -1  -9    0.47    0.37
  -4   1   9    0.17    0.29
  -4   1  -9    0.24    0.35
  -4  -1   9    0.28    0.30
  -4  -1   9    0.59    0.37
   4  -1  -9    0.34    0.30
   4   1   9    0.57    0.31
   4  -2   9    3.90    0.48
   4  -2   9    3.83    0.46
  -4   2   9    3.76    0.43
  -4  -2  -9    2.93    0.55
  -4  -2   9    4.55    0.48
   4   2   9    4.15    0.47
   4  -2  -9    3.35    0.46
  -4  -2   9    3.49    0.47
   4  -3   9    4.12    0.52
   4  -3   9    3.76    0.62
  -4  -3  -9    3.62    0.54
  -4   3   9    3.90    0.56
  -4  -3   9    4.70    0.59
  -4  -3   9    4.06    0.55
   4  -3  -9    3.45    0.52
   4   3   9    3.53    0.44
   4  -4   9    0.36    0.52
  -4  -4  -9   -0.10    0.48
   4   4  -9    0.31    0.47
  -4   4   9    0.24    0.43
   4  -4  -9    0.14    0.40
  -4   4  -9    0.12    0.34
   4   4   9    0.47    0.36
   4   4   9    0.16    0.43
  -4  -4   9    0.73    0.53
   4  -5   9    0.96    0.64
  -4   5   9    0.24    0.54
  -4   5   9    1.69    0.48
  -4  -5  -9    0.37    0.47
   4  -5  -9    0.58    0.50
  -4  -5   9    1.36    0.61
  -4   5  -9    1.44    0.58
   4   5   9    0.81    0.51
   4   5   9    0.71    0.42
   4   6  -9    1.19    0.62
  -4  -6  -9    0.85    0.67
  -4   6   9    0.21    0.63
  -4   6   9    0.45    0.59
   4  -6  -9    1.14    0.56
  -4  -6   9    0.24    0.74
   4   6   9    1.52    0.58
  -4   6  -9    1.81    0.70
   4   6   9    0.08    0.61
  -4   0  10    1.03    0.41
   4   0  10    1.22    0.46
   4   0 -10    0.51    0.48
   4  -1  10    0.29    0.40
  -4   1  10    0.20    0.38
  -4  -1  10    1.34    0.45
   4   1  10    0.52    0.35
  -4  -2 -10    0.03    0.46
   4  -2  10   -0.39    0.39
   4  -2  10    0.52    0.45
  -4   2  10    0.07    0.36
  -4  -2  10    0.53    0.42
   4   2  10    0.39    0.36
   4  -2 -10    0.51    0.42
  -4  -2  10    0.70    0.56
   4  -3  10    0.40    0.43
  -4   3  10    0.96    0.42
   4  -3  10    1.04    0.52
  -4  -3  10    1.05    0.57
   4   3  10    0.77    0.46
   4   3  10    0.81    0.46
   4  -3 -10    0.73    0.50
  -4  -3  10    0.90    0.43
   4  -4  10    0.16    0.62
  -4   4  10    0.02    0.48
  -4  -4  10    1.14    0.65
   4   4  10    0.39    0.50
   4  -4 -10    0.83    0.66
   4   4  10    1.10    0.44
  -4   5  10    1.13    0.52
  -4   5  10    0.17    0.59
   4  -5  10    0.77    0.63
  -4  -5 -10   -0.02    0.61
  -4  -5  10    1.72    0.83
   4   5  10    1.29    0.65
   4  -5 -10    0.80    0.71
   4   5  10   -0.34    0.45
  -4   0  11    1.22    0.45
   4   0  11    0.44    0.42
  -4   1  11    0.90    0.48
   4  -1  11   -0.32    0.57
  -4   1 -11    0.20    0.53
   4   1  11    0.45    0.52
   4  -1 -11    0.46    0.44
  -4  -2 -11    0.36    0.61
   4  -2  11    1.67    0.54
  -4   2  11    0.13    0.44
  -4  -2  11    1.02    0.60
   4  -2 -11   -0.17    0.51
   4   2  11    1.04    0.54
   4  -3  11   -0.22    0.77
  -4  -3  11   -0.29    0.54
  -4  -3  11   -0.84    0.81
   4   3  11    0.25    0.56
   4   3  11    0.00    0.50
   4  -3 -11    0.69    0.65
   4  -4  11    0.81    0.92
  -4   4  11    0.09    0.62
  -4   4  11    0.06    0.53
   4  -4 -11    1.97    0.70
  -4  -4  11    0.09    0.84
   4   4  11    1.19    0.63
   4   4  11    0.73    0.48
  -4   0  12    0.63    0.62
   4   0  12    0.43    0.58
  -4   1  12    0.87    0.64
  -4  -1 -12   -0.11    0.66
  -4  -1  12   -1.04    0.58
   4  -2  12   -0.11    0.60
   4  -2 -12   -0.21    0.67
   4   2  12    0.88    0.71
   5   1   0    5.56    0.29
  -5  -1   0    5.34    0.28
  -5   1   0    5.56    0.27
   5   1   0    5.31    0.27
   5  -1   0    5.41    0.27
  -5  -1   0    5.51    0.28
  -5   1   0    5.43    0.27
  -5  -1   0    5.62    0.27
  -5  -1   0    5.46    0.27
   5  -1   0    5.48    0.29
   5   2   0  136.89    6.40
  -5  -2   0  127.33    6.42
  -5   2   0  137.48    6.39
  -5   2   0  122.90    6.40
   5  -2   0  123.84    6.40
   5   2   0  134.00    6.41
   5  -2   0  141.89    6.40
  -5  -2   0  141.15    6.40
   5  -2   0  139.17    6.40
  -5   2   0  140.49    6.41
   5   2   0  141.66    6.39
  -5  -2   0  137.54    6.39
  -5   2   0  140.33    6.40
   5   3   0    1.93    0.16
  -5  -3   0    1.98    0.21
  -5   3   0    2.11    0.19
   5   3   0    2.49    0.18
   5  -3   0    2.20    0.15
  -5   3   0    2.38    0.16
   5  -3   0    2.10    0.14
  -5  -3   0    1.95    0.17
   5  -3   0    2.19    0.20
  -5   3   0    1.96    0.14
   5   4   0    3.11    0.21
   5   4   0    3.20    0.24
  -5  -4   0    2.15    0.23
  -5   4   0    2.58    0.20
  -5   4   0    2.50    0.23
   5  -4   0    3.69    0.30
  -5   4   0    2.81    0.22
   5   4   0    2.69    0.24
  -5  -4   0    2.92    0.28
  -5  -4   0    2.86    0.21
   5  -4   0    2.86    0.20
  -5   5   0    0.66    0.20
   5  -5   0    0.53    0.15
   5   5   0    0.61    0.17
   5  -5   0    0.67    0.23
   5   5   0    0.25    0.14
  -5   5   0    0.39    0.15
  -5  -5   0    0.67    0.15
  -5  -5   0    1.00    0.20
   5  -5   0    0.59    0.18
   5   5   0    0.65    0.19
   5   6   0    0.13    0.20
   5   6   0   -0.06    0.21
   5   6   0    0.08    0.22
  -5   6   0   -0.04    0.22
  -5   6   0    0.21    0.21
  -5   6   0    0.06    0.20
  -5  -6   0    0.25    0.20
   5  -6   0   -0.11    0.16
   5   7   0    0.43    0.36
   5  -7   0    0.55    0.27
  -5   7   0    0.35    0.37
  -5   7   0    0.35    0.27
   5   7   0    0.33    0.27
  -5  -7   0    0.21    0.27
   5   8   0    0.87    0.40
  -5   8   0    0.97    0.36
  -5  -8   0    0.90    0.40
  -5   8   0    0.46    0.38
  -5   8   0    0.49    0.40
   5   8   0    0.99    0.46
   5  -8   0   -0.25    0.37
  -5   9   0    1.24    0.51
   5   9   0   -0.72    0.76
   5   9   0   -0.33    0.50
   5  -9   0    1.24    0.48
   5   0   1    0.00    0.03
   5   0   1    0.00    0.03
  -5   0  -1    0.03    0.03
  -5   0   1    0.01    0.03
  -5   0   1   -0.01    0.04
   5   0  -1    0.06    0.04
  -5   1   1    6.47    0.32
  -5  -1  -1    6.63    0.33
  -5   1   1    6.98    0.31
   5   1  -1    5.49    0.32
  -5   1   1    6.05    0.33
  -5   1   1    6.45    0.31
  -5   1   1    6.36    0.32
  -5  -1  -1    6.54    0.32
   5  -1   1    6.62    0.33
   5   1  -1    6.38    0.32
   5   1   1    6.26    0.31
  -5   1  -1    6.14    0.32
   5   1   1    5.62    0.33
   5  -1  -1    6.42    0.32
  -5  -1   1    6.40    0.32
  -5   1  -1    6.76    0.32
  -5   1  -1    5.43    0.32
   5   1   1    6.46    0.31
  -5  -1   1    6.46    0.32
   5  -1  -1    6.89    0.33
   5   1   1    6.08    0.32
  -5  -2  -1  109.11    5.16
   5   2  -1  112.97    5.17
  -5  -2  -1  111.56    5.17
  -5  -2  -1  107.48    5.18
  -5   2   1  109.27    5.17
  -5   2   1  110.59    5.16
   5   2  -1  106.85    5.17
  -5   2   1  110.03    5.17
   5  -2   1  108.51    5.17
  -5   2   1  108.23    5.18
  -5   2  -1  108.56    5.12
  -5   2  -1  108.43    5.10
  -5   2  -1  107.92    5.11
   5   2   1  105.98    5.11
  -5  -2   1  106.65    5.11
   5  -2  -1  111.81    5.10
   5  -2  -1  108.13    5.10
   5   2   1  108.45    5.11
   5  -2  -1   98.84    5.11
   5   2   1  111.55    5.10
  -5  -2   1  114.10    5.11
  -5  -2   1  106.53    5.11
   5  -2  -1  109.75    5.11
   5   3  -1    1.73    0.18
   5   3  -1    1.31    0.14
  -5   3   1    1.90    0.16
  -5  -3  -1    1.53    0.17
  -5   3   1    1.71    0.14
   5   3  -1    1.35    0.14
   5  -3   1    1.54    0.14
  -5   3   1    1.45    0.15
  -5   3   1    1.38    0.14
   5  -3   1    1.43    0.13
  -5   3  -1    1.66    0.14
  -5  -3   1    1.38    0.13
   5  -3  -1    1.42    0.16
   5   3   1    1.67    0.15
   5   3   1    1.38    0.13
   5  -3  -1    1.35    0.12
  -5  -3   1    1.59    0.16
   5   3   1    1.25    0.13
  -5   3  -1    1.49    0.16
  -5   4   1    4.80    0.29
  -5   4   1    4.60    0.33
  -5   4   1    4.80    0.29
  -5  -4  -1    5.33    0.34
   5  -4   1    4.72    0.28
   5  -4   1    4.77    0.29
   5   4  -1    5.01    0.30
  -5  -4  -1    4.66    0.28
   5   4  -1    4.42    0.35
   5   4   1    5.40    0.32
   5  -4  -1    5.84    0.37
   5  -4  -1    4.64    0.27
   5   4   1    4.52    0.32
  -5  -4   1    5.43    0.29
   5   4   1    3.98    0.28
  -5   4  -1    4.20    0.35
  -5   4  -1    4.74    0.30
  -5  -4   1    3.70    0.34
   5   4   1    4.86    0.29
  -5   5   1    0.00    0.14
  -5  -5  -1    0.12    0.13
   5   5  -1    0.16    0.17
  -5   5   1    0.01    0.13
  -5  -5  -1   -0.08    0.14
   5  -5   1    0.18    0.20
  -5   5   1   -0.05    0.17
  -5  -5  -1   -0.05    0.21
   5   5  -1    0.14    0.18
   5  -5   1    0.13    0.14
   5  -5  -1    0.16    0.12
  -5   5  -1   -0.04    0.18
  -5   5  -1    0.21    0.15
  -5   5  -1    0.14    0.16
  -5  -5   1    0.13    0.22
   5   5   1    0.03    0.17
   5  -5  -1    0.01    0.19
  -5  -5   1    0.15    0.15
   5   5   1    0.20    0.17
   5  -5  -1    0.07    0.13
   5   5   1   -0.02    0.12
   5   5   1    0.18    0.15
  -5  -6  -1   13.95    0.72
   5  -6   1   12.67    0.74
  -5   6   1   12.92    0.77
  -5   6   1   13.25    0.72
  -5   6   1   14.41    0.78
   5   6  -1   12.85    0.77
   5   6  -1   12.49    0.76
  -5   6   1   13.74    0.79
  -5  -6  -1   13.11    0.84
  -5   6   1   13.89    0.74
   5  -6  -1   13.29    0.72
   5   6   1   13.34    0.77
   5   6   1   13.69    0.78
  -5   6  -1   12.86    0.79
  -5   6  -1   13.70    0.77
   5  -6  -1   13.54    0.84
   5   6   1   13.17    0.77
  -5  -6   1   13.63    0.76
  -5   7   1    1.22    0.42
   5   7  -1    1.86    0.35
   5   7  -1    1.25    0.34
   5  -7   1    1.12    0.34
  -5   7   1    1.55    0.32
  -5  -7  -1    1.70    0.30
  -5   7   1    1.74    0.33
  -5  -7   1    1.42    0.36
   5   7   1    1.84    0.34
   5   7   1    1.25    0.32
   5  -7  -1    1.43    0.27
  -5   7  -1    1.70    0.32
  -5   7  -1    1.24    0.40
   5  -7  -1    1.90    0.41
   5   8  -1    0.64    0.43
  -5   8   1    0.45    0.44
   5   8  -1    0.00    0.34
  -5   8   1   -0.58    0.38
  -5   8   1    0.37    0.35
   5   8   1   -0.12    0.37
  -5  -8   1    0.82    0.45
  -5   8  -1    0.20    0.37
   5  -8  -1    0.32    0.32
   5   8   1    0.05    0.47
  -5   8  -1    0.09    0.36
  -5   9   1   -0.50    0.50
   5   9  -1   -0.02    0.48
   5   9  -1   -0.52    0.57
   5   9   1    0.82    0.48
   5   9   1   -0.16    0.66
  -5   9  -1    0.70    0.68
  -5   0  -2    0.07    0.05
  -5   0   2    0.03    0.07
  -5   0  -2    0.06    0.07
  -5   0   2    0.04    0.07
  -5   0  -2   -0.02    0.07
  -5   0   2    0.05    0.06
   5   0   2    0.09    0.07
   5   0  -2    0.18    0.07
  -5   0   2    0.12    0.07
   5   0   2   -0.03    0.06
   5   0  -2    0.14    0.08
  -5   0   2    0.07    0.07
   5   0   2   -0.01    0.05
  -5   0  -2    0.09    0.07
   5   1  -2    1.00    0.10
  -5   1   2    1.14    0.10
   5  -1   2    1.15    0.11
  -5  -1  -2    0.94    0.08
   5  -1   2    1.02    0.10
  -5   1   2    1.21    0.11
   5  -1   2    0.74    0.10
  -5  -1  -2    0.95    0.11
   5   1  -2    0.88    0.10
  -5   1   2    1.01    0.10
  -5  -1  -2    1.12    0.11
  -5   1   2    0.73    0.08
  -5  -1  -2    1.13    0.12
   5   1   2    0.96    0.10
  -5  -1   2    0.94    0.11
  -5   1  -2    1.33    0.11
  -5  -1   2    1.04    0.10
   5   1   2    0.88    0.10
   5   1   2    0.96    0.11
   5  -1  -2    1.10    0.09
   5  -1  -2    1.14    0.13
   5  -1  -2    1.08    0.11
  -5  -1   2    1.15    0.12
   5  -1  -2    1.08    0.09
  -5   1  -2    1.23    0.11
  -5   1  -2    0.94    0.11
   5   1   2    1.07    0.12
   5   1   2    0.98    0.08
   5   1   2    1.08    0.10
  -5  -1   2    1.19    0.12
   5  -2   2   13.78    0.67
  -5  -2  -2   13.12    0.69
   5  -2   2   13.67    0.67
  -5  -2  -2   12.04    0.65
   5   2  -2   13.77    0.67
  -5   2   2   14.00    0.68
  -5   2   2   13.65    0.65
   5   2  -2   13.49    0.67
  -5   2   2   13.69    0.66
   5   2   2   13.14    0.68
  -5   2  -2   13.87    0.69
  -5   2  -2   13.98    0.68
   5  -2  -2   14.48    0.66
   5   2   2   13.75    0.68
  -5  -2   2   14.53    0.66
  -5  -2   2   13.22    0.69
  -5  -2   2   13.61    0.69
   5   2   2   13.84    0.69
   5  -2  -2   14.02    0.68
   5  -2  -2   12.76    0.69
  -5   2  -2   13.45    0.68
   5   3  -2    7.40    0.41
  -5   3   2    7.41    0.39
  -5  -3  -2    7.11    0.37
   5   3  -2    7.22    0.40
   5  -3   2    7.48    0.40
  -5  -3  -2    7.93    0.43
   5  -3   2    6.78    0.42
  -5   3   2    7.76    0.41
  -5   3   2    7.58    0.42
  -5   3   2    7.63    0.40
   5   3  -2    7.33    0.42
  -5  -3   2    6.67    0.43
  -5   3  -2    7.44    0.43
   5   3   2    7.76    0.42
   5  -3  -2    7.93    0.43
   5   3   2    7.55    0.41
   5   3   2    7.41    0.41
   5  -3  -2    8.23    0.38
  -5   3  -2    7.75    0.41
  -5  -3   2    7.75    0.41
   5   3   2    7.93    0.42
  -5   3  -2    7.56    0.41
  -5   4   2   54.49    2.54
   5   4  -2   52.46    2.57
  -5   4   2   54.09    2.56
   5   4  -2   52.93    2.56
  -5   4   2   52.08    2.54
  -5  -4  -2   51.52    2.52
  -5  -4  -2   51.91    2.59
   5  -4   2   54.55    2.55
   5  -4   2   51.62    2.53
  -5   4   2   53.05    2.58
  -5   4   2   56.15    2.55
   5   4   2   53.89    2.55
  -5  -4   2   53.63    2.54
   5  -4  -2   55.09    2.57
  -5   4  -2   54.00    2.52
   5   4   2   52.62    2.56
  -5   4  -2   52.28    2.56
  -5   4  -2   46.43    2.54
   5  -4  -2   56.04    2.51
   5   4   2   53.95    2.55
   5   4   2   51.40    2.52
  -5   5   2    1.42    0.19
   5   5  -2    1.01    0.20
  -5  -5  -2    1.24    0.27
  -5   5   2    1.38    0.21
  -5   5   2    1.60    0.20
   5   5  -2    0.89    0.22
  -5  -5  -2    1.30    0.16
  -5   5   2    1.43    0.23
   5  -5   2    1.59    0.20
  -5  -5  -2    1.49    0.15
   5  -5   2    1.22    0.19
  -5   5   2    0.97    0.21
   5  -5  -2    1.14    0.14
   5  -5  -2    1.37    0.15
  -5  -5   2    1.17    0.20
   5  -5  -2    1.12    0.25
   5   5   2    1.23    0.18
   5   5   2    1.34    0.21
   5   5   2    1.28    0.19
   5   5   2    1.30    0.22
  -5   5  -2    1.61    0.19
  -5   5  -2    1.42    0.22
  -5   5  -2    1.05    0.22
  -5   6   2    1.55    0.28
  -5  -6  -2    1.69    0.36
  -5   6   2    1.58    0.26
   5   6  -2    1.64    0.26
   5   6  -2    2.01    0.30
  -5  -6  -2    1.56    0.22
  -5   6   2    2.14    0.25
  -5   6   2    1.06    0.27
   5  -6   2    2.00    0.26
  -5   6   2    1.94    0.28
  -5   6  -2    1.63    0.30
   5   6   2    2.16    0.26
   5   6   2    1.42    0.28
  -5  -6   2    1.93    0.27
   5   6   2    1.93    0.28
   5  -6  -2    1.96    0.33
   5   6   2    1.49    0.27
  -5   6  -2    1.36    0.27
   5  -6  -2    1.58    0.21
   5   6   2    1.76    0.30
   5   7  -2    0.32    0.32
   5   7  -2    0.84    0.31
  -5   7   2    0.52    0.31
   5  -7   2    0.40    0.36
  -5   7   2    1.09    0.30
  -5  -7  -2    0.96    0.41
  -5   7   2    0.60    0.33
   5   7   2    0.43    0.32
  -5   7  -2    0.98    0.35
   5   7   2    0.87    0.30
  -5  -7   2    0.39    0.29
   5  -7  -2    1.01    0.38
  -5   7  -2    0.62    0.28
   5   7   2    0.70    0.26
   5   8  -2    1.58    0.45
  -5  -8  -2    2.97    0.55
  -5   8   2    1.13    0.52
  -5   8   2    1.74    0.43
   5   8  -2    1.72    0.46
  -5   8   2    1.24    0.41
   5  -8  -2    1.80    0.52
  -5   8  -2    2.12    0.51
   5   8   2    2.55    0.45
   5   8   2    2.23    0.44
   5   8   2    2.14    0.61
  -5  -8   2    1.99    0.48
  -5   9   2    0.08    0.51
   5   9  -2   -0.71    0.57
  -5   9   2   -0.17    0.59
  -5   9  -2   -0.27    0.50
  -5   9  -2   -0.05    0.46
   5   9   2    0.47    0.52
   5   0   3   -0.02    0.09
  -5   0  -3   -0.03    0.07
  -5   0  -3    0.11    0.09
   5   0  -3    0.12    0.10
  -5   0  -3    0.04    0.09
   5   0   3   -0.05    0.06
  -5   0   3    0.05    0.09
   5   0   3    0.03    0.08
  -5   0   3   -0.08    0.08
  -5   0   3    0.02    0.07
   5   0  -3    0.03    0.08
   5  -1   3    8.98    0.47
   5  -1   3    9.23    0.47
  -5  -1  -3   10.19    0.49
  -5   1   3    9.04    0.48
   5  -1   3    8.97    0.47
   5   1  -3    9.35    0.47
  -5   1   3    9.05    0.48
   5   1  -3    9.44    0.47
  -5  -1  -3    8.85    0.46
  -5  -1  -3    8.75    0.46
  -5   1   3    8.92    0.46
   5  -1  -3    8.85    0.46
   5   1   3    9.06    0.45
   5   1   3    9.00    0.47
   5  -1  -3    9.45    0.45
  -5  -1   3    9.17    0.46
  -5  -1   3    9.08    0.47
  -5   1  -3    8.96    0.46
   5   1   3    8.90    0.45
   5  -1  -3    8.64    0.48
  -5   2   3    6.69    0.37
   5   2  -3    6.46    0.37
   5  -2   3    7.10    0.38
   5   2  -3    6.89    0.38
  -5   2   3    6.85    0.38
   5  -2   3    6.96    0.38
  -5   2   3    6.94    0.36
   5   2  -3    6.28    0.38
   5   2  -3    6.26    0.37
  -5   2   3    7.77    0.34
  -5  -2  -3    6.68    0.40
   5   2   3    7.52    0.35
   5  -2  -3    7.18    0.39
  -5  -2   3    6.97    0.37
   5   2   3    6.92    0.38
   5  -2  -3    6.78    0.35
   5   2   3    6.26    0.34
  -5  -2   3    7.26    0.38
   5   2   3    6.88    0.38
   5   2   3    6.63    0.36
  -5   2  -3    7.13    0.38
  -5   3   3    2.67    0.23
  -5   3   3    3.20    0.23
   5   3  -3    2.90    0.22
   5   3  -3    2.72    0.24
  -5   3   3    3.38    0.25
   5   3  -3    2.85    0.22
   5  -3   3    2.95    0.22
   5  -3   3    3.49    0.25
  -5  -3  -3    2.88    0.18
  -5   3   3    3.11    0.21
  -5  -3  -3    2.59    0.23
   5  -3  -3    3.23    0.18
   5   3   3    3.08    0.24
  -5   3  -3    2.74    0.23
   5   3   3    3.00    0.23
   5   3   3    3.01    0.23
  -5  -3   3    3.05    0.21
  -5   3  -3    3.25    0.21
  -5  -3   3    3.24    0.23
   5  -3  -3    3.00    0.26
  -5   4   3    9.97    0.56
  -5   4   3   10.42    0.56
   5  -4   3    9.87    0.56
  -5  -4  -3    9.82    0.61
   5   4  -3    9.86    0.58
  -5   4   3   10.32    0.54
   5   4  -3    9.59    0.57
  -5   4   3   10.19    0.55
  -5   4   3   10.13    0.57
   5   4   3    9.85    0.55
  -5   4  -3    9.93    0.58
   5   4   3    9.99    0.56
   5   4   3    9.97    0.57
   5   4   3    9.66    0.54
  -5   4  -3   10.02    0.56
   5  -4  -3    9.49    0.60
   5   4   3   10.20    0.57
  -5  -4   3   10.45    0.57
  -5   5   3    0.27    0.17
  -5  -5  -3   -0.02    0.23
   5  -5   3    0.56    0.20
  -5   5   3    0.62    0.20
  -5   5   3    0.34    0.18
  -5   5   3    0.46    0.20
  -5   5   3    0.19    0.20
   5   5  -3    0.53    0.21
   5   5  -3    0.41    0.19
  -5  -5   3    0.29    0.19
   5   5   3    0.57    0.19
  -5   5  -3    0.51    0.19
   5   5   3    0.38    0.19
   5   5   3    0.54    0.15
   5   5   3    0.37    0.20
   5   5   3    0.46    0.20
   5  -5  -3    0.46    0.25
  -5   5  -3    0.12    0.20
  -5   6   3   25.11    1.31
  -5   6   3   25.64    1.34
  -5   6   3   25.44    1.29
  -5   6   3   25.36    1.33
   5  -6   3   26.21    1.31
  -5   6   3   25.81    1.37
   5   6  -3   24.78    1.34
  -5  -6  -3   23.98    1.38
   5   6  -3   25.27    1.33
   5   6   3   25.54    1.34
  -5   6  -3   24.84    1.34
   5   6   3   25.53    1.35
   5   6   3   24.71    1.30
   5   6   3   24.15    1.28
   5   6   3   25.23    1.32
  -5  -6   3   26.51    1.31
   5  -6  -3   24.39    1.36
  -5   6  -3   25.31    1.33
  -5   7   3    0.36    0.31
  -5  -7  -3    0.16    0.39
  -5   7   3    0.16    0.37
   5   7  -3    0.00    0.30
   5   7  -3    0.14    0.27
   5  -7   3   -0.97    0.29
  -5   7   3    0.42    0.33
   5   7   3    0.02    0.29
   5   7   3    0.24    0.37
  -5   7  -3   -0.19    0.34
   5  -7  -3   -0.27    0.34
   5   7   3   -0.19    0.26
  -5   7  -3   -0.01    0.27
  -5  -7   3   -0.17    0.31
  -5   8   3    7.66    0.86
  -5  -8  -3    8.75    0.94
   5  -8   3    8.48    0.74
   5   8  -3    8.47    0.79
  -5   8   3    9.73    0.85
   5   8  -3    7.58    0.80
   5  -8  -3   10.35    0.90
   5   8   3    9.40    1.02
  -5  -8   3    8.73    0.81
  -5   8  -3    8.40    0.81
   5   8   3    8.52    0.85
   5   8   3    8.33    0.76
  -5   8  -3    8.33    0.92
  -5   9   3    1.12    0.56
  -5  -9  -3    1.47    0.61
  -5   9  -3    0.00    0.76
   5  -9  -3    0.31    0.65
  -5   0  -4    0.05    0.10
  -5   0  -4    0.00    0.08
   5   0  -4    0.18    0.12
  -5   0   4    0.08    0.09
   5   0  -4   -0.07    0.06
  -5   0  -4    0.10    0.12
   5   0   4    0.01    0.08
   5   0   4    0.13    0.11
   5   0   4   -0.11    0.08
  -5   0   4   -0.06    0.11
   5   0  -4   -0.23    0.08
  -5   1   4    4.87    0.30
  -5   1   4    5.11    0.31
   5   1  -4    4.80    0.29
  -5   1   4    4.64    0.29
  -5  -1  -4    4.59    0.28
   5   1  -4    4.62    0.28
  -5  -1  -4    4.52    0.29
  -5  -1  -4    5.09    0.30
   5  -1   4    4.37    0.29
   5  -1   4    4.87    0.29
   5  -1  -4    4.80    0.32
  -5  -1   4    5.03    0.29
   5   1   4    4.45    0.28
   5   1   4    4.98    0.30
   5  -1  -4    4.35    0.29
   5   1   4    5.23    0.26
  -5   1  -4    4.68    0.29
  -5  -1   4    4.50    0.30
   5  -1  -4    5.03    0.27
  -5  -2  -4    0.88    0.15
   5  -2   4    0.98    0.14
  -5   2   4    0.80    0.11
   5  -2   4    0.95    0.14
   5   2  -4    0.64    0.14
  -5   2   4    0.94    0.12
  -5  -2  -4    0.91    0.13
  -5   2   4    1.20    0.15
  -5   2   4    0.64    0.10
   5   2  -4    0.88    0.14
   5   2  -4    1.01    0.12
  -5  -2  -4    0.89    0.13
   5  -2  -4    1.08    0.11
   5  -2  -4    1.18    0.14
  -5  -2   4    1.13    0.14
  -5  -2   4    1.11    0.14
  -5   2  -4    0.83    0.14
   5   2   4    0.86    0.13
   5   2   4    1.03    0.12
   5  -3   4    1.79    0.19
  -5   3   4    1.68    0.19
   5  -3   4    1.99    0.21
   5   3  -4    1.90    0.20
  -5  -3  -4    1.67    0.21
   5   3  -4    1.87    0.20
  -5   3   4    1.55    0.17
  -5   3   4    1.64    0.17
  -5  -3  -4    1.58    0.15
   5   3  -4    1.96    0.21
   5   3   4    1.82    0.19
  -5  -3   4    2.06    0.22
  -5   3  -4    2.27    0.21
   5   3   4    1.82    0.18
   5  -3  -4    1.98    0.23
   5   3   4    1.89    0.21
  -5  -3   4    1.58    0.21
   5  -3  -4    1.81    0.15
   5   3   4    1.63    0.17
  -5   4   4    1.53    0.20
  -5   4   4    1.13    0.20
   5  -4   4    1.45    0.22
  -5   4   4    1.39    0.21
   5   4  -4    1.12    0.21
  -5  -4  -4    1.20    0.12
  -5   4   4    1.58    0.19
  -5   4   4    1.63    0.22
  -5  -4  -4    0.90    0.23
   5   4  -4    1.28    0.21
   5   4   4    1.17    0.20
  -5   4  -4    1.19    0.21
   5   4   4    1.27    0.21
  -5  -4   4    1.36    0.22
   5  -4  -4    1.40    0.12
   5   4   4    1.20    0.19
  -5  -4   4    1.19    0.18
  -5   4  -4    1.20    0.20
   5   4   4    1.14    0.20
   5   4   4    1.37    0.20
   5  -4  -4    1.22    0.23
   5   5  -4    0.96    0.24
  -5   5   4    0.94    0.21
   5  -5   4    1.37    0.23
  -5  -5  -4    0.82    0.28
  -5   5   4    0.56    0.26
  -5   5   4    0.97    0.22
  -5   5   4    1.25    0.24
  -5   5   4    0.75    0.21
   5   5  -4    0.97    0.22
   5   5   4    0.65    0.24
   5   5   4    0.80    0.22
  -5   5  -4    0.94    0.23
   5   5   4    0.70    0.21
   5   5   4    1.10    0.26
   5   5   4    1.00    0.20
  -5  -5   4    1.06    0.23
  -5   5  -4    0.82    0.21
   5  -5  -4    0.86    0.29
  -5  -6  -4    1.01    0.36
  -5   6   4    1.02    0.28
  -5   6   4    0.87    0.23
  -5   6   4    0.37    0.26
   5   6  -4    1.05    0.29
  -5   6   4    0.65    0.27
   5   6  -4    1.06    0.26
   5  -6   4    1.02    0.30
  -5   6   4    1.29    0.27
  -5   6  -4    1.04    0.27
   5   6   4    0.80    0.29
   5   6   4    1.33    0.27
  -5  -6   4    1.24    0.34
   5   6   4    0.77    0.30
   5   6   4    1.20    0.30
   5   6   4    0.85    0.26
   5  -6  -4    0.89    0.36
  -5   6  -4    0.81    0.30
   5   7  -4    0.43    0.37
   5  -7   4   -0.12    0.33
   5   7  -4    0.58    0.35
  -5   7   4    0.77    0.40
  -5  -7  -4    0.11    0.39
  -5   7   4    0.45    0.42
  -5   7  -4    0.47    0.38
   5  -7  -4    0.21    0.40
  -5   7  -4    0.50    0.31
  -5  -7   4    0.05    0.39
   5   7   4    0.73    0.41
   5   7   4    0.40    0.32
   5   7   4    0.66    0.35
  -5   8   4    0.66    0.47
   5   8  -4   -0.53    0.40
  -5  -8  -4    0.16    0.49
   5  -8   4    0.10    0.48
  -5   8   4    0.93    0.56
   5   8   4   -0.28    0.59
  -5   8  -4    0.69    0.50
  -5   8  -4    0.70    0.54
   5  -8  -4    0.32    0.50
   5   8   4    0.73    0.43
  -5   0   5    0.26    0.14
   5   0   5    0.08    0.10
   5   0  -5   -0.22    0.10
   5   0   5    0.25    0.11
  -5   0   5    0.28    0.10
   5   0   5    0.39    0.15
   5   0  -5    0.07    0.07
  -5   0  -5   -0.20    0.09
   5   1  -5    4.16    0.26
   5  -1   5    4.11    0.27
  -5   1   5    4.17    0.28
  -5  -1  -5    3.37    0.28
  -5  -1  -5    4.31    0.30
  -5   1   5    4.29    0.28
   5  -1   5    4.07    0.30
   5   1  -5    3.80    0.26
  -5   1   5    3.99    0.29
  -5  -1   5    4.36    0.29
   5  -1  -5    4.50    0.32
   5  -1  -5    4.16    0.32
   5   1   5    4.02    0.28
   5  -1  -5    4.99    0.26
  -5  -1   5    4.77    0.32
  -5   1  -5    3.94    0.30
   5   1   5    4.33    0.30
   5  -2   5    3.64    0.27
  -5   2   5    3.84    0.29
   5  -2   5    2.54    0.27
  -5  -2  -5    3.28    0.33
  -5  -2  -5    3.16    0.25
   5   2  -5    2.83    0.26
   5   2  -5    3.49    0.27
  -5   2   5    3.50    0.25
  -5   2   5    3.60    0.28
   5   2   5    3.45    0.26
  -5  -2   5    3.11    0.28
  -5  -2   5    3.47    0.28
   5   2   5    3.70    0.30
   5   2   5    3.20    0.25
   5  -2  -5    3.69    0.33
   5  -2  -5    3.61    0.22
  -5   2  -5    3.05    0.28
   5   3  -5    1.93    0.24
   5  -3   5    1.91    0.25
  -5  -3  -5    2.00    0.27
  -5   3   5    1.88    0.21
   5   3  -5    1.82    0.20
  -5   3   5    1.61    0.19
   5  -3   5    1.81    0.24
  -5   3   5    2.08    0.23
   5   3  -5    1.48    0.22
   5   3   5    1.89    0.22
  -5   3  -5    1.82    0.22
   5   3   5    2.24    0.23
   5  -3  -5    2.37    0.19
   5  -3  -5    2.09    0.26
   5   3   5    1.80    0.20
  -5  -3   5    2.00    0.25
  -5  -3   5    2.27    0.24
   5   3   5    1.93    0.22
  -5   4   5    0.68    0.18
  -5  -4  -5    0.76    0.14
  -5   4   5    0.62    0.20
   5   4  -5    0.16    0.18
   5  -4   5    0.75    0.23
  -5  -4  -5    0.55    0.22
   5  -4   5    0.67    0.25
   5   4  -5    0.67    0.20
  -5   4   5    0.67    0.20
  -5   4   5    0.64    0.18
  -5   4   5    0.37    0.21
   5   4   5    0.49    0.19
  -5  -4   5    0.74    0.23
   5   4   5    0.56    0.20
   5  -4  -5    0.50    0.14
  -5  -4   5    0.62    0.22
  -5   4  -5    0.67    0.21
   5   4   5    0.74    0.20
   5  -4  -5    0.41    0.27
   5   4   5    0.56    0.20
   5   5  -5    2.58    0.32
   5   5  -5    2.63    0.31
  -5   5   5    2.83    0.31
  -5   5   5    2.89    0.32
  -5   5   5    2.58    0.35
  -5   5   5    2.62    0.30
  -5  -5  -5    2.88    0.37
  -5   5   5    2.52    0.33
   5  -5   5    2.96    0.32
  -5   5  -5    2.89    0.33
  -5  -5   5    2.05    0.33
   5   5   5    2.40    0.30
   5   5   5    2.38    0.28
   5   5   5    3.06    0.30
   5  -5  -5    2.60    0.36
   5   5   5    2.44    0.33
   5   5   5    2.50    0.33
   5   6  -5    2.55    0.37
  -5   6   5    2.00    0.38
  -5  -6  -5    2.59    0.44
  -5   6   5    2.51    0.33
  -5   6   5    2.49    0.34
   5   6  -5    1.96    0.36
  -5   6   5    2.70    0.35
   5  -6   5    3.03    0.36
  -5   6   5    2.47    0.42
   5  -6  -5    2.34    0.44
   5   6   5    2.54    0.40
   5   6   5    2.40    0.35
   5   6   5    2.84    0.33
  -5  -6   5    2.11    0.41
   5   6   5    2.09    0.32
  -5   6  -5    2.11    0.39
   5   6   5    2.69    0.41
   5   7  -5    0.51    0.41
   5  -7   5    0.23    0.47
  -5  -7  -5    1.49    0.44
  -5   7   5    0.76    0.42
   5   7  -5    1.21    0.35
   5  -7  -5    0.76    0.46
   5   7   5    1.46    0.42
   5   7   5    0.36    0.44
  -5  -7   5    1.72    0.50
  -5   7  -5    0.64    0.38
   5   7   5    1.10    0.36
  -5  -8  -5    0.60    0.54
  -5   8  -5    1.55    0.57
   5  -8  -5    0.44    0.52
  -5  -8   5    1.10    0.66
   5   0   6    0.04    0.12
  -5   0  -6   -0.02    0.16
   5   0   6    0.10    0.16
   5   0   6    0.28    0.18
  -5   0   6    0.18    0.18
  -5   0   6    0.13    0.15
   5   0  -6   -0.12    0.14
   5   1  -6    5.34    0.38
  -5  -1  -6    4.61    0.42
   5  -1   6    5.86    0.40
  -5   1   6    5.61    0.41
  -5   1   6    6.39    0.41
   5  -1   6    6.87    0.42
   5   1  -6    5.94    0.36
  -5  -1   6    6.11    0.43
  -5  -1   6    6.01    0.39
   5   1   6    5.78    0.41
   5  -1  -6    6.19    0.44
   5  -1  -6    5.07    0.35
   5   1   6    5.21    0.38
  -5   1  -6    5.34    0.37
  -5   2   6   10.94    0.61
   5  -2   6   10.92    0.63
   5  -2   6   12.14    0.64
  -5   2   6   11.39    0.64
  -5   2   6   11.45    0.65
  -5  -2  -6    9.34    0.66
   5   2  -6   11.32    0.62
  -5  -2  -6   10.97    0.63
   5   2  -6   10.74    0.61
   5  -2  -6    9.76    0.63
  -5  -2   6   11.51    0.62
  -5  -2   6    9.92    0.60
   5   2   6   10.53    0.61
  -5   2  -6   10.56    0.60
   5   2   6   10.48    0.58
   5  -2  -6   10.65    0.57
  -5   3   6    0.45    0.20
   5  -3   6    0.71    0.23
  -5  -3  -6    0.65    0.23
  -5   3   6    0.30    0.22
   5   3  -6    0.22    0.19
   5  -3   6    0.39    0.21
   5   3  -6    0.42    0.19
   5  -3  -6   -0.03    0.13
   5   3   6    0.39    0.15
   5   3   6    0.40    0.20
  -5  -3   6    0.37    0.23
  -5  -3   6    0.37    0.23
  -5   3  -6    0.36    0.19
   5  -3  -6    0.22    0.23
   5   3   6    0.26    0.20
   5   3   6   -0.03    0.19
  -5   4   6    2.24    0.31
  -5   4   6    1.92    0.30
   5   4  -6    2.34    0.29
  -5   4   6    2.05    0.25
  -5  -4  -6    2.14    0.33
  -5   4   6    2.35    0.28
   5  -4   6    2.41    0.31
   5  -4   6    2.15    0.29
   5   4   6    2.24    0.32
   5   4   6    2.04    0.27
  -5  -4   6    1.94    0.32
   5   4   6    2.21    0.28
  -5  -4   6    2.50    0.32
   5  -4  -6    2.24    0.37
  -5   4  -6    2.27    0.29
   5  -4  -6    2.37    0.23
   5   4   6    2.27    0.29
  -5   5   6    0.90    0.27
   5   5  -6    0.92    0.26
  -5  -5  -6    1.32    0.35
  -5   5   6    1.01    0.28
   5   5  -6    1.16    0.33
  -5   5   6    1.19    0.32
  -5   5   6    0.88    0.23
   5  -5   6    1.51    0.32
   5   5   6    0.96    0.25
  -5  -5   6    0.96    0.32
   5   5   6    0.91    0.32
  -5   5  -6    0.83    0.28
   5  -5  -6    1.27    0.31
   5   5   6    1.28    0.27
   5   6  -6    2.27    0.37
   5   6  -6    1.88    0.44
  -5   6   6    2.32    0.40
  -5   6   6    2.10    0.43
  -5  -6  -6    2.08    0.46
   5  -6   6    1.79    0.48
  -5   6   6    1.68    0.38
  -5  -6   6    1.71    0.46
  -5   6  -6    1.76    0.38
   5   6   6    2.90    0.43
   5   6   6    1.95    0.34
   5   6   6    2.17    0.37
   5  -6  -6    1.83    0.44
   5  -7   6    1.01    0.53
  -5  -7  -6    0.09    0.44
   5   7  -6    0.44    0.43
   5   7  -6   -0.02    0.45
   5   7   6    1.01    0.49
  -5   7  -6    0.15    0.56
  -5  -7   6    0.08    0.50
   5  -7  -6    0.15    0.49
   5   8  -6    0.49    0.48
   5   8  -6   -0.17    0.62
  -5  -8  -6   -0.30    0.52
   5  -8  -6   -0.28    0.56
  -5   8  -6    0.84    0.63
   5   0  -7    0.03    0.16
  -5   0  -7   -0.01    0.21
  -5   0   7   -0.11    0.21
   5   0   7    0.12    0.20
  -5   0   7    0.17    0.19
   5   0   7    0.11    0.25
   5  -1   7    5.73    0.44
   5   1  -7    5.79    0.41
   5  -1   7    6.24    0.46
  -5   1   7    6.11    0.44
   5   1  -7    6.02    0.42
  -5  -1  -7    4.85    0.52
  -5   1   7    6.00    0.45
  -5  -1   7    6.73    0.49
  -5   1  -7    5.42    0.42
   5  -1  -7    5.11    0.47
   5   1   7    5.46    0.47
   5   1   7    5.35    0.43
   5  -1  -7    5.75    0.38
  -5  -1   7    6.42    0.45
   5  -2   7   13.49    0.74
   5   2  -7   12.39    0.72
  -5   2   7   11.54    0.74
  -5  -2  -7   12.89    0.79
   5  -2   7   12.77    0.74
   5   2  -7   12.50    0.71
   5   2   7   11.80    0.72
  -5  -2   7   13.05    0.73
  -5   2  -7   11.43    0.72
   5  -2  -7   13.07    0.69
  -5  -2   7   12.69    0.73
   5  -2  -7   12.65    0.79
   5  -3   7    1.36    0.29
   5   3  -7    1.36    0.24
  -5   3   7    1.60    0.29
  -5   3   7    1.25    0.29
  -5  -3  -7    1.65    0.31
   5  -3   7    1.81    0.30
   5  -3  -7    1.26    0.31
   5  -3  -7    1.78    0.22
  -5  -3   7    0.60    0.31
   5   3   7    1.36    0.27
  -5   3  -7    1.51    0.30
  -5  -3   7    1.47    0.30
   5   3   7    2.19    0.27
   5  -4   7    9.33    0.64
  -5  -4  -7    8.77    0.69
  -5   4   7    8.33    0.60
  -5   4   7    8.07    0.60
   5   4  -7    8.13    0.61
  -5  -4   7    9.13    0.64
   5   4   7    8.09    0.61
   5   4   7    8.36    0.62
   5  -4  -7    6.92    0.66
  -5   4  -7    8.31    0.63
  -5   5   7   -0.27    0.32
   5  -5   7    0.32    0.37
  -5   5   7    0.63    0.30
  -5   5   7   -0.16    0.26
   5   5  -7    0.46    0.40
  -5  -5  -7    0.00    0.35
  -5   5  -7    0.19    0.35
   5  -5  -7    0.06    0.33
   5   5   7    0.53    0.35
   5   5   7    0.26    0.27
   5   5   7   -0.16    0.32
  -5  -5   7   -0.53    0.37
  -5  -6  -7    0.75    0.47
   5   6  -7    0.00    0.47
  -5   6   7    1.14    0.41
   5  -6   7    0.30    0.45
  -5  -6   7    1.03    0.45
   5   6   7    1.05    0.41
  -5   6  -7    1.88    0.51
   5   6   7    1.66    0.44
   5   6   7    1.24    0.40
   5  -6  -7    1.50    0.46
   5   7  -7   -1.27    0.53
  -5  -7  -7    0.62    0.56
  -5  -7   7    0.94    0.58
   5  -7  -7    0.20    0.54
  -5   0   8    0.44    0.24
   5   0  -8    0.65    0.19
   5   0   8    0.48    0.25
  -5   0   8   -0.13    0.31
  -5   0  -8    0.29    0.25
   5   0   8   -0.19    0.30
   5   1  -8    2.03    0.28
   5  -1   8    1.55    0.32
  -5   1   8    2.15    0.32
   5  -1   8    2.16    0.35
  -5  -1  -8    2.07    0.36
   5   1   8    2.19    0.33
  -5  -1   8    1.61    0.29
  -5   1  -8    1.95    0.29
   5  -1  -8    2.32    0.34
  -5  -1   8    1.82    0.33
   5  -1  -8    2.13    0.25
   5  -2   8    6.93    0.57
  -5   2   8    7.10    0.57
  -5  -2  -8    7.49    0.60
   5   2  -8    6.96    0.56
   5  -2   8    6.73    0.55
   5  -2  -8    7.42    0.47
  -5  -2   8    6.89    0.58
   5  -2  -8    7.02    0.57
   5   2   8    6.73    0.53
  -5   2  -8    6.04    0.62
  -5  -2   8    7.49    0.58
   5   3  -8    2.21    0.36
  -5  -3  -8    2.69    0.42
  -5   3   8    2.04    0.36
   5  -3   8    1.93    0.36
   5  -3   8    1.69    0.37
  -5   3   8    2.47    0.38
  -5   3  -8    2.01    0.36
   5  -3  -8    1.53    0.40
   5   3   8    2.40    0.35
  -5  -3   8    2.53    0.41
  -5  -3   8    2.57    0.36
   5   3   8    2.21    0.33
  -5   4   8   -0.01    0.31
  -5  -4  -8    0.72    0.36
   5   4  -8    0.09    0.32
  -5   4   8    0.13    0.35
   5  -4   8   -0.40    0.35
  -5   4  -8    0.69    0.36
   5   4   8    0.77    0.31
  -5  -4   8    0.71    0.43
   5  -4  -8    0.37    0.38
   5   4   8    0.24    0.32
  -5   5   8    0.43    0.36
  -5  -5  -8    0.13    0.39
   5   5  -8    0.10    0.40
   5  -5   8    0.40    0.46
  -5   5   8    0.18    0.40
  -5  -5   8    0.36    0.45
   5  -5  -8    0.30    0.46
   5   5   8    0.30    0.31
  -5   5  -8    1.05    0.43
   5   5   8    0.84    0.42
   5   5   8   -0.49    0.37
  -5   6   8    0.28    0.46
  -5  -6  -8    0.68    0.50
  -5   6   8    1.05    0.59
   5   6  -8    0.39    0.57
  -5   6  -8    0.59    0.43
   5   6   8    1.25    0.59
   5  -6  -8   -0.08    0.49
   5   6   8    0.64    0.51
  -5   7   8    0.96    0.68
  -5  -7  -8    0.09    0.59
   5  -7  -8    0.08    0.60
   5   0   9    0.75    0.31
   5   0  -9    0.03    0.31
  -5   0  -9    0.40    0.31
  -5   0   9    0.42    0.27
  -5   1   9    0.82    0.32
   5  -1   9    1.06    0.37
   5  -1   9    1.48    0.36
  -5  -1  -9    1.60    0.40
   5  -1  -9    0.67    0.31
  -5   1  -9    1.08    0.37
  -5  -1   9    0.72    0.32
   5   1   9    1.83    0.37
  -5  -1   9    2.09    0.38
   5  -2   9    3.64    0.48
  -5  -2  -9    4.02    0.53
   5  -2   9    4.57    0.50
  -5   2   9    4.30    0.46
   5   2   9    4.16    0.49
  -5  -2   9    5.31    0.54
   5  -2  -9    2.89    0.45
  -5  -2   9    3.99    0.48
   5  -3   9    0.95    0.41
  -5  -3  -9    0.43    0.36
   5  -3   9    0.53    0.50
  -5   3   9    0.76    0.34
   5   3   9    0.73    0.33
  -5  -3   9    0.77    0.42
  -5  -3   9    1.58    0.59
   5   3   9    0.84    0.35
   5  -3  -9    0.97    0.38
   5  -4   9   -0.38    0.48
  -5  -4  -9    0.06    0.45
  -5   4   9    0.81    0.49
   5  -4   9   -0.37    0.44
   5   4   9    0.83    0.46
   5   4   9    0.76    0.39
  -5  -4   9    1.38    0.65
  -5   4  -9    0.51    0.41
   5  -4  -9    0.45    0.40
   5  -5   9    0.39    0.56
  -5  -5  -9    0.55    0.50
  -5   5   9   -0.32    0.41
  -5   5   9    0.62    0.42
  -5   5  -9    0.51    0.56
   5  -5  -9    0.59    0.53
   5   5   9    0.29    0.48
  -5  -5   9    1.43    0.76
   5   5   9    0.98    0.53
  -5   6   9    0.17    0.54
   5  -6   9    1.06    0.81
  -5  -6  -9    0.67    0.57
  -5   6   9    0.13    0.61
   5  -6  -9   -0.11    0.53
   5   6   9    0.51    0.61
  -5   0  10   -0.65    0.41
   5   0  10    0.26    0.41
   5   0 -10   -0.43    0.38
  -5   1  10    0.03    0.33
   5  -1  10    0.38    0.45
  -5  -1  10    0.60    0.36
   5  -1 -10   -0.42    0.36
   5   1  10    0.84    0.44
  -5  -2 -10   -0.18    0.51
  -5   2  10    0.12    0.49
   5  -2  10    0.59    0.48
   5  -2  10    0.56    0.41
  -5  -2  10    0.23    0.60
   5   2  10    0.20    0.46
  -5  -2  10    1.12    0.49
   5  -2 -10    0.57    0.50
   5  -3  10    0.38    0.48
  -5   3  10    1.21    0.58
  -5  -3  10    0.89    0.66
   5  -3 -10    1.23    0.50
   5   3  10    1.61    0.50
   5   3  10    0.45    0.37
  -5   4  10    1.44    0.60
  -5  -4 -10    1.31    0.61
   5   4  10    1.67    0.49
  -5  -4  10    1.56    0.86
   5  -4 -10    1.23    0.56
  -5   5  10    1.64    0.67
  -5   5  10    2.76    0.61
   5  -5  10    2.49    0.87
   5   5  10    2.08    0.62
   5   5  10    2.10    0.60
  -5  -5  10    2.09    0.77
   5  -5 -10    2.59    0.74
   5   0  11   -0.38    0.45
   5   0 -11    0.24    0.44
  -5   0  11   -0.20    0.49
   5  -1  11   -0.05    0.42
  -5   1  11    0.59    0.42
   5   1 -11    0.11    0.50
   5   1  11    0.67    0.49
   5  -1 -11   -0.11    0.44
  -5   2  11    0.55    0.50
   5  -2 -11    0.30    0.51
   5  -3  11   -0.42    0.52
  -5  -3 -11   -0.13    0.53
   5   3  11   -0.18    0.45
   5   3  11    0.40    0.53
  -5  -3  11   -0.02    0.62
   5  -3 -11    0.83    0.63
  -5   4  11    3.30    0.73
   5  -4 -11    2.05    0.72
  -5  -4  11    2.63    1.02
   5   4  11    4.98    0.80
   5   4  11    3.51    0.71
   5   0  12   -0.73    0.51
  -5   1  12    1.16    0.53
   5  -1 -12    0.26    0.60
  -5  -1  12    0.76    0.66
  -5   2  12    1.06    0.68
   5  -2  12    0.98    0.61
   5  -2 -12    0.44    0.61
   5   2  12    0.83    0.56
  -6  -1   0    4.21    0.23
   6  -1   0    4.41    0.22
   6  -1   0    3.99    0.22
   6  -1   0    4.44    0.24
  -6   1   0    4.67    0.23
   6   1   0    5.06    0.25
  -6  -1   0    4.47    0.23
   6   1   0    4.28    0.22
  -6  -1   0    4.56    0.22
  -6   1   0    3.96    0.22
  -6  -1   0    4.65    0.24
   6   2   0   46.12    2.17
  -6   2   0   44.79    2.19
  -6   2   0   45.13    2.17
  -6  -2   0   48.14    2.20
   6  -2   0   46.14    2.17
  -6  -2   0   44.90    2.17
  -6  -2   0   46.31    2.18
   6   2   0   46.68    2.18
   6  -2   0   45.58    2.18
  -6   2   0   45.45    2.17
   6   2   0   45.18    2.18
  -6   3   0    3.41    0.20
   6  -3   0    3.42    0.19
   6   3   0    3.03    0.20
  -6  -3   0    3.32    0.25
   6  -3   0    2.28    0.23
  -6  -3   0    3.16    0.21
   6   3   0    3.32    0.22
   6   3   0    2.98    0.20
  -6   3   0    3.37    0.23
   6   4   0   14.76    0.73
  -6  -4   0   14.69    0.71
  -6   4   0   13.86    0.69
  -6   4   0   14.24    0.73
  -6  -4   0   13.99    0.71
  -6   4   0   14.11    0.72
   6  -4   0   12.30    0.76
   6   4   0   14.11    0.72
   6   4   0   14.57    0.74
  -6  -4   0   13.89    0.77
   6  -4   0   14.63    0.70
  -6   5   0   -0.01    0.18
  -6  -5   0    0.17    0.14
   6  -5   0    0.05    0.18
   6   5   0    0.15    0.18
  -6  -5   0    0.17    0.18
   6   5   0    0.01    0.14
  -6   5   0   -0.13    0.14
   6  -5   0    0.09    0.22
   6  -5   0   -0.06    0.13
   6   5   0    0.02    0.16
  -6  -6   0   -0.24    0.19
  -6   6   0   -0.03    0.17
   6   6   0    0.35    0.21
  -6   6   0   -0.32    0.22
   6  -6   0    0.03    0.18
   6   6   0   -0.10    0.23
   6   6   0   -0.11    0.23
   6   7   0    0.89    0.29
   6  -7   0    0.74    0.25
  -6   7   0    0.93    0.31
   6   7   0    1.18    0.39
  -6   7   0    0.73    0.32
  -6  -7   0    0.76    0.30
  -6   8   0    0.35    0.38
   6   8   0   -0.02    0.38
  -6   8   0   -0.18    0.36
  -6   8   0   -0.55    0.35
   6   8   0    0.29    0.38
   6  -8   0   -0.13    0.32
  -6   9   0    0.87    0.69
   6   9   0    0.30    0.51
  -6   9   0    1.17    0.54
  -6   9   0    0.90    0.51
   6  -9   0    0.83    0.46
  -6   1   1    6.67    0.34
   6  -1   1    7.02    0.36
   6   1  -1    7.15    0.35
   6  -1   1    6.98    0.35
  -6  -1  -1    6.77    0.35
  -6  -1  -1    6.84    0.34
  -6  -1  -1    6.77    0.36
  -6   1   1    7.03    0.34
   6   1  -1    6.30    0.34
  -6   1   1    6.87    0.35
   6   1   1    6.53    0.34
   6   1   1    6.85    0.33
   6  -1  -1    6.96    0.34
   6  -1  -1    6.21    0.33
  -6  -1   1    7.16    0.35
  -6  -1   1    6.70    0.35
  -6   1  -1    6.41    0.34
   6   1   1    6.90    0.34
   6  -1  -1    6.56    0.35
  -6   1  -1    7.00    0.34
   6  -1  -1    6.89    0.34
  -6  -1   1    6.59    0.34
  -6   1  -1    6.87    0.34
   6   2  -1   99.43    4.63
   6  -2   1   99.53    4.63
  -6   2   1   98.80    4.64
   6   2  -1   98.76    4.64
  -6   2   1   99.24    4.64
  -6  -2  -1   85.36    4.65
  -6  -2  -1   99.77    4.64
  -6   2   1   99.80    4.62
  -6  -2  -1   97.50    4.63
  -6   2   1  101.84    4.62
  -6   2   1   98.73    4.65
   6  -2  -1   98.21    4.73
  -6  -2   1   96.28    4.72
   6   2   1   98.20    4.73
   6  -2  -1  112.95    4.73
  -6   2  -1   98.93    4.73
  -6  -2   1  103.18    4.73
   6   2   1  101.25    4.73
   6   2   1  100.41    4.72
   6  -2  -1   98.92    4.72
   6  -2  -1  100.67    4.71
  -6   2  -1   97.08    4.73
  -6   2  -1   97.57    4.73
   6   2   1   96.74    4.71
  -6   3   1    3.97    0.25
   6   3  -1    3.65    0.24
  -6  -3  -1    4.38    0.27
  -6   3   1    4.00    0.25
  -6   3   1    3.91    0.23
   6  -3   1    3.46    0.23
  -6   3   1    4.01    0.23
   6   3  -1    3.86    0.24
   6   3  -1    3.83    0.25
   6   3   1    3.73    0.24
  -6   3  -1    3.95    0.24
   6  -3  -1    3.41    0.26
  -6  -3   1    4.01    0.26
  -6  -3   1    3.73    0.23
   6   3   1    4.07    0.24
   6  -3  -1    3.78    0.21
   6   3   1    3.55    0.22
  -6   3  -1    3.90    0.25
  -6   4   1   72.87    3.42
   6  -4   1   68.11    3.41
  -6  -4  -1   76.86    3.46
   6  -4   1   71.60    3.41
   6   4  -1   74.41    3.45
   6   4  -1   62.56    3.42
  -6   4   1   73.75    3.40
  -6   4   1   73.01    3.44
  -6   4   1   72.57    3.43
  -6  -4   1   69.37    3.46
   6   4   1   72.34    3.47
  -6   4  -1   71.75    3.49
  -6   4  -1   73.92    3.47
   6   4   1   73.11    3.44
   6  -4  -1   72.52    3.49
   6   4   1   74.13    3.48
   6   4   1   70.74    3.47
  -6  -4   1   76.50    3.46
   6  -4  -1   73.09    3.44
   6  -5   1    3.54    0.36
   6   5  -1    3.01    0.31
  -6   5   1    3.52    0.33
  -6   5   1    3.28    0.31
  -6  -5  -1    3.68    0.36
  -6   5   1    2.81    0.30
  -6  -5  -1    3.07    0.25
   6  -5   1    3.65    0.28
   6   5  -1    3.26    0.34
  -6   5   1    2.89    0.26
   6   5   1    3.11    0.29
  -6   5  -1    3.46    0.29
  -6   5  -1    3.01    0.31
   6   5   1    3.05    0.34
   6  -5  -1    3.40    0.34
   6   5   1    2.71    0.24
   6  -5  -1    2.88    0.25
  -6  -5   1    3.54    0.29
   6   5   1    3.17    0.30
  -6  -5   1    4.30    0.34
  -6   5  -1    3.17    0.34
  -6   6   1    1.85    0.28
  -6   6   1    1.52    0.27
  -6   6   1    1.48    0.24
   6   6  -1    1.28    0.27
  -6  -6  -1    1.61    0.22
   6   6  -1    1.76    0.26
  -6   6   1    1.43    0.26
  -6  -6  -1    1.38    0.34
   6  -6   1    1.62    0.23
  -6  -6   1    1.93    0.27
  -6   6  -1    1.96    0.26
   6   6   1    1.92    0.28
   6   6   1    2.37    0.30
  -6   6  -1    1.34    0.28
   6  -6  -1    1.72    0.33
   6  -6  -1    1.56    0.21
   6   6   1    1.38    0.23
   6   7  -1    0.50    0.29
  -6   7   1    0.20    0.28
  -6   7   1   -0.16    0.28
   6   7  -1    0.17    0.30
  -6   7   1    0.30    0.31
  -6  -7  -1    0.21    0.26
   6  -7   1    0.15    0.25
  -6  -7   1    0.09    0.32
   6  -7  -1    0.13    0.25
   6   7   1    0.80    0.31
   6  -7  -1    1.06    0.38
  -6   7  -1    0.30    0.28
  -6   7  -1    0.46    0.29
   6   7   1    0.42    0.31
  -6   8   1    0.19    0.37
  -6   8   1    0.09    0.41
   6   8  -1   -0.02    0.36
  -6   8   1   -0.38    0.38
   6   8  -1    0.43    0.38
   6   8   1    0.31    0.38
  -6   8  -1   -0.36    0.37
  -6  -8   1    0.50    0.43
   6   8   1    0.54    0.57
  -6   8  -1   -0.09    0.38
   6   9  -1    0.82    0.53
  -6   9   1   -0.24    0.50
   6   9  -1    0.31    0.52
  -6   9  -1   -0.13    0.55
   6   9   1    0.13    0.63
  -6   9  -1   -1.47    0.49
  -6   9  -1   -0.47    0.56
   6   9   1    0.75    0.54
   6   9   1    1.18    0.55
  -6   0  -2    3.64    0.21
  -6   0  -2    3.49    0.20
   6   0   2    3.55    0.21
   6   0   2    3.53    0.20
   6   0  -2    3.98    0.22
  -6   0   2    3.46    0.21
  -6   0  -2    3.43    0.21
  -6   0   2    3.57    0.21
   6   0   2    3.37    0.20
   6   0  -2    3.38    0.20
  -6   0  -2    3.37    0.20
  -6   0   2    3.77    0.20
  -6  -1  -2    1.98    0.11
  -6   1   2    1.90    0.13
  -6   1   2    1.83    0.13
   6  -1   2    1.93    0.15
  -6   1   2    1.90    0.12
   6   1  -2    1.94    0.16
  -6  -1  -2    2.08    0.15
  -6  -1  -2    1.90    0.13
  -6   1   2    1.94    0.15
   6   1  -2    1.87    0.15
   6  -1   2    1.66    0.16
   6  -1   2    2.14    0.16
  -6   1  -2    1.82    0.15
   6   1   2    1.84    0.15
   6  -1  -2    1.91    0.13
   6   1   2    1.83    0.11
   6   1   2    2.05    0.13
  -6  -1   2    2.06    0.16
   6  -1  -2    2.03    0.16
  -6  -1   2    1.92    0.15
   6  -1  -2    2.04    0.13
  -6   1  -2    1.91    0.16
   6   1   2    2.04    0.15
   6   1   2    1.79    0.18
  -6  -1   2    2.11    0.15
  -6   1  -2    1.79    0.15
   6  -1  -2    1.99    0.15
  -6  -1   2    1.98    0.16
   6  -2   2   13.60    0.71
  -6   2   2   13.87    0.69
  -6   2   2   13.86    0.70
  -6  -2  -2   16.03    0.73
   6   2  -2   14.46    0.71
   6   2  -2   13.93    0.71
   6  -2   2   13.92    0.71
  -6   2   2   14.20    0.72
   6  -2  -2   14.67    0.69
   6   2   2   14.07    0.70
  -6  -2   2   14.18    0.71
  -6   2  -2   14.41    0.70
   6   2   2   14.25    0.71
   6   2   2   14.42    0.70
  -6   2  -2   13.91    0.71
  -6  -2   2   13.68    0.71
   6  -2  -2   14.07    0.70
  -6   2  -2   14.39    0.70
   6  -2  -2   13.84    0.71
  -6  -2   2   14.45    0.69
  -6   3   2   16.59    0.78
   6   3  -2   15.79    0.79
  -6  -3  -2   14.83    0.81
   6   3  -2   16.22    0.80
   6  -3   2   14.60    0.82
  -6   3   2   15.57    0.77
  -6   3   2   15.97    0.78
  -6  -3  -2   15.33    0.75
  -6   3   2   15.95    0.80
   6   3  -2   16.01    0.79
   6  -3   2   15.19    0.78
  -6   3  -2   16.08    0.79
   6   3   2   16.46    0.81
   6   3   2   16.13    0.79
  -6  -3   2   16.95    0.81
  -6   3  -2   15.93    0.80
   6  -3  -2   16.41    0.78
   6   3   2   15.41    0.80
  -6  -3   2   14.97    0.83
  -6   3  -2   16.15    0.82
  -6   4   2   10.83    0.60
  -6   4   2   10.64    0.59
  -6  -4  -2   12.37    0.65
   6   4  -2    9.90    0.61
  -6   4   2   11.57    0.58
   6  -4   2   10.15    0.56
   6  -4   2   11.65    0.58
   6   4  -2   10.86    0.59
  -6  -4  -2   10.04    0.54
  -6   4   2   10.81    0.57
   6   4   2   12.03    0.59
  -6   4  -2   10.00    0.60
   6   4   2   10.24    0.60
   6  -4  -2   11.20    0.54
   6   4   2   10.28    0.57
  -6   4  -2    9.52    0.58
  -6   4  -2   11.04    0.57
   6   4   2   12.42    0.61
  -6  -4   2   10.66    0.59
   6  -4  -2   11.57    0.62
  -6   5   2    1.30    0.21
  -6   5   2    1.52    0.21
  -6  -5  -2    1.25    0.17
   6  -5   2    1.14    0.19
  -6  -5  -2    1.38    0.16
  -6   5   2    1.56    0.19
  -6   5   2    1.44    0.22
  -6  -5  -2    1.52    0.27
  -6   5   2    1.22    0.20
   6   5  -2    1.32    0.20
   6   5  -2    1.24    0.24
   6  -5  -2    1.16    0.25
  -6  -5   2    1.49    0.21
   6  -5  -2    1.06    0.17
   6   5   2    1.44    0.22
   6   5   2    1.13    0.18
   6   5   2    1.24    0.19
   6   5   2    1.30    0.22
  -6   5  -2    1.34    0.20
  -6   5  -2    1.24    0.23
  -6   6   2   11.11    0.71
  -6  -6  -2   11.64    0.81
   6   6  -2   12.03    0.75
  -6   6   2   12.11    0.75
  -6   6   2   12.27    0.68
  -6   6   2   12.25    0.72
   6   6  -2   12.01    0.70
  -6   6   2   12.23    0.70
   6  -6   2   11.51    0.68
  -6  -6  -2   11.74    0.65
   6   6   2   11.40    0.72
   6  -6  -2   11.72    0.64
   6   6   2   12.30    0.70
   6   6   2   11.32    0.70
  -6   6  -2   12.42    0.73
   6   6   2   11.91    0.72
   6  -6  -2   11.87    0.79
   6   6   2   10.89    0.69
  -6  -6   2   11.89    0.69
  -6   6  -2   12.09    0.73
  -6   7   2    0.59    0.35
  -6   7   2    0.39    0.32
   6   7  -2    0.24    0.27
   6  -7   2    0.21    0.35
  -6   7   2    0.40    0.30
   6   7  -2    0.13    0.30
  -6  -7  -2    0.06    0.36
   6   7   2   -0.15    0.26
   6   7   2    0.47    0.36
  -6  -7   2    0.03    0.37
  -6   7  -2   -0.17    0.30
  -6   7  -2   -0.20    0.29
   6  -7  -2    0.74    0.37
   6   7   2    0.32    0.32
   6   8  -2    0.25    0.40
   6   8  -2    0.34    0.35
  -6  -8  -2    0.94    0.46
  -6   8   2    0.61    0.40
  -6   8   2    0.04    0.37
   6  -8   2    0.40    0.44
  -6   8   2    0.06    0.54
   6   8   2    0.83    0.42
   6   8   2    0.63    0.37
  -6   8  -2   -0.68    0.42
   6   8   2    0.85    0.57
  -6   8  -2   -0.10    0.41
   6  -8  -2    0.08    0.47
   6   9  -2   -0.16    0.50
  -6   9   2    0.32    0.50
  -6   9  -2    0.37    0.58
   6   9   2   -0.87    0.69
  -6   0   3  120.17    5.64
   6   0   3  125.39    5.63
  -6   0   3  117.55    5.64
   6   0   3  118.61    5.64
  -6   0  -3  115.28    5.64
  -6   0  -3  114.46    5.63
  -6   0   3  124.93    5.63
   6   0  -3  121.37    5.64
   6   0   3  117.14    5.64
   6   1  -3    1.68    0.15
  -6   1   3    1.42    0.14
   6   1  -3    1.74    0.13
  -6  -1  -3    1.51    0.14
   6  -1   3    1.55    0.15
  -6   1   3    1.50    0.16
  -6  -1  -3    1.50    0.17
   6  -1   3    1.55    0.16
  -6   1   3    1.71    0.14
  -6  -1  -3    1.43    0.12
   6  -1   3    1.54    0.16
   6  -1  -3    1.59    0.11
  -6  -1   3    1.42    0.15
   6  -1  -3    1.60    0.17
   6   1   3    1.54    0.15
   6   1   3    1.59    0.14
  -6  -1   3    1.86    0.16
  -6   1  -3    1.48    0.14
   6  -1  -3    1.76    0.13
  -6   2   3    5.42    0.31
  -6   2   3    5.26    0.27
   6  -2   3    5.38    0.31
   6   2  -3    5.22    0.31
  -6   2   3    5.04    0.30
   6  -2   3    5.71    0.32
   6   2  -3    5.20    0.32
   6   2  -3    5.43    0.32
  -6  -2  -3    6.07    0.34
  -6   2   3    5.75    0.32
   6  -2  -3    5.49    0.33
   6  -2  -3    5.84    0.30
   6   2   3    5.11    0.30
   6   2   3    5.39    0.31
  -6   2  -3    6.07    0.32
  -6  -2   3    5.54    0.31
  -6  -2   3    5.65    0.32
   6  -2  -3    5.74    0.29
   6   2   3    5.06    0.28
   6   2   3    5.42    0.32
  -6  -3  -3    1.03    0.14
  -6   3   3    1.05    0.14
   6  -3   3    0.85    0.14
  -6   3   3    1.19    0.14
  -6   3   3    1.16    0.14
  -6   3   3    1.01    0.12
  -6  -3  -3    1.02    0.10
   6   3  -3    1.19    0.14
   6   3  -3    0.92    0.14
   6   3  -3    0.79    0.16
  -6  -3   3    1.04    0.14
   6  -3  -3    1.20    0.12
   6   3   3    0.96    0.14
  -6  -3   3    1.08    0.12
   6   3   3    0.84    0.13
  -6   3  -3    1.16    0.12
  -6   3  -3    1.12    0.13
   6  -3  -3    1.12    0.17
   6   3   3    0.96    0.13
  -6   4   3    8.21    0.48
  -6  -4  -3    8.88    0.53
  -6   4   3    8.73    0.52
  -6   4   3    8.81    0.50
   6   4  -3    8.43    0.50
   6   4  -3    8.10    0.51
  -6   4   3    7.78    0.48
   6  -4   3    8.95    0.51
  -6   4   3    8.06    0.47
   6   4   3    8.35    0.48
   6   4   3    8.33    0.51
   6  -4  -3    8.49    0.54
   6   4   3    8.13    0.49
  -6   4  -3    8.21    0.49
  -6   4  -3    8.22    0.51
   6   4   3    8.43    0.49
  -6  -4   3    8.44    0.49
   6   4   3    8.48    0.48
  -6   5   3    0.47    0.19
  -6  -5  -3    0.20    0.25
  -6   5   3    0.43    0.18
  -6   5   3    0.32    0.20
  -6   5   3    0.51    0.20
   6  -5   3    0.63    0.19
   6   5  -3    0.62    0.21
  -6   5   3    0.69    0.19
   6   5  -3    0.07    0.18
  -6   5  -3    0.37    0.20
   6   5   3    0.50    0.20
   6   5   3    0.63    0.18
   6   5   3    0.46    0.17
  -6   5  -3    0.33    0.18
  -6  -5   3    0.50    0.19
   6   5   3    0.37    0.22
   6   5   3    0.80    0.20
   6  -5  -3    0.88    0.26
  -6   6   3   22.41    1.18
  -6   6   3   23.86    1.27
   6   6  -3   22.10    1.22
   6  -6   3   23.88    1.20
  -6   6   3   22.55    1.20
  -6   6   3   22.85    1.21
   6   6  -3   22.40    1.21
  -6  -6  -3   22.80    1.30
  -6   6   3   23.21    1.19
  -6  -6   3   24.17    1.23
   6   6   3   23.14    1.22
  -6   6  -3   22.51    1.24
  -6   6  -3   23.70    1.25
   6   6   3   23.44    1.23
   6   6   3   23.25    1.23
   6   6   3   22.29    1.24
   6  -6  -3   23.07    1.28
   6   6   3   23.31    1.23
  -6  -7  -3    0.09    0.38
   6   7  -3    0.42    0.29
   6   7  -3    0.40    0.29
  -6   7   3    0.04    0.31
  -6   7   3    0.28    0.34
  -6   7   3    0.65    0.27
   6   7   3    0.09    0.32
  -6   7  -3    0.76    0.36
  -6   7  -3    0.27    0.29
   6   7   3    0.77    0.32
  -6  -7   3   -1.14    0.33
   6  -7  -3    0.25    0.37
   6   7   3    0.03    0.30
   6   7   3    0.75    0.39
   6   8  -3    5.22    0.78
   6   8  -3    5.93    0.65
  -6  -8  -3    6.38    0.72
  -6   8   3    6.52    0.78
  -6   8   3    8.18    0.79
   6  -8  -3    7.18    0.82
  -6   8  -3    5.52    0.65
  -6  -8   3    6.77    0.68
   6   8   3    7.43    0.71
   6   8   3    6.24    0.83
   6   8   3    6.56    0.65
   6   9  -3    1.20    0.55
  -6  -9  -3    0.94    0.64
  -6   9   3   -0.25    0.55
   6  -9  -3    0.21    0.63
  -6   9  -3    1.18    0.58
  -6   9  -3   -0.16    0.47
  -6   0  -4   39.89    2.09
   6   0   4   43.24    2.08
  -6   0  -4   41.46    2.06
   6   0   4   44.20    2.07
   6   0  -4   44.05    2.07
  -6   0   4   44.03    2.08
  -6   0   4   43.47    2.07
  -6   0  -4   41.99    2.08
   6   0  -4   45.25    2.05
   6   0  -4   42.08    2.09
   6   0   4   46.46    2.06
  -6   1   4    3.00    0.22
  -6  -1  -4    2.54    0.22
   6  -1   4    3.34    0.23
  -6  -1  -4    2.93    0.21
   6   1  -4    3.14    0.21
  -6  -1  -4    3.04    0.22
  -6   1   4    2.86    0.22
   6  -1   4    3.03    0.21
   6   1  -4    3.14    0.21
  -6   1   4    3.44    0.23
  -6   1  -4    3.22    0.22
   6   1   4    3.13    0.22
   6   1   4    3.16    0.22
  -6  -1   4    3.49    0.23
   6  -1  -4    3.05    0.20
   6  -1  -4    3.10    0.24
   6   1   4    3.50    0.20
   6  -1  -4    3.24    0.24
  -6  -1   4    3.22    0.24
  -6   2   4   20.84    1.03
   6   2  -4   20.75    1.02
   6  -2   4   20.81    1.03
  -6  -2  -4   21.34    1.02
   6   2  -4   20.54    1.02
  -6  -2  -4   22.58    1.05
   6   2  -4   20.56    1.03
  -6   2   4   20.76    1.03
   6  -2   4   20.89    1.03
  -6   2   4   20.12    1.00
  -6  -2  -4   19.91    1.01
  -6   2   4   19.56    1.00
   6  -2  -4   21.06    1.01
   6   2   4   20.60    1.02
  -6  -2   4   21.71    1.03
   6   2   4   20.46    1.04
   6  -2  -4   21.55    1.05
   6   2   4   20.34    1.03
  -6  -2   4   20.38    1.03
  -6   2  -4   21.21    1.04
   6   2   4   20.34    1.01
  -6   3   4    2.82    0.25
  -6  -3  -4    3.33    0.22
  -6   3   4    3.32    0.25
  -6  -3  -4    3.43    0.30
   6  -3   4    3.53    0.29
   6  -3   4    3.33    0.28
   6   3  -4    3.56    0.26
   6   3  -4    3.11    0.30
   6   3  -4    3.16    0.27
  -6   3   4    2.99    0.26
  -6  -3   4    3.45    0.29
  -6  -3   4    3.53    0.27
   6  -3  -4    3.71    0.22
   6   3   4    3.65    0.27
  -6   3  -4    3.62    0.27
   6   3   4    3.09    0.25
   6  -3  -4    3.13    0.32
   6   3   4    2.97    0.25
  -6   4   4    1.02    0.18
  -6  -4  -4    0.89    0.12
  -6   4   4    1.23    0.19
  -6   4   4    1.33    0.19
   6  -4   4    0.99    0.20
   6   4  -4    0.77    0.19
  -6  -4  -4    0.90    0.26
  -6   4   4    0.86    0.19
  -6   4   4    1.19    0.21
   6   4  -4    1.21    0.20
   6   4   4    0.98    0.20
   6  -4  -4    1.10    0.23
   6   4   4    0.68    0.19
   6   4   4    1.07    0.19
  -6   4  -4    1.08    0.21
   6   4   4    1.21    0.21
  -6  -4   4    0.63    0.20
  -6  -4   4    0.82    0.18
   6  -4  -4    1.17    0.11
   6   4   4    1.25    0.17
  -6   5   4    0.15    0.22
  -6   5   4    0.32    0.22
  -6  -5  -4    0.24    0.25
  -6   5   4    0.50    0.22
   6   5  -4    0.20    0.19
  -6   5   4    0.24    0.22
  -6   5   4    0.08    0.20
   6  -5   4    0.25    0.20
   6   5  -4    0.27    0.22
  -6  -5   4    0.53    0.22
   6   5   4    0.43    0.19
   6  -5  -4    0.48    0.26
   6   5   4    0.28    0.22
  -6   5  -4    0.30    0.18
   6   5   4    0.09    0.20
   6   5   4    0.50    0.17
   6   5   4    0.29    0.22
  -6   5  -4    0.27    0.22
  -6   6   4   -0.04    0.26
  -6   6   4    0.58    0.29
   6   6  -4    0.43    0.27
  -6   6   4    0.42    0.21
  -6   6   4    0.15    0.26
  -6   6   4    0.90    0.26
   6   6  -4    0.31    0.25
   6  -6   4    0.47    0.28
  -6  -6  -4    0.52    0.32
   6   6   4    0.53    0.24
   6  -6  -4    0.20    0.32
   6   6   4    0.25    0.29
  -6  -6   4    0.23    0.25
  -6   6  -4    0.74    0.30
  -6   6  -4    0.63    0.27
   6   6   4    0.45    0.28
   6   6   4    0.56    0.29
   6   6   4    0.60    0.27
   6   7  -4    1.61    0.41
   6   7  -4    1.18    0.44
  -6   7   4    1.07    0.39
  -6  -7  -4    0.48    0.38
  -6   7   4    0.95    0.37
   6  -7   4    1.05    0.39
   6   7   4    0.87    0.49
   6   7   4    1.07    0.35
   6  -7  -4    0.95    0.42
   6   7   4    1.13    0.43
  -6   7  -4    0.71    0.36
   6   7   4    1.20    0.35
  -6  -7   4    0.65    0.39
  -6   7  -4    1.36    0.31
   6  -8   4    2.52    0.53
   6   8  -4    1.14    0.53
  -6  -8  -4    1.92    0.55
  -6   8   4    1.92    0.55
  -6   8   4    1.75    0.59
   6   8  -4    1.68    0.46
  -6   8  -4    1.30    0.63
   6  -8  -4    2.41    0.53
  -6   8  -4    2.04    0.49
   6   8   4    1.17    0.63
   6   8   4    1.73    0.52
   6   0  -5   74.71    3.55
  -6   0  -5   81.30    3.60
   6   0   5   73.59    3.58
   6   0  -5   76.08    3.58
  -6   0   5   74.83    3.58
  -6   0  -5   71.23    3.57
   6   0   5   74.42    3.59
   6   0   5   79.05    3.56
  -6   0   5   71.74    3.59
   6  -1   5    0.66    0.12
  -6   1   5    0.81    0.16
   6   1  -5    0.73    0.12
   6   1  -5    0.77    0.12
  -6   1   5    0.54    0.11
   6  -1   5    0.80    0.16
  -6  -1  -5    0.77    0.16
  -6  -1  -5    0.78    0.13
  -6   1   5    0.93    0.15
   6   1   5    0.64    0.10
  -6  -1   5    0.47    0.12
   6  -1  -5    0.83    0.15
   6  -1  -5    0.93    0.16
   6   1   5    0.71    0.14
  -6   1  -5    0.47    0.14
  -6  -1   5    0.62    0.17
   6   1   5    0.39    0.11
   6  -1  -5    0.73    0.10
  -6  -2  -5    2.99    0.25
   6  -2   5    3.31    0.28
  -6   2   5    3.01    0.28
  -6  -2  -5    2.93    0.27
   6  -2   5    3.09    0.27
  -6   2   5    3.22    0.25
  -6   2   5    3.15    0.27
   6   2  -5    3.12    0.26
   6   2  -5    2.94    0.26
  -6  -2  -5    3.50    0.33
   6  -2  -5    3.53    0.22
  -6  -2   5    3.32    0.27
  -6  -2   5    3.26    0.28
  -6   2  -5    2.98    0.26
   6   2   5    3.36    0.26
   6   2   5    3.17    0.29
   6  -2  -5    3.06    0.32
   6   2   5    2.75    0.25
   6   3  -5    1.74    0.23
  -6   3   5    1.99    0.20
   6  -3   5    1.98    0.26
   6  -3   5    2.41    0.26
  -6   3   5    2.36    0.25
  -6  -3  -5    2.25    0.28
   6   3  -5    2.56    0.25
   6   3  -5    1.83    0.23
  -6   3   5    2.79    0.26
   6  -3  -5    2.50    0.29
  -6  -3   5    2.02    0.26
   6  -3  -5    2.63    0.21
   6   3   5    2.26    0.25
  -6   3  -5    2.63    0.29
  -6  -3   5    2.46    0.24
   6   3   5    2.39    0.25
   6   3   5    2.15    0.25
   6   3   5    2.37    0.25
  -6  -4  -5    1.44    0.16
  -6   4   5    1.41    0.23
  -6   4   5    0.89    0.23
  -6   4   5    1.58    0.21
  -6  -4  -5    1.27    0.24
   6   4  -5    1.74    0.24
   6  -4   5    1.94    0.26
   6  -4   5    1.40    0.27
  -6   4   5    1.52    0.23
   6   4  -5    1.15    0.22
   6   4   5    1.47    0.23
  -6  -4   5    1.36    0.26
   6   4   5    1.56    0.23
  -6   4  -5    1.01    0.24
   6   4   5    1.70    0.25
   6  -4  -5    1.50    0.29
  -6  -4   5    1.69    0.26
   6  -4  -5    1.77    0.16
   6   4   5    1.34    0.21
   6   5  -5    1.56    0.31
   6   5  -5    1.54    0.28
  -6   5   5    1.50    0.26
  -6  -5  -5    1.48    0.35
  -6   5   5    1.57    0.26
   6  -5   5    1.73    0.29
  -6   5   5    1.45    0.26
  -6   5   5    1.38    0.26
  -6   5   5    1.00    0.29
   6   5   5    1.05    0.26
   6   5   5    1.94    0.24
   6  -5  -5    1.04    0.31
  -6  -5   5    1.57    0.30
  -6   5  -5    1.48    0.27
   6   5   5    1.49    0.28
   6   5   5    1.39    0.28
   6   5   5    1.74    0.23
  -6  -6  -5    0.41    0.37
  -6   6   5    0.46    0.32
  -6   6   5    1.39    0.32
   6   6  -5    0.95    0.27
  -6   6   5    0.66    0.36
   6  -6   5    1.07    0.38
   6   6  -5    0.89    0.31
  -6   6   5    0.58    0.28
   6   6   5    0.60    0.30
   6   6   5    0.84    0.34
   6  -6  -5    0.82    0.39
   6   6   5    0.65    0.36
  -6  -6   5    0.43    0.39
  -6   6  -5    0.45    0.31
   6   6   5    1.18    0.28
   6   7  -5    0.81    0.38
   6  -7   5    0.92    0.45
   6   7  -5    0.68    0.45
  -6   7   5    0.74    0.41
  -6  -7  -5    0.40    0.43
  -6  -7   5    0.99    0.46
   6   7   5    1.45    0.40
   6  -7  -5    0.81    0.41
   6   7   5    0.98    0.40
   6   8  -5    0.49    0.45
  -6  -8  -5    0.01    0.46
  -6  -8   5    0.92    0.66
   6  -8  -5    0.81    0.51
  -6   8  -5    1.53    0.68
  -6   0   6    3.20    0.30
   6   0  -6    3.18    0.21
   6   0  -6    2.72    0.26
  -6   0   6    3.60    0.33
  -6   0  -6    2.40    0.28
   6   0   6    3.36    0.33
   6   0   6    3.47    0.30
   6   0   6    3.35    0.25
  -6  -1  -6    3.82    0.34
  -6   1   6    3.52    0.31
   6  -1   6    3.48    0.33
   6   1  -6    3.75    0.31
   6  -1   6    3.20    0.33
   6   1  -6    3.54    0.26
  -6   1   6    3.53    0.32
   6  -1  -6    3.78    0.33
  -6   1  -6    3.39    0.30
   6   1   6    3.16    0.33
  -6  -1   6    4.53    0.37
   6   1   6    3.94    0.32
  -6  -1   6    3.83    0.32
   6  -1  -6    3.36    0.29
   6   2  -6    4.27    0.36
  -6   2   6    4.57    0.35
  -6  -2  -6    4.06    0.41
  -6  -2  -6    4.20    0.36
  -6   2   6    4.71    0.37
  -6   2   6    4.20    0.36
   6  -2   6    4.60    0.36
   6  -2   6    4.73    0.36
   6   2  -6    4.22    0.33
   6   2   6    4.22    0.35
   6  -2  -6    3.83    0.30
   6  -2  -6    3.68    0.37
  -6   2  -6    4.15    0.38
  -6  -2   6    4.10    0.33
   6   2   6    4.07    0.33
  -6  -2   6    4.78    0.38
  -6  -3  -6    1.20    0.28
   6   3  -6    1.08    0.21
   6  -3   6    1.44    0.26
   6   3  -6    1.54    0.25
   6  -3   6    1.08    0.23
  -6   3   6    1.31    0.25
  -6   3   6    1.11    0.22
   6  -3  -6    1.19    0.20
  -6   3  -6    1.35    0.23
   6  -3  -6    1.21    0.26
   6   3   6    1.45    0.23
  -6  -3   6    1.27    0.27
   6   3   6    1.10    0.22
  -6  -3   6    1.08    0.25
   6   3   6    1.38    0.18
   6   3   6    1.37    0.23
   6   4  -6    6.61    0.48
   6   4  -6    5.64    0.48
  -6   4   6    6.63    0.47
  -6  -4  -6    7.37    0.55
   6  -4   6    6.34    0.51
  -6   4   6    6.81    0.52
  -6   4   6    6.66    0.48
   6  -4   6    7.32    0.51
  -6  -4   6    6.65    0.52
   6   4   6    6.18    0.48
   6  -4  -6    6.57    0.57
   6   4   6    6.52    0.49
  -6   4  -6    6.79    0.49
   6   4   6    6.42    0.51
  -6  -4   6    6.77    0.55
   6   4   6    6.62    0.50
   6  -4  -6    7.47    0.41
  -6   5   6    0.43    0.26
  -6  -5  -6    0.10    0.31
   6   5  -6   -0.05    0.22
  -6   5   6   -0.02    0.25
   6  -5   6    0.86    0.29
   6   5  -6    0.04    0.27
  -6   5   6    0.18    0.26
  -6   5   6    0.13    0.27
   6   5   6    0.18    0.28
   6  -5  -6    0.04    0.27
   6   5   6   -0.26    0.23
  -6  -5   6    0.12    0.30
   6   5   6    0.30    0.31
  -6   5  -6    0.15    0.26
  -6   6   6    0.31    0.36
  -6   6   6    0.22    0.41
   6   6  -6    0.58    0.37
  -6   6   6    0.61    0.30
  -6  -6  -6    0.69    0.40
   6  -6   6    0.22    0.41
   6   6  -6    0.80    0.30
  -6  -6   6    1.29    0.45
   6   6   6    1.05    0.31
   6   6   6    1.19    0.40
  -6   6  -6    0.52    0.34
   6  -6  -6    0.68    0.42
   6   6   6    0.84    0.39
   6   7  -6   -0.22    0.36
  -6  -7  -6   -0.49    0.42
   6  -7   6    0.15    0.49
   6   7  -6   -0.51    0.54
  -6  -7   6   -0.02    0.50
   6  -7  -6    0.66    0.50
   6   7   6    0.60    0.49
  -6   7  -6    0.29    0.44
   6   8  -6   -0.27    0.65
  -6  -8  -6   -0.30    0.52
   6   8  -6   -0.28    0.44
   6  -8  -6    0.14    0.54
  -6   8  -6    1.25    0.69
  -6   0   7    1.90    0.26
  -6   0  -7    1.63    0.29
   6   0   7    1.79    0.24
   6   0   7    1.70    0.29
  -6   0   7    2.12    0.27
   6   0  -7    1.68    0.22
   6  -1   7    6.89    0.47
  -6   1   7    6.41    0.48
  -6  -1  -7    5.53    0.51
   6   1  -7    6.40    0.42
  -6   1   7    6.14    0.50
   6  -1   7    5.69    0.45
   6   1  -7    6.27    0.46
  -6  -1   7    7.17    0.48
  -6   1  -7    5.84    0.44
  -6  -1   7    6.05    0.47
   6  -1  -7    6.32    0.42
   6   1   7    5.80    0.46
   6   1   7    6.67    0.46
  -6   2   7    2.50    0.32
  -6  -2  -7    2.86    0.35
   6  -2   7    2.77    0.32
   6  -2   7    2.20    0.32
   6   2  -7    3.34    0.33
   6   2  -7    3.07    0.34
  -6   2   7    2.96    0.32
   6   2   7    2.85    0.31
   6  -2  -7    2.88    0.29
  -6  -2   7    2.97    0.33
   6  -2  -7    2.52    0.33
  -6   2  -7    2.52    0.33
  -6  -2   7    2.18    0.29
   6   3  -7    1.31    0.23
   6  -3   7    1.43    0.30
  -6   3   7    1.25    0.29
   6  -3   7    0.91    0.29
  -6  -3  -7    1.87    0.32
  -6   3   7    1.53    0.29
   6   3   7    1.15    0.25
  -6   3  -7    2.09    0.29
   6  -3  -7    1.53    0.32
   6  -3  -7    1.72    0.22
  -6  -3   7    1.76    0.28
  -6  -3   7    1.76    0.33
   6   3   7    1.18    0.27
  -6  -4  -7    1.07    0.31
   6  -4   7    0.16    0.30
  -6   4   7    0.32    0.29
  -6   4   7    0.15    0.27
   6  -4   7    0.19    0.27
   6   4  -7    0.18    0.24
  -6  -4   7    0.09    0.33
  -6   4  -7    0.54    0.27
   6   4   7    0.44    0.25
   6  -4  -7    0.59    0.21
   6   4   7    0.24    0.26
   6  -4  -7    0.28    0.31
  -6  -4   7    0.65    0.29
  -6   5   7    0.21    0.34
   6  -5   7   -0.05    0.34
  -6  -5  -7    0.18    0.36
  -6   5   7    0.16    0.29
   6   5  -7    0.39    0.38
  -6   5   7    1.13    0.33
   6   5   7    0.94    0.35
   6   5   7    0.75    0.28
   6  -5  -7    0.60    0.35
   6   5   7    0.54    0.34
  -6  -5   7    0.68    0.39
  -6   5  -7    0.73    0.37
   6   6  -7    0.37    0.53
   6  -6   7    0.88    0.48
  -6   6   7    0.44    0.39
  -6  -6  -7    0.81    0.47
   6   6   7    1.18    0.42
   6   6   7    0.55    0.34
  -6  -6   7    0.72    0.46
   6  -6  -7    0.10    0.43
   6   6   7    0.85    0.47
  -6   6  -7    0.79    0.48
  -6  -7  -7    0.50    0.53
   6   7   7    0.14    0.56
  -6   7  -7    0.75    0.51
   6  -7  -7    0.03    0.55
   6   0  -8   20.71    1.05
   6   0   8   20.15    1.08
  -6   0  -8   19.56    1.13
  -6   0   8   17.94    1.10
   6   0   8   20.34    1.11
  -6   0   8   18.85    1.07
   6   1  -8    3.37    0.36
  -6  -1  -8    3.10    0.39
  -6   1   8    3.44    0.38
   6  -1   8    3.02    0.40
   6  -1   8    3.69    0.37
  -6  -1   8    3.01    0.39
   6  -1  -8    2.56    0.37
  -6  -1   8    3.51    0.37
  -6   1  -8    3.85    0.37
   6  -1  -8    3.42    0.34
   6   1   8    3.88    0.40
   6   2  -8    2.29    0.36
   6   2  -8    2.38    0.29
  -6  -2  -8    1.98    0.44
   6  -2   8    2.52    0.37
  -6   2   8    2.83    0.37
   6  -2   8    2.58    0.37
   6  -2  -8    2.75    0.29
   6   2   8    2.62    0.35
  -6  -2   8    2.26    0.35
  -6   2  -8    2.19    0.40
   6  -2  -8    2.47    0.37
  -6  -2   8    2.51    0.34
  -6   3   8    2.48    0.37
   6  -3   8    2.35    0.39
   6   3  -8    2.33    0.34
  -6  -3  -8    2.52    0.41
   6  -3   8    1.89    0.38
  -6   3   8    2.54    0.36
   6  -3  -8    2.42    0.40
  -6   3  -8    2.43    0.32
   6  -3  -8    2.56    0.32
   6   3   8    1.99    0.39
  -6  -3   8    2.48    0.40
  -6  -3   8    2.42    0.43
   6   3   8    2.59    0.35
   6   4  -8    0.99    0.33
   6  -4   8    1.02    0.40
  -6   4   8    1.21    0.38
  -6  -4  -8    0.79    0.39
  -6   4   8    0.94    0.37
   6   4   8    0.96    0.31
  -6   4  -8    1.57    0.37
   6   4   8    1.16    0.37
  -6  -4   8    0.76    0.41
   6  -4  -8    1.23    0.39
  -6  -5  -8    0.52    0.39
   6  -5   8    0.78    0.43
   6   5  -8   -0.08    0.37
  -6   5   8    0.49    0.40
  -6   5   8    0.63    0.48
   6   5   8    0.72    0.39
  -6  -5   8   -0.08    0.49
  -6   5  -8    0.50    0.42
   6   5   8   -0.38    0.38
   6   5   8    0.19    0.32
   6  -5  -8    0.67    0.43
  -6   6   8    1.18    0.54
   6  -6   8    1.30    0.59
  -6  -6  -8    0.61    0.49
   6   6  -8    0.67    0.57
  -6   6   8    0.17    0.46
  -6   6  -8    1.76    0.60
   6  -6  -8    1.45    0.52
  -6  -6   8    0.97    0.61
   6   6   8    0.87    0.53
   6   6   8    0.59    0.55
   6  -7   8   -0.40    0.60
  -6  -7  -8    0.69    0.60
  -6   7   8   -0.02    0.66
   6  -7  -8    0.75    0.64
  -6  -7   8    0.88    0.69
   6   7   8    0.46    0.62
   6   0  -9   12.55    0.91
  -6   0  -9   10.87    0.93
   6   0  -9   12.46    0.76
  -6   0   9   12.91    0.79
   6   0   9   10.22    0.81
   6  -1   9    2.42    0.38
  -6   1   9    2.15    0.38
   6  -1   9    2.83    0.45
  -6  -1  -9    2.17    0.44
   6   1   9    3.26    0.41
  -6  -1   9    3.41    0.45
  -6   1  -9    2.60    0.49
   6  -1  -9    3.26    0.35
  -6  -1   9    1.99    0.38
   6  -1  -9    2.42    0.41
   6  -2   9    3.51    0.47
  -6  -2  -9    3.75    0.51
  -6   2   9    3.68    0.52
   6  -2   9    3.17    0.46
   6   2   9    3.57    0.45
  -6  -2   9    3.73    0.48
  -6  -2   9    3.32    0.45
   6  -2  -9    3.01    0.46
  -6  -3  -9    1.02    0.47
   6  -3   9    1.20    0.51
   6  -3   9    0.51    0.42
  -6   3   9    1.19    0.41
  -6  -3   9    0.89    0.44
   6  -3  -9    0.96    0.42
  -6  -3   9    1.63    0.45
   6   3   9    0.92    0.34
   6   3   9    1.13    0.40
   6  -4   9    0.11    0.45
  -6   4   9    0.91    0.39
  -6  -4  -9   -0.07    0.40
   6   4  -9    0.11    0.34
   6   4   9    0.09    0.39
  -6  -4   9    0.18    0.54
   6   4   9    0.57    0.38
   6  -4  -9    0.70    0.44
  -6  -5  -9    0.02    0.47
  -6   5   9    1.13    0.58
  -6   5   9    0.59    0.46
   6  -5   9   -0.09    0.50
   6   5   9    0.09    0.49
   6   5   9    1.14    0.49
   6  -5  -9    0.18    0.45
  -6   5  -9   -0.07    0.53
   6  -6   9   -0.24    0.72
  -6   6   9   -0.04    0.57
  -6  -6  -9    0.22    0.73
  -6   6   9    0.88    0.64
   6   6   9    0.53    0.56
   6  -6  -9   -0.51    0.53
  -6  -6   9    1.89    0.77
  -6   0 -10   -0.42    0.36
   6   0 -10   -0.10    0.33
  -6   0  10    0.35    0.34
   6   0  10    0.10    0.38
  -6   1  10   -0.12    0.38
   6  -1  10   -0.47    0.40
   6   1  10    0.58    0.40
   6  -1 -10   -0.16    0.35
  -6  -1  10    0.47    0.45
   6  -2  10    1.19    0.51
  -6   2  10    1.84    0.49
  -6  -2 -10    1.97    0.54
   6  -2  10    1.55    0.50
  -6  -2  10    2.18    0.50
   6   2  10    1.56    0.49
   6  -2 -10    1.19    0.52
  -6  -2  10    1.44    0.49
   6  -3  10    0.25    0.48
  -6  -3 -10    1.31    0.57
   6  -3  10    0.62    0.57
  -6   3  10    0.87    0.48
   6   3  10    0.97    0.46
   6   3  10    1.30    0.48
   6  -3 -10    0.70    0.54
  -6  -3  10    1.42    0.67
  -6   4  10    2.10    0.63
   6  -4  10    2.26    0.62
   6  -4  10    2.54    0.76
  -6  -4 -10    2.78    0.66
   6   4  10    2.45    0.59
   6   4  10    2.39    0.45
   6  -4 -10    2.16    0.60
   6  -5  10    0.94    0.78
  -6   5  10   -0.19    0.61
  -6   5  10   -0.20    0.54
   6   5  10   -0.08    0.62
   6   5  10   -0.15    0.52
  -6  -5  10    0.63    0.91
   6  -5 -10    0.19    0.59
  -6   0  11    0.70    0.48
  -6   0 -11    0.61    0.54
   6   1 -11    0.09    0.52
   6  -1  11    0.06    0.49
  -6   1  11    0.43    0.48
  -6   1 -11   -0.29    0.51
  -6  -1  11    0.67    0.51
   6  -1 -11    0.61    0.46
   6  -2  11    0.31    0.56
  -6   2  11    1.57    0.46
  -6  -2  11    0.08    0.50
   6   2  11    1.28    0.44
   6  -3  11    0.82    0.80
  -6  -3 -11    0.97    0.63
   6   3  11    0.80    0.46
   6  -3 -11    1.05    0.58
  -6  -3  11    1.18    0.80
   6   3  11    0.28    0.58
  -6  -4  11    1.33    0.81
   6   4  11    0.32    0.52
   6   4  11    1.84    0.70
   6  -4 -11    0.81    0.63
   6   0  12    0.49    0.63
  -6   1  12   -0.03    0.63
  -6   2  12    2.71    0.62
   6  -2  12    0.42    0.59
  -6  -2  12    1.89    0.62
   6   2  12    2.02    0.74
  -7  -1   0    3.27    0.18
   7  -1   0    3.32    0.17
  -7  -1   0    3.19    0.19
  -7  -1   0    3.11    0.18
   7   1   0    3.38    0.18
   7   1   0    2.74    0.20
  -7   1   0    3.28    0.18
  -7  -1   0    3.29    0.17
   7  -1   0    3.28    0.19
  -7   2   0   36.13    1.69
   7   2   0   35.55    1.70
  -7  -2   0   35.93    1.69
   7  -2   0   35.92    1.69
   7   2   0   36.24    1.70
  -7  -2   0   37.08    1.70
  -7   2   0   35.61    1.69
   7  -2   0   32.93    1.70
  -7   2   0   36.21    1.70
  -7   2   0   36.23    1.70
   7  -2   0   36.42    1.69
  -7  -2   0   31.54    1.72
   7   2   0   36.16    1.69
  -7  -3   0    0.14    0.11
   7  -3   0    0.15    0.12
   7   3   0   -0.07    0.06
  -7   3   0    0.12    0.09
   7   3   0    0.13    0.09
   7   3   0    0.15    0.08
  -7  -3   0    0.10    0.09
   7  -3   0    0.06    0.07
  -7   3   0    0.17    0.07
  -7  -4   0   24.69    1.17
  -7  -4   0   23.51    1.22
  -7   4   0   24.26    1.19
   7   4   0   22.59    1.19
   7   4   0   24.58    1.19
  -7   4   0   24.44    1.18
   7  -4   0   24.60    1.16
  -7  -4   0   23.06    1.17
   7   4   0   23.90    1.18
  -7  -5   0    0.50    0.19
  -7   5   0    0.47    0.16
   7   5   0    0.31    0.18
   7  -5   0    0.38    0.14
   7  -5   0    0.52    0.24
  -7  -5   0    0.40    0.15
  -7   5   0    0.72    0.20
   7   5   0    0.62    0.19
   7   5   0    0.56    0.16
   7  -5   0    0.11    0.19
   7   6   0    0.31    0.24
   7   6   0   -0.12    0.21
  -7   6   0    0.32    0.19
   7   6   0    0.35    0.18
  -7   6   0    0.17    0.22
  -7  -6   0    0.27    0.20
   7  -6   0    0.48    0.19
  -7   7   0    1.22    0.34
   7  -7   0    0.77    0.25
  -7  -7   0    1.05    0.33
   7   7   0    1.04    0.39
  -7   7   0    1.54    0.34
   7   7   0    1.22    0.32
  -7   8   0    0.32    0.35
   7   8   0   -0.41    0.35
   7   8   0    0.07    0.40
  -7   8   0   -0.27    0.41
  -7   9   0    0.64    0.66
   7   9   0    0.82    0.53
  -7   9   0    0.36    0.51
   7  -9   0   -0.03    0.46
   7   0   1   -0.04    0.05
   7   0  -1   -0.02    0.06
  -7   0  -1    0.00    0.05
   7   0  -1    0.00    0.04
   7   0   1    0.00    0.05
   7   0   1    0.00    0.03
  -7   0   1    0.00    0.03
   7   0   1   -0.02    0.03
  -7   0   1    0.08    0.06
   7   0  -1   -0.02    0.02
  -7   0  -1    0.01    0.04
  -7   0   1   -0.04    0.04
  -7   0  -1    0.03    0.06
  -7   0  -1   -0.03    0.05
   7   0   1    0.03    0.04
   7  -1   1    1.17    0.11
  -7   1   1    1.24    0.09
   7   1  -1    1.06    0.10
   7   1  -1    1.22    0.10
  -7  -1  -1    1.16    0.11
  -7  -1  -1    1.13    0.10
  -7   1   1    1.14    0.11
  -7  -1  -1    1.04    0.12
  -7   1   1    1.28    0.09
   7  -1   1    1.30    0.12
  -7  -1  -1    1.09    0.10
   7  -1  -1    1.12    0.10
   7   1   1    1.20    0.09
   7  -1  -1    1.06    0.12
   7   1   1    1.18    0.11
   7   1   1    0.92    0.11
   7  -1  -1    1.31    0.11
  -7   1  -1    1.47    0.11
  -7   1  -1    1.11    0.11
  -7  -1   1    1.08    0.12
  -7   1  -1    1.16    0.11
  -7  -1   1    1.00    0.11
  -7  -1   1    1.31    0.12
   7  -1  -1    1.32    0.09
   7   1   1    1.13    0.09
   7   2  -1  198.83    9.22
  -7   2   1  196.22    9.24
  -7  -2  -1  199.65    9.22
  -7   2   1  206.34    9.21
   7  -2   1  195.38    9.22
   7   2  -1  195.04    9.23
  -7   2   1  200.99    9.23
  -7   2   1  199.61    9.21
  -7   2   1  199.79    9.23
   7   2  -1  194.42    9.23
  -7  -2  -1  166.64    9.23
   7   2   1  196.00    9.28
   7  -2  -1  197.39    9.26
  -7   2  -1  196.89    9.27
   7   2   1  198.34    9.26
  -7  -2   1  191.91    9.27
   7   2   1  195.83    9.26
   7  -2  -1  196.49    9.28
  -7   2  -1  197.20    9.27
  -7  -2   1  205.32    9.28
   7   2   1  195.54    9.28
   7  -2  -1  196.76    9.28
  -7   2  -1  195.34    9.28
   7  -2  -1  195.04    9.26
   7   3  -1    0.76    0.12
  -7   3   1    0.65    0.09
  -7  -3  -1    0.74    0.13
  -7   3   1    0.65    0.09
  -7   3   1    0.51    0.10
   7  -3   1    0.53    0.09
  -7   3   1    0.91    0.11
   7   3  -1    0.58    0.11
   7   3  -1    0.80    0.10
  -7   3  -1    0.84    0.10
   7  -3  -1    0.57    0.13
   7   3   1    0.50    0.09
  -7   3  -1    0.59    0.12
  -7  -3   1    0.96    0.14
   7   3   1    0.84    0.11
  -7  -3   1    0.68    0.10
   7   3   1    0.68    0.09
   7  -3  -1    0.72    0.09
   7   4  -1    1.04    0.21
  -7   4   1    1.73    0.17
  -7  -4  -1    1.29    0.19
   7   4  -1    1.40    0.17
  -7   4   1    1.82    0.19
   7   4  -1    1.74    0.18
  -7   4   1    1.35    0.17
   7  -4   1    1.68    0.16
  -7   4   1    1.13    0.15
  -7   4  -1    1.22    0.15
   7  -4  -1    1.30    0.13
   7   4   1    1.35    0.17
   7   4   1    0.95    0.13
   7  -4  -1    1.56    0.21
   7   4   1    1.82    0.18
   7   4   1    1.18    0.14
  -7  -4   1    1.43    0.19
  -7   4  -1    1.45    0.21
  -7  -4   1    1.42    0.14
  -7  -5  -1    1.02    0.15
  -7   5   1    1.33    0.20
   7  -5   1    1.33    0.26
   7  -5   1    0.86    0.17
  -7   5   1    1.20    0.16
  -7   5   1    1.36    0.19
  -7   5   1    1.24    0.21
   7   5  -1    1.05    0.21
  -7  -5  -1    1.60    0.30
   7   5  -1    1.47    0.20
   7   5   1    0.88    0.14
  -7  -5   1    1.23    0.24
  -7   5  -1    1.40    0.20
  -7   5  -1    0.83    0.22
  -7  -5   1    0.97    0.18
   7   5   1    0.86    0.20
   7  -5  -1    0.96    0.23
   7   5   1    1.16    0.21
   7  -5  -1    0.96    0.14
   7   5   1    1.42    0.20
   7   6  -1    1.16    0.25
   7   6  -1    1.12    0.29
  -7   6   1    1.51    0.28
  -7  -6  -1    0.92    0.32
  -7   6   1    1.15    0.25
   7  -6   1    0.95    0.20
  -7  -6  -1    1.21    0.20
  -7   6   1    1.24    0.26
  -7   6   1    0.84    0.22
   7   6   1    1.17    0.24
   7   6   1    1.52    0.25
   7  -6  -1    1.16    0.32
  -7   6  -1    0.61    0.24
  -7  -6   1    0.83    0.23
  -7   6  -1    1.58    0.26
   7  -6  -1    1.28    0.20
   7   6   1    1.65    0.27
  -7  -7  -1    0.12    0.26
   7   7  -1    0.39    0.31
   7   7  -1    0.68    0.27
  -7   7   1    0.51    0.33
   7  -7   1    0.10    0.27
  -7   7   1    0.49    0.27
  -7   7   1    0.48    0.31
  -7   7  -1    0.49    0.30
   7  -7  -1    0.54    0.24
   7  -7  -1    0.61    0.37
   7   7   1    0.66    0.31
  -7   7  -1    0.43    0.30
   7   7   1    0.46    0.28
  -7  -7   1   -0.15    0.32
  -7   8   1    3.24    0.50
   7   8  -1    2.38    0.50
  -7   8   1    1.94    0.46
  -7   8   1    2.31    0.48
   7   8  -1    2.69    0.43
   7   8   1    2.61    0.52
  -7   8  -1    2.48    0.48
  -7   8  -1    1.87    0.49
   7   8   1    3.34    0.49
  -7  -8   1    3.09    0.52
   7   9  -1    0.37    0.55
   7   9  -1   -0.49    0.62
  -7   9   1    0.32    0.50
  -7   9   1    0.54    0.70
  -7   9  -1   -0.62    0.47
   7   9   1   -0.10    0.49
   7   9   1   -0.53    0.51
  -7   9  -1    0.04    0.54
   7   0  -2    0.04    0.07
  -7   0  -2    0.16    0.07
   7   0   2   -0.08    0.06
   7   0  -2    0.03    0.05
  -7   0   2   -0.01    0.07
  -7   0   2   -0.02    0.06
   7   0   2    0.02    0.07
  -7   0  -2    0.05    0.07
   7   0   2    0.17    0.07
  -7   0  -2   -0.01    0.07
   7   0  -2    0.18    0.08
  -7   0  -2   -0.15    0.07
  -7   0   2   -0.04    0.08
  -7  -1  -2    4.86    0.28
   7   1  -2    4.99    0.27
  -7   1   2    4.90    0.26
  -7   1   2    4.94    0.26
  -7  -1  -2    5.08    0.27
   7  -1   2    5.02    0.28
  -7   1   2    4.81    0.29
  -7   1   2    5.26    0.27
   7  -1   2    5.28    0.28
   7   1   2    4.90    0.26
   7  -1  -2    4.77    0.25
  -7   1  -2    4.82    0.28
   7   1   2    4.61    0.24
  -7   1  -2    4.99    0.27
  -7  -1   2    4.64    0.28
  -7  -1   2    4.68    0.27
   7   1   2    4.68    0.27
  -7  -1   2    5.05    0.26
  -7  -1   2    5.08    0.26
   7  -1  -2    4.93    0.28
   7  -1  -2    4.98    0.26
   7   1   2    4.97    0.27
   7  -1  -2    4.90    0.28
  -7   1  -2    4.65    0.28
   7   2  -2    8.86    0.46
  -7   2   2    9.35    0.47
  -7   2   2    9.20    0.45
  -7  -2  -2    7.26    0.47
   7  -2   2    8.63    0.46
   7   2  -2    9.26    0.47
  -7   2   2    9.49    0.44
   7  -2  -2    9.62    0.48
   7   2   2    9.52    0.47
   7   2   2    9.48    0.49
  -7  -2   2    9.13    0.49
   7  -2  -2    9.39    0.47
   7  -2  -2    9.52    0.50
  -7  -2   2    9.78    0.47
   7   2   2    9.55    0.48
  -7  -2   2    9.55    0.49
  -7   2  -2    8.99    0.49
  -7   2  -2    9.49    0.48
  -7   3   2    0.19    0.10
  -7  -3  -2    0.34    0.07
  -7   3   2    0.35    0.10
  -7   3   2    0.17    0.08
   7   3  -2    0.05    0.10
  -7   3   2    0.40    0.10
   7  -3   2    0.28    0.09
   7   3  -2    0.27    0.13
  -7  -3  -2    0.12    0.10
   7   3  -2    0.19    0.08
   7  -3  -2    0.26    0.11
   7  -3  -2    0.46    0.07
  -7   3  -2    0.47    0.13
  -7   3  -2    0.59    0.11
  -7   3  -2    0.45    0.09
   7   3   2    0.21    0.08
  -7  -3   2    0.32    0.10
   7   3   2    0.20    0.09
   7   3   2    0.41    0.10
   7   4  -2   71.27    3.40
   7  -4   2   66.39    3.36
   7  -4   2   71.57    3.39
  -7  -4  -2   72.13    3.44
  -7  -4  -2   68.30    3.36
  -7   4   2   73.68    3.39
  -7   4   2   71.21    3.42
   7   4  -2   71.77    3.42
  -7   4   2   71.61    3.40
  -7   4   2   72.55    3.38
   7   4   2   71.25    3.37
   7   4   2   71.62    3.40
  -7   4  -2   63.27    3.39
   7  -4  -2   74.96    3.42
  -7  -4   2   72.17    3.39
   7   4   2   70.47    3.39
   7  -4  -2   74.14    3.36
  -7   4  -2   69.83    3.41
   7   4   2   70.49    3.40
  -7  -5  -2    4.17    0.26
   7  -5   2    3.57    0.31
   7   5  -2    3.57    0.34
  -7   5   2    3.80    0.33
   7   5  -2    3.71    0.36
  -7   5   2    3.40    0.32
  -7   5   2    3.56    0.31
  -7  -5  -2    3.36    0.28
  -7  -5  -2    3.80    0.39
  -7   5   2    3.52    0.33
  -7   5   2    3.88    0.30
  -7  -5   2    4.09    0.33
   7   5   2    3.74    0.35
   7   5   2    3.95    0.31
   7   5   2    3.26    0.30
  -7   5  -2    3.69    0.33
   7  -5  -2    3.36    0.39
   7   5   2    3.75    0.36
  -7   5  -2    3.87    0.33
   7  -5  -2    3.82    0.28
  -7  -6  -2   18.40    0.93
  -7   6   2   18.35    0.95
   7   6  -2   17.08    1.01
   7  -6   2   18.20    1.00
  -7   6   2   18.48    0.98
  -7   6   2   18.47    1.01
  -7   6   2   18.30    0.98
  -7   6   2   16.78    1.03
   7   6  -2   17.84    0.98
  -7  -6  -2   17.69    1.05
  -7   6  -2   18.88    1.00
   7   6   2   18.78    1.00
  -7  -6   2   17.63    0.98
  -7   6  -2   18.45    1.01
   7   6   2   17.86    1.00
   7  -6  -2   19.14    1.06
   7   6   2   17.79    0.99
   7  -6  -2   17.76    0.94
  -7   7   2    0.88    0.29
   7  -7   2   -0.28    0.31
   7   7  -2    0.54    0.29
  -7   7   2   -0.02    0.37
   7   7  -2    0.73    0.32
  -7  -7  -2    0.29    0.37
  -7   7   2    0.61    0.31
  -7   7  -2    0.10    0.31
   7   7   2    0.76    0.38
   7  -7  -2    0.25    0.36
   7   7   2    0.26    0.32
   7   7   2    0.24    0.25
  -7  -7   2    0.70    0.37
   7   7   2    0.16    0.29
  -7   7  -2    0.33    0.32
   7   8  -2    0.36    0.37
   7   8  -2    0.13    0.42
  -7   8   2   -0.27    0.54
  -7   8   2    0.67    0.40
  -7  -8  -2    0.83    0.52
   7  -8   2    0.17    0.37
  -7   8  -2   -0.17    0.38
   7   8   2   -0.17    0.36
   7  -8  -2   -0.13    0.47
   7   8   2    0.60    0.55
   7   8   2   -0.03    0.39
  -7   8  -2   -0.03    0.42
  -7   9   2   -0.10    0.54
   7   9  -2    0.42    0.52
   7   9  -2    0.26    0.53
  -7   9  -2   -0.24    0.50
  -7   9  -2    0.81    0.73
   7   9   2    0.21    0.57
   7   9   2   -0.80    0.72
  -7   0  -3   -0.13    0.09
  -7   0   3    0.10    0.08
  -7   0   3    0.00    0.09
   7   0   3   -0.13    0.08
  -7   0  -3   -0.13    0.08
   7   0   3   -0.03    0.07
[truncated: 2,305,560 more chars]
