# Supplementary material for: Binary charge-transfer complexes using pyromellitic acid dianhydride featuring C—H⋯O hydrogen bonds
Source: Acta Crystallogr E Crystallogr Commun. 2018 Nov 9;74(Pt 12):1772–7. doi: 10.1107/S2056989018015645 (PMC6281116; doi:10.1107/S2056989018015645)
Supplement: Supplementary file 2 [file e-74-01772-Isup2.hkl]

data_I                                                                          
_shelx_title ' shelx     C m          R = 0.03  New: C2/m'                      
_shelx_refln_list_code          4                                               
_shelx_F_calc_maximum      184.25                                               
_exptl_crystal_F_000       356.00                                               
_reflns_d_resolution_high  0.7572                                               
                                                                                
loop_                                                                           
 _space_group_symop_operation_xyz                                               
 'x, y, z'                                                                      
 '-x, y, -z'                                                                    
 'x+1/2, y+1/2, z'                                                              
 '-x+1/2, y+1/2, -z'                                                            
 '-x, -y, -z'                                                                   
 'x, -y, z'                                                                     
 '-x+1/2, -y+1/2, -z'                                                           
 'x+1/2, -y+1/2, z'                                                             
                                                                                
_cell_length_a     9.1478                                                       
_cell_length_b    12.8195                                                       
_cell_length_c     6.7459                                                       
_cell_angle_alpha  90.000                                                       
_cell_angle_beta  104.202                                                       
_cell_angle_gamma  90.000                                                       
                                                                                
_shelx_F_squared_multiplier     1.000                                           
                                                                                
loop_                                                                           
 _refln_index_h                                                                 
 _refln_index_k                                                                 
 _refln_index_l                                                                 
 _refln_F_squared_calc                                                          
 _refln_F_squared_meas                                                          
 _refln_F_squared_sigma                                                         
 _refln_observed_status                                                         
   2   0   0       3567.48       3434.55        59.80 o                         
   4   0   0       1579.94       1647.58        28.33 o                         
   6   0   0       1254.40       1172.78        26.48 o                         
   8   0   0       1282.66       1189.70        32.49 o                         
  10   0   0          2.39          1.79         0.95 o                         
   1   1   0       1111.08       1085.01        15.79 o                         
   3   1   0       2525.99       2478.90        28.55 o                         
   5   1   0        172.62        155.07         2.82 o                         
   7   1   0       1279.35       1135.23        19.81 o                         
   9   1   0         21.81         18.50         1.14 o                         
  11   1   0         38.41         34.80         2.70 o                         
   0   2   0      10733.45       9326.53       619.92 o                         
   2   2   0        219.85        198.15         3.89 o                         
   4   2   0         11.34         10.46         0.45 o                         
   6   2   0        119.25        118.47         2.51 o                         
   8   2   0        461.98        429.74         7.97 o                         
  10   2   0         59.71         65.51         2.59 o                         
   1   3   0         15.20         22.87         0.52 o                         
   3   3   0        489.09        515.18         7.17 o                         
   5   3   0         64.76         67.53         1.47 o                         
   7   3   0        137.28        127.90         2.75 o                         
   9   3   0        215.69        213.57         5.08 o                         
  11   3   0          2.61          2.12         0.93 o                         
   0   4   0       2079.42       2034.93        34.72 o                         
   2   4   0         85.57         78.88         1.81 o                         
   4   4   0         24.35         24.30         0.72 o                         
   6   4   0        308.22        308.61         5.74 o                         
   8   4   0          0.01          1.48         0.54 o                         
  10   4   0          2.89          3.25         0.86 o                         
   1   5   0       2350.73       2605.58        31.36 o                         
   3   5   0        518.41        546.06         8.13 o                         
   5   5   0        256.83        231.73         3.68 o                         
   7   5   0       1298.56       1145.10        20.00 o                         
   9   5   0          9.88          9.95         1.02 o                         
  11   5   0          0.45          1.55         0.98 o                         
   0   6   0        127.18        172.19         3.19 o                         
   2   6   0         93.32         95.49         1.44 o                         
   4   6   0       1160.95       1130.41        23.56 o                         
   6   6   0         55.08         64.74         1.60 o                         
   8   6   0          4.26          1.28         0.88 o                         
  10   6   0         71.85         82.12         3.09 o                         
   1   7   0        474.14        607.37         7.55 o                         
   3   7   0         25.92         38.07         0.86 o                         
   5   7   0        506.47        478.09         7.75 o                         
   7   7   0        611.63        522.62        10.90 o                         
   9   7   0          0.23         -0.09         0.80 o                         
   0   8   0        868.51        984.56        19.16 o                         
   2   8   0        401.11        398.58         5.32 o                         
   4   8   0         19.90         23.24         1.38 o                         
   6   8   0         33.16         28.43         1.25 o                         
   8   8   0          0.06          1.37         0.76 o                         
  10   8   0         19.41         17.42         1.58 o                         
   1   9   0          3.19          3.19         0.29 o                         
   3   9   0         83.49         85.01         1.48 o                         
   5   9   0        153.05        154.52         3.75 o                         
   7   9   0          3.36          4.03         0.76 o                         
   9   9   0         59.15         68.51         2.80 o                         
   0  10   0         33.52         38.54         1.21 o                         
   2  10   0          2.93          1.98         0.39 o                         
   4  10   0         15.42         13.72         0.79 o                         
   6  10   0         11.52          5.57         0.76 o                         
   8  10   0         29.06         30.09         1.75 o                         
   1  11   0        384.64        337.53         5.76 o                         
   3  11   0        342.52        323.18         5.64 o                         
   5  11   0          1.27          1.15         0.54 o                         
   7  11   0         86.97        106.16         4.27 o                         
   0  12   0         58.26         77.04         5.76 o                         
   2  12   0        113.80        114.47         3.08 o                         
   4  12   0         56.67         49.37         2.21 o                         
   6  12   0          0.09          0.47         1.21 o                         
   8  12   0         31.03         40.65         3.94 o                         
   1  13   0        207.38        179.97         4.37 o                         
   3  13   0         27.93         25.22         1.61 o                         
   5  13   0          0.68         -0.40         0.95 o                         
   7  13   0         83.00         98.00         6.37 o                         
   0  14   0        119.52         97.91         4.15 o                         
   2  14   0          0.79          0.46         0.87 o                         
   4  14   0          5.46         10.91         5.01 o                         
   6  14   0        110.28        108.02         6.68 o                         
   1  15   0          2.24          2.07         2.30 o                         
   3  15   0         10.15         12.21         1.67 o                         
   5  15   0          7.36          5.46         2.12 o                         
   0  16   0         59.23         78.88         6.07 o                         
   2  16   0         17.33         14.87         1.82 o                         
 -10   0   1         25.33         27.30         1.74 o                         
  -8   0   1         70.95         74.99         4.10 o                         
  -6   0   1        682.44        646.14        17.84 o                         
  -4   0   1          4.16          9.34         0.66 o                         
  -2   0   1       3886.45       4039.55        97.62 o                         
   0   0   1       1677.89       1624.81        32.08 o                         
   2   0   1       3842.14       3902.56        67.74 o                         
   4   0   1       2469.95       2578.74        50.03 o                         
   6   0   1          2.02          4.21         0.75 o                         
   8   0   1         98.07         92.22         3.07 o                         
  10   0   1          8.82          8.88         1.82 o                         
 -11   1   1          1.98          1.21         1.17 o                         
  -9   1   1         27.39         27.69         1.40 o                         
  -7   1   1         44.39         41.08         1.34 o                         
  -5   1   1        629.67        653.07        10.84 o                         
  -3   1   1       1662.86       1678.59        21.17 o                         
  -1   1   1        157.59        143.22         2.08 o                         
   1   1   1       2264.60       2242.35        30.77 o                         
   3   1   1          4.11         12.67         0.43 o                         
   5   1   1        286.13        269.80         4.70 o                         
   7   1   1         34.34         38.06         1.19 o                         
   9   1   1         11.33         14.24         1.18 o                         
  11   1   1         87.98         94.25         3.91 o                         
 -10   2   1          0.15          0.47         0.84 o                         
  -8   2   1        106.97         94.90         2.46 o                         
  -6   2   1         10.81          8.31         0.57 o                         
  -4   2   1       2154.60       2381.49        32.15 o                         
  -2   2   1        184.24        219.14         3.57 o                         
   0   2   1         20.72         23.77         0.54 o                         
   2   2   1         22.44         23.90         0.52 o                         
   4   2   1        223.35        271.63         4.61 o                         
   6   2   1         74.76         73.29         1.80 o                         
   8   2   1          5.76          5.47         0.66 o                         
  10   2   1         14.02         13.67         1.20 o                         
 -11   3   1         14.13         21.14         1.56 o                         
  -9   3   1         37.05         30.95         1.61 o                         
  -7   3   1         74.03         75.45         1.77 o                         
  -5   3   1          1.58         -0.34         0.34 o                         
  -3   3   1       1473.27       1524.77        22.30 o                         
  -1   3   1         95.83         90.40         1.18 o                         
   1   3   1       1028.41       1080.03        12.52 o                         
   3   3   1       4822.75       5279.27        77.57 o                         
   5   3   1         38.68         33.33         1.04 o                         
   7   3   1        232.03        218.59         4.41 o                         
   9   3   1         35.55         36.76         1.42 o                         
  11   3   1        299.21        372.60         9.79 o                         
 -10   4   1         77.60         80.29         2.97 o                         
  -8   4   1         69.17         67.78         2.07 o                         
  -6   4   1         23.39         28.89         0.82 o                         
  -4   4   1       3310.82       3565.69        56.16 o                         
  -2   4   1         21.01         17.19         0.45 o                         
   0   4   1          8.28         11.62         0.40 o                         
   2   4   1         98.30         99.06         1.52 o                         
   4   4   1        460.39        501.26        10.13 o                         
   6   4   1        136.71        142.06         3.00 o                         
   8   4   1         23.37         26.25         1.14 o                         
  10   4   1         79.00        101.22         3.18 o                         
 -11   5   1         98.71        116.76         4.02 o                         
  -9   5   1        104.85        112.78         4.44 o                         
  -7   5   1        173.33        167.70         4.03 o                         
  -5   5   1        311.59        316.93         5.89 o                         
  -3   5   1        269.25        267.01         4.48 o                         
  -1   5   1         96.62        103.42         1.83 o                         
   1   5   1       1045.52       1084.71        14.90 o                         
   3   5   1        783.23        861.86        12.74 o                         
   5   5   1        664.12        667.95        11.84 o                         
   7   5   1         49.30         47.37         1.47 o                         
   9   5   1         93.28         96.90         3.81 o                         
 -10   6   1        118.62        112.38         3.96 o                         
  -8   6   1          5.05          5.79         0.88 o                         
  -6   6   1        720.18        714.07        12.88 o                         
  -4   6   1        160.05        183.20         3.24 o                         
  -2   6   1       1050.73       1100.88        14.11 o                         
   0   6   1        545.65        566.26         7.90 o                         
   2   6   1        876.85        915.51        11.84 o                         
   4   6   1        347.08        367.32         7.62 o                         
   6   6   1        114.72        106.50         2.45 o                         
   8   6   1        248.42        252.38         5.91 o                         
  10   6   1         49.22         50.86         2.12 o                         
  -9   7   1          9.52          9.83         1.10 o                         
  -7   7   1        175.44        166.91         3.98 o                         
  -5   7   1        247.93        217.04         4.26 o                         
  -3   7   1        802.79        842.92        10.96 o                         
  -1   7   1          0.45          0.15         0.41 o                         
   1   7   1        235.96        246.40         4.12 o                         
   3   7   1        168.60        149.27         3.43 o                         
   5   7   1        429.97        407.59         8.57 o                         
   7   7   1          0.01          1.21         0.67 o                         
   9   7   1         58.92         54.17         2.12 o                         
 -10   8   1          0.01          1.40         0.98 o                         
  -8   8   1         96.96         96.85         3.27 o                         
  -6   8   1          0.00          0.56         0.56 o                         
  -4   8   1        618.13        590.73         9.03 o                         
  -2   8   1         57.89         53.07         1.18 o                         
   0   8   1         31.19         30.04         0.88 o                         
   2   8   1        231.60        235.89         4.06 o                         
   4   8   1       1314.86       1223.97        24.05 o                         
   6   8   1        123.80        117.32         3.14 o                         
   8   8   1         18.11         24.85         1.49 o                         
  -9   9   1        127.14        145.40         4.55 o                         
  -7   9   1          8.21          8.87         1.13 o                         
  -5   9   1        965.48        934.85        16.75 o                         
  -3   9   1        314.91        322.68         4.62 o                         
  -1   9   1         33.15         35.55         1.34 o                         
   1   9   1          2.63          2.64         0.40 o                         
   3   9   1       1164.88       1098.80        21.60 o                         
   5   9   1          0.60          1.19         0.87 o                         
   7   9   1         99.76        105.68         3.03 o                         
   9   9   1          0.53          0.47         1.68 o                         
  -8  10   1          4.12          3.72         1.17 o                         
  -6  10   1          7.33          9.41         0.89 o                         
  -4  10   1       1268.63       1231.01        21.79 o                         
  -2  10   1        201.99        195.23         3.97 o                         
   0  10   1         31.05         28.72         1.04 o                         
   2  10   1        225.33        227.58         4.10 o                         
   4  10   1        361.79        358.73         7.61 o                         
   6  10   1          2.39          3.90         0.79 o                         
   8  10   1         56.91         68.53         2.74 o                         
  -9  11   1         18.50         24.84         3.19 o                         
  -7  11   1          0.05          0.49         0.80 o                         
  -5  11   1          7.80          6.66         0.96 o                         
  -3  11   1        463.41        468.01        10.95 o                         
  -1  11   1         32.50         34.90         1.37 o                         
   1  11   1        817.88        798.71        14.35 o                         
   3  11   1        832.65        795.23        16.18 o                         
   5  11   1          4.16          3.20         0.67 o                         
   7  11   1          5.58          4.32         1.10 o                         
  -8  12   1          0.88          1.13         2.58 o                         
  -6  12   1          2.75          3.12         0.92 o                         
  -4  12   1         55.89         54.10         2.50 o                         
  -2  12   1        568.45        566.60        11.07 o                         
   0  12   1        148.96        153.67         3.36 o                         
   2  12   1         36.75         34.11         1.29 o                         
   4  12   1         86.23         82.44         3.02 o                         
   6  12   1          1.47          0.91         1.67 o                         
  -7  13   1          6.22          7.89         2.12 o                         
  -5  13   1         37.33         36.57         2.46 o                         
  -3  13   1          0.30          0.61         0.88 o                         
  -1  13   1          1.10          1.63         0.60 o                         
   1  13   1        105.25        101.85         2.93 o                         
   3  13   1         17.29         24.66         1.67 o                         
   5  13   1          6.82          8.38         1.28 o                         
   7  13   1          9.88         16.99         2.73 o                         
  -6  14   1         13.01         16.68         2.73 o                         
  -4  14   1        157.63        172.46         6.52 o                         
  -2  14   1          1.59          1.27         0.98 o                         
   0  14   1          0.22          0.33         0.70 o                         
   2  14   1         36.21         43.88         2.20 o                         
   4  14   1         12.82         12.54         1.62 o                         
   6  14   1         10.84         10.92         2.43 o                         
  -5  15   1          1.31          0.00         1.52 o                         
  -3  15   1         28.51         37.84         2.67 o                         
  -1  15   1          0.26         -1.02         1.02 o                         
   1  15   1         24.16         26.52         1.77 o                         
   3  15   1        155.99        193.72         5.92 o                         
  -2  16   1          8.43          8.21         1.68 o                         
   0  16   1          1.52         -0.48         1.46 o                         
   2  16   1          7.47          7.63         1.49 o                         
 -12   0   2         10.59          6.37         2.12 o                         
 -10   0   2         13.60         10.20         1.52 o                         
  -8   0   2       1275.08       1170.05        31.94 o                         
  -6   0   2         26.67         27.72         1.46 o                         
  -4   0   2       2515.14       2428.35        64.60 o                         
  -2   0   2        635.99        616.03        10.66 o                         
   0   0   2       5802.88       6066.17       135.85 o                         
   2   0   2       3706.23       3782.04        76.24 o                         
   4   0   2        748.24        757.16        17.42 o                         
   6   0   2        961.71        887.60        20.52 o                         
   8   0   2         47.03         49.18         2.18 o                         
  10   0   2         74.97         79.96         3.71 o                         
 -11   1   2         28.27         35.23         2.57 o                         
  -9   1   2        419.23        397.24         8.26 o                         
  -7   1   2        400.42        375.46         6.89 o                         
  -5   1   2        585.49        576.06         9.16 o                         
  -3   1   2        222.18        229.09         4.45 o                         
  -1   1   2      33949.09      33365.46      1096.21 o                         
   1   1   2       2082.22       2071.90        30.58 o                         
   3   1   2        117.59        117.71         2.54 o                         
   5   1   2        211.24        203.10         3.75 o                         
   7   1   2       1316.62       1254.72        20.33 o                         
   9   1   2          5.73          4.39         0.79 o                         
 -10   2   2        112.10        106.98         3.48 o                         
  -8   2   2        894.14        833.14        16.29 o                         
  -6   2   2         12.19         10.83         0.47 o                         
  -4   2   2          0.00         -0.41         0.41 o                         
  -2   2   2          8.24         13.09         0.44 o                         
   0   2   2       1506.14       1602.71        21.71 o                         
   2   2   2          5.27          7.92         0.46 o                         
   4   2   2          0.01         -0.09         0.42 o                         
   6   2   2        474.30        430.76         7.40 o                         
   8   2   2        103.08         98.73         2.53 o                         
  10   2   2         53.46         50.06         4.12 o                         
 -11   3   2         83.39         85.30         3.79 o                         
  -9   3   2          9.50          9.14         1.02 o                         
  -7   3   2        384.96        385.08         8.18 o                         
  -5   3   2        136.76        135.55         2.44 o                         
  -3   3   2         33.32         29.60         0.84 o                         
  -1   3   2        252.59        225.71         4.45 o                         
   1   3   2         21.11         19.98         0.55 o                         
   3   3   2         51.43         46.47         1.46 o                         
   5   3   2        554.46        546.74         9.14 o                         
   7   3   2        185.71        194.60         4.08 o                         
   9   3   2         19.50         21.94         1.20 o                         
 -10   4   2         24.85         25.41         1.56 o                         
  -8   4   2         88.98         79.34         2.68 o                         
  -6   4   2         62.08         58.38         1.66 o                         
  -4   4   2         39.06         37.39         1.28 o                         
  -2   4   2        267.51        284.75         4.82 o                         
   0   4   2        625.63        653.97         9.18 o                         
   2   4   2          0.01         -0.07         0.35 o                         
   4   4   2        157.60        148.28         3.52 o                         
   6   4   2        322.48        295.12         5.72 o                         
   8   4   2         37.49         36.29         1.39 o                         
  10   4   2          3.27          6.07         1.00 o                         
 -11   5   2         22.13         23.17         1.61 o                         
  -9   5   2          0.09          1.69         0.75 o                         
  -7   5   2         83.31         74.80         2.51 o                         
  -5   5   2        384.11        398.48         7.35 o                         
  -3   5   2        203.09        217.35         4.09 o                         
  -1   5   2        309.18        339.52         5.71 o                         
   1   5   2         42.21         45.43         1.16 o                         
   3   5   2        603.34        581.92        11.69 o                         
   5   5   2         95.23         85.29         2.45 o                         
   7   5   2         75.32         54.44         1.67 o                         
   9   5   2         51.70         54.34         2.18 o                         
 -10   6   2          6.50          6.17         1.10 o                         
  -8   6   2        979.10        854.59        19.72 o                         
  -6   6   2        481.62        470.00        11.30 o                         
  -4   6   2         90.36         97.09         1.93 o                         
  -2   6   2       1125.26       1212.32        21.07 o                         
   0   6   2       1299.48       1395.26        24.29 o                         
   2   6   2        926.70        950.55        18.02 o                         
   4   6   2         87.36         73.24         2.12 o                         
   6   6   2       1343.94       1216.35        21.35 o                         
   8   6   2         62.48         72.18         2.49 o                         
 -11   7   2          4.90          3.31         1.10 o                         
  -9   7   2          6.18         11.79         1.49 o                         
  -7   7   2         53.90         46.15         2.15 o                         
  -5   7   2        142.26        150.33         2.79 o                         
  -3   7   2        352.01        383.30         5.84 o                         
  -1   7   2        389.46        450.08         8.22 o                         
   1   7   2         76.48         72.15         1.61 o                         
   3   7   2        416.14        401.70         8.33 o                         
   5   7   2         91.88         95.51         2.64 o                         
   7   7   2         17.59          8.23         0.98 o                         
   9   7   2          9.28         10.66         1.24 o                         
 -10   8   2         22.65         28.10         1.80 o                         
  -8   8   2         19.79         11.35         1.62 o                         
  -6   8   2        306.62        296.94         6.51 o                         
  -4   8   2        225.75        225.71         3.97 o                         
  -2   8   2         14.33         11.31         0.52 o                         
   0   8   2         43.87         54.22         1.68 o                         
   2   8   2         17.63         15.24         0.96 o                         
   4   8   2        251.27        230.30         5.22 o                         
   6   8   2         57.16         47.25         1.82 o                         
   8   8   2         34.40         32.57         1.66 o                         
  -9   9   2         13.64         11.20         1.42 o                         
  -7   9   2         23.40         28.84         1.32 o                         
  -5   9   2         24.52         25.91         0.95 o                         
  -3   9   2         62.34         62.40         1.68 o                         
  -1   9   2        175.25        175.73         3.62 o                         
   1   9   2        112.96        120.53         3.10 o                         
   3   9   2          6.60          8.20         0.75 o                         
   5   9   2          0.81          1.88         0.69 o                         
   7   9   2          1.18          1.67         0.75 o                         
  -8  10   2          2.99          5.00         0.98 o                         
  -6  10   2         20.30         19.04         1.33 o                         
  -4  10   2         13.68         12.73         0.92 o                         
  -2  10   2         68.70         56.90         1.56 o                         
   0  10   2         41.46         34.90         1.23 o                         
   2  10   2         75.94         69.32         1.78 o                         
   4  10   2          1.03          1.86         0.66 o                         
   6  10   2          1.46          3.69         1.09 o                         
   8  10   2         36.41         51.59         2.56 o                         
  -9  11   2         32.44         40.29         2.67 o                         
  -7  11   2          5.69          3.03         0.92 o                         
  -5  11   2         68.49         62.00         2.51 o                         
  -3  11   2         12.61         12.20         0.96 o                         
  -1  11   2        140.32        157.81         3.43 o                         
   1  11   2        246.38        227.74         4.68 o                         
   3  11   2         28.48         25.11         1.90 o                         
   5  11   2         58.76         47.52         2.20 o                         
   7  11   2         54.23         61.54         2.79 o                         
  -8  12   2        113.20        127.59         7.59 o                         
  -6  12   2          0.34          1.77         1.37 o                         
  -4  12   2        146.27        141.74         4.36 o                         
  -2  12   2        494.54        461.50         8.69 o                         
   0  12   2        222.37        201.34         4.50 o                         
   2  12   2        222.90        207.08         4.46 o                         
   4  12   2         15.85         16.31         2.88 o                         
   6  12   2        129.36        151.02         6.09 o                         
  -7  13   2         80.34         90.91         4.18 o                         
  -5  13   2          3.16          3.07         0.92 o                         
  -3  13   2          0.19          0.84         0.80 o                         
  -1  13   2         38.05         27.95         1.20 o                         
   1  13   2         78.40         80.80         2.60 o                         
   3  13   2          0.03         -0.24         0.84 o                         
   5  13   2         28.83         33.98         2.55 o                         
  -6  14   2          0.10         -1.52         1.52 o                         
  -4  14   2          6.78          9.15         1.60 o                         
  -2  14   2         14.17         10.47         3.19 o                         
   0  14   2         26.43         21.16         1.29 o                         
   2  14   2          6.68          7.82         1.14 o                         
   4  14   2         11.85         12.42         1.43 o                         
  -5  15   2          2.38          3.64         1.82 o                         
  -3  15   2          9.70          9.57         1.68 o                         
  -1  15   2         12.46          5.82         1.51 o                         
   1  15   2         13.05         12.69         1.12 o                         
   3  15   2          0.10          0.86         1.06 o                         
  -2  16   2         13.70         14.56         2.43 o                         
   0  16   2         21.32         26.09         3.03 o                         
   2  16   2          2.78          5.11         1.37 o                         
 -12   0   3          0.76         -1.52         1.52 o                         
 -10   0   3         58.04         60.07         4.55 o                         
  -8   0   3         57.42         55.75         2.40 o                         
  -6   0   3        260.09        253.22         5.42 o                         
  -4   0   3       1702.56       1568.74        35.04 o                         
  -2   0   3          3.60          3.76         0.57 o                         
   0   0   3       2755.57       2845.99        64.78 o                         
   2   0   3        796.23        750.60        21.52 o                         
   4   0   3        204.46        187.88         5.00 o                         
   6   0   3        197.72        197.57         6.95 o                         
   8   0   3         27.55         31.06         1.83 o                         
  10   0   3         12.87         14.26         2.43 o                         
 -11   1   3         12.18         12.63         1.72 o                         
  -9   1   3          1.83          1.43         0.67 o                         
  -7   1   3         63.52         66.16         1.82 o                         
  -5   1   3        342.32        352.08         5.46 o                         
  -3   1   3        194.29        210.24         4.20 o                         
  -1   1   3        529.24        563.33         9.30 o                         
   1   1   3        302.07        282.85         5.01 o                         
   3   1   3       1083.85       1082.01        19.19 o                         
   5   1   3         18.31         18.80         0.90 o                         
   7   1   3         12.64         12.44         0.86 o                         
   9   1   3         22.96         23.87         1.19 o                         
 -10   2   3         10.74          9.91         1.07 o                         
  -8   2   3         14.01         14.38         1.26 o                         
  -6   2   3          0.25          0.06         0.26 o                         
  -4   2   3        204.47        222.41         6.69 o                         
  -2   2   3          5.61          4.25         0.33 o                         
   0   2   3          8.30         10.34         0.82 o                         
   2   2   3        672.71        693.34        12.45 o                         
   4   2   3          1.86          2.19         0.61 o                         
   6   2   3         38.42         33.06         1.20 o                         
   8   2   3          7.16          6.62         0.76 o                         
 -11   3   3          8.25          9.46         1.37 o                         
  -9   3   3        111.60        108.02         3.72 o                         
  -7   3   3         72.83         71.61         1.60 o                         
  -5   3   3       1485.88       1603.15        37.55 o                         
  -3   3   3        281.42        291.59         7.13 o                         
  -1   3   3        109.34        108.45         1.84 o                         
   1   3   3         61.85         60.72         1.54 o                         
   3   3   3        239.68        269.00         5.29 o                         
   5   3   3        121.72        119.38         2.57 o                         
   7   3   3          0.06          0.55         0.75 o                         
   9   3   3          0.20          0.50         0.69 o                         
 -10   4   3          2.33          1.75         0.84 o                         
  -8   4   3         41.19         42.39         1.62 o                         
  -6   4   3          0.01         -0.48         0.48 o                         
  -4   4   3        407.52        428.62        10.56 o                         
  -2   4   3          6.49          6.12         0.44 o                         
   0   4   3          9.08          9.18         0.44 o                         
   2   4   3       1398.33       1393.26        27.68 o                         
   4   4   3         31.67         27.81         1.10 o                         
   6   4   3          0.91          1.60         0.58 o                         
   8   4   3         39.96         43.70         1.67 o                         
 -11   5   3        108.58        112.33         3.63 o                         
  -9   5   3          9.09          9.73         0.94 o                         
  -7   5   3        170.65        167.41         4.05 o                         
  -5   5   3        876.42        883.95        17.60 o                         
  -3   5   3        180.37        172.86         3.08 o                         
  -1   5   3        401.77        386.59         6.68 o                         
   1   5   3         76.19         81.96         3.08 o                         
   3   5   3       1031.33       1059.54        20.95 o                         
   5   5   3         11.97         10.74         0.96 o                         
   7   5   3        204.60        212.77         4.59 o                         
   9   5   3        189.26        214.38         5.56 o                         
 -10   6   3         27.56         27.44         1.46 o                         
  -8   6   3        155.47        145.82         3.71 o                         
  -6   6   3          7.81          6.06         0.74 o                         
  -4   6   3        461.55        474.81        14.40 o                         
  -2   6   3         20.02         21.26         0.59 o                         
   0   6   3        580.82        574.02        10.75 o                         
   2   6   3         32.87         27.93         1.36 o                         
   4   6   3        572.38        545.68        11.34 o                         
   6   6   3        175.12        171.43         3.86 o                         
   8   6   3         24.80         23.39         1.46 o                         
  -9   7   3         26.70         27.00         1.40 o                         
  -7   7   3         47.44         40.08         1.97 o                         
  -5   7   3         23.51         21.87         1.02 o                         
  -3   7   3          1.26          0.87         0.37 o                         
  -1   7   3         76.64         74.21         1.81 o                         
   1   7   3        159.46        177.30         4.83 o                         
   3   7   3         69.31         59.33         1.87 o                         
   5   7   3         48.13         45.39         1.76 o                         
   7   7   3         70.69         68.42         2.08 o                         
 -10   8   3         50.62         52.09         2.51 o                         
  -8   8   3         16.34         14.13         1.27 o                         
  -6   8   3        571.45        536.71        11.15 o                         
  -4   8   3        315.04        333.09         7.15 o                         
  -2   8   3         50.79         54.00         1.33 o                         
   0   8   3          4.57          4.98         0.69 o                         
   2   8   3        404.52        400.39         8.44 o                         
   4   8   3        136.15        124.98         3.30 o                         
   6   8   3         33.46         35.84         1.69 o                         
   8   8   3         38.62         40.64         1.95 o                         
  -9   9   3         19.42         21.36         1.90 o                         
  -7   9   3         52.07         56.19         2.39 o                         
  -5   9   3        939.97        899.68        21.04 o                         
  -3   9   3         28.66         30.43         1.05 o                         
  -1   9   3          8.53          8.34         0.66 o                         
   1   9   3         49.67         50.49         1.78 o                         
   3   9   3       1212.27       1208.89        23.94 o                         
   5   9   3         53.40         57.27         2.08 o                         
   7   9   3         29.78         34.47         1.73 o                         
  -8  10   3          3.97          3.36         1.64 o                         
  -6  10   3         63.13         62.15         2.56 o                         
  -4  10   3        558.16        559.79        13.60 o                         
  -2  10   3          9.64          9.56         0.71 o                         
   0  10   3        166.48        170.41         4.18 o                         
   2  10   3        989.29        961.53        22.49 o                         
   4  10   3          9.24          8.42         1.14 o                         
   6  10   3          7.56         10.35         1.33 o                         
  -7  11   3          1.22          1.52         0.88 o                         
  -5  11   3        275.59        255.96         7.00 o                         
  -3  11   3        317.97        310.99         8.16 o                         
  -1  11   3        226.31        228.92         4.75 o                         
   1  11   3          9.55         11.89         1.02 o                         
   3  11   3         10.18          9.70         1.46 o                         
   5  11   3          0.26         -0.50         0.92 o                         
  -8  12   3          1.08          2.58         1.29 o                         
  -6  12   3         41.65         41.53         2.16 o                         
  -4  12   3        163.63        153.43         4.77 o                         
  -2  12   3          8.68          5.90         1.10 o                         
   0  12   3        322.40        326.07         6.55 o                         
   2  12   3        177.90        174.28         5.28 o                         
   4  12   3          1.27          2.00         1.23 o                         
   6  12   3          3.35          2.37         1.14 o                         
  -7  13   3          2.82          5.04         1.82 o                         
  -5  13   3         44.76         45.60         2.33 o                         
  -3  13   3         60.38         59.91         2.68 o                         
  -1  13   3         43.15         42.43         2.16 o                         
   1  13   3         21.63         24.69         1.20 o                         
   3  13   3         46.88         46.72         2.31 o                         
   5  13   3          9.26          8.46         2.58 o                         
  -6  14   3          0.53         -1.21         1.52 o                         
  -4  14   3         55.69         60.93         4.25 o                         
  -2  14   3          3.10          2.69         1.46 o                         
   0  14   3          3.50          3.90         1.46 o                         
   2  14   3        107.27        123.98         4.22 o                         
   4  14   3         10.06         10.92         2.43 o                         
  -3  15   3         13.32         13.04         2.43 o                         
  -1  15   3          1.87          2.73         1.82 o                         
   1  15   3          0.58         -0.61         1.52 o                         
 -10   0   4        145.98        149.30         8.19 o                         
  -8   0   4        652.40        638.85        14.96 o                         
  -6   0   4        529.01        526.73        12.39 o                         
  -4   0   4          2.33          0.36         0.57 o                         
  -2   0   4      10609.98      11574.47       263.89 o                         
   0   0   4       1111.02       1070.19        43.60 o                         
   2   0   4          0.18          0.30         0.86 o                         
   4   0   4        217.76        207.23         5.70 o                         
   6   0   4       1177.29       1147.74        26.65 o                         
   8   0   4         39.21         38.01         2.13 o                         
 -11   1   4         17.71         17.81         1.93 o                         
  -9   1   4        810.54        771.97        15.64 o                         
  -7   1   4          0.97         -0.10         1.34 o                         
  -5   1   4        193.30        191.93         3.50 o                         
  -3   1   4        370.88        372.04         5.88 o                         
  -1   1   4       3153.73       3570.55        57.43 o                         
   1   1   4        269.30        245.12         5.50 o                         
   3   1   4        238.64        231.51         4.76 o                         
   5   1   4        427.40        419.72         7.40 o                         
   7   1   4         47.48         48.64         1.63 o                         
   9   1   4         59.07         58.36         3.26 o                         
 -10   2   4         13.10         11.28         1.20 o                         
  -8   2   4         10.13          9.04         0.69 o                         
  -6   2   4          0.12         -0.75         1.17 o                         
  -4   2   4          1.84          1.16         0.43 o                         
  -2   2   4        953.69       1060.68        17.94 o                         
   0   2   4         41.00         42.33         1.63 o                         
   2   2   4         16.33         18.60         0.91 o                         
   4   2   4         79.17         80.12         2.46 o                         
   6   2   4        653.58        660.58        11.28 o                         
   8   2   4          1.24          1.08         0.68 o                         
 -11   3   4         26.79         30.58         2.46 o                         
  -9   3   4        130.23        127.70         3.40 o                         
  -7   3   4         10.95          9.30         0.85 o                         
  -5   3   4         70.02         66.99         2.01 o                         
  -3   3   4          6.41          6.03         0.67 o                         
  -1   3   4         19.09         23.97         0.91 o                         
   1   3   4        127.28        122.86         2.73 o                         
   3   3   4         97.40         92.76         2.32 o                         
   5   3   4          1.41          2.12         0.58 o                         
   7   3   4         72.05         74.43         2.10 o                         
 -10   4   4          1.16          1.07         0.70 o                         
  -8   4   4        201.71        202.44         4.81 o                         
  -6   4   4          1.29         -0.08         0.68 o                         
  -4   4   4         61.59         64.07         2.33 o                         
  -2   4   4        356.27        352.41         6.05 o                         
   0   4   4          7.74          9.18         0.60 o                         
   2   4   4         34.32         32.60         1.18 o                         
   4   4   4          8.95          9.74         0.86 o                         
   6   4   4          4.25          3.03         0.72 o                         
   8   4   4          8.13          9.17         0.95 o                         
 -11   5   4          0.00         -1.01         1.76 o                         
  -9   5   4        319.50        304.98         6.97 o                         
  -7   5   4        110.25        109.15         2.99 o                         
  -5   5   4          0.37         -0.32         0.60 o                         
  -3   5   4        290.15        294.58         5.98 o                         
  -1   5   4        559.79        618.32        12.42 o                         
   1   5   4        331.89        331.54         7.08 o                         
   3   5   4          1.69          0.23         0.60 o                         
   5   5   4        676.62        652.91        13.61 o                         
   7   5   4         19.56         22.47         1.23 o                         
 -10   6   4         12.30         14.05         1.16 o                         
  -8   6   4        135.97        134.71         3.55 o                         
  -6   6   4         97.60         99.27         2.74 o                         
  -4   6   4        219.19        230.77         6.46 o                         
  -2   6   4        128.01        150.87         3.42 o                         
   0   6   4         87.84         93.49         2.70 o                         
   2   6   4        271.85        261.53         5.89 o                         
   4   6   4        338.89        330.23         7.38 o                         
   6   6   4        195.58        179.64         4.69 o                         
   8   6   4         39.04         45.94         2.38 o                         
  -9   7   4        149.14        130.36         3.63 o                         
  -7   7   4        244.64        241.23         5.64 o                         
  -5   7   4         72.85         71.70         2.19 o                         
  -3   7   4         20.73         19.34         0.84 o                         
  -1   7   4        235.43        256.79         4.99 o                         
   1   7   4        158.12        158.88         3.86 o                         
   3   7   4         21.31         20.41         1.27 o                         
   5   7   4        291.98        286.05         6.70 o                         
   7   7   4          4.72          7.97         0.94 o                         
 -10   8   4          0.76          2.38         0.96 o                         
  -8   8   4         75.98         73.15         2.97 o                         
  -6   8   4         35.77         39.32         2.04 o                         
  -4   8   4         61.07         60.70         2.72 o                         
  -2   8   4        239.36        250.61         5.02 o                         
   0   8   4         89.98         96.70         2.37 o                         
   2   8   4         51.95         56.27         2.16 o                         
   4   8   4         16.79         16.81         1.36 o                         
   6   8   4          4.32          2.20         0.85 o                         
  -9   9   4          1.34          2.61         1.02 o                         
  -7   9   4         42.52         45.17         2.28 o                         
  -5   9   4         58.42         60.18         2.56 o                         
  -3   9   4         21.69         22.75         1.09 o                         
  -1   9   4         16.13         16.29         1.14 o                         
   1   9   4          1.00          1.19         1.07 o                         
   3   9   4         29.00         30.60         2.49 o                         
   5   9   4          0.11         -0.32         0.92 o                         
   7   9   4         54.59         52.42         3.20 o                         
  -8  10   4          0.14         -0.35         0.96 o                         
  -6  10   4          0.57         -0.92         0.92 o                         
  -4  10   4          0.37         -0.63         0.85 o                         
  -2  10   4          2.41          2.18         0.66 o                         
   0  10   4         29.92         28.09         1.45 o                         
   2  10   4          1.12          1.48         0.92 o                         
   4  10   4         21.16         18.56         1.56 o                         
   6  10   4         15.61         17.20         3.34 o                         
  -7  11   4          2.92          1.65         1.02 o                         
  -5  11   4         57.93         60.39         4.29 o                         
  -3  11   4        257.49        256.25         7.16 o                         
  -1  11   4         37.94         40.33         1.68 o                         
   1  11   4        145.22        142.55         4.50 o                         
   3  11   4         39.51         36.81         2.10 o                         
   5  11   4         20.99         28.22         2.01 o                         
  -6  12   4         27.08         22.31         1.80 o                         
  -4  12   4          2.83          1.40         1.02 o                         
  -2  12   4          0.16          0.55         0.98 o                         
   0  12   4        273.10        265.90         6.26 o                         
   2  12   4          0.63          1.42         1.74 o                         
   4  12   4          7.48          3.18         1.23 o                         
  -5  13   4          3.64          3.49         2.58 o                         
  -3  13   4        108.26        105.63         3.94 o                         
  -1  13   4         53.85         47.82         2.48 o                         
   1  13   4          5.50          2.43         1.07 o                         
   3  13   4          0.14         -0.76         1.07 o                         
  -4  14   4          4.09          2.58         1.29 o                         
  -2  14   4         63.28         51.52         3.11 o                         
   0  14   4          2.87          4.85         2.12 o                         
   2  14   4          0.84          2.43         1.82 o                         
  -1  15   4          0.00          0.91         1.82 o                         
 -10   0   5          1.36          0.91         1.82 o                         
  -8   0   5         27.92         27.12         1.90 o                         
  -6   0   5        137.52        140.86         3.96 o                         
  -4   0   5         44.26         50.81         2.18 o                         
  -2   0   5        447.41        463.80        13.86 o                         
   0   0   5         13.77         10.87         1.29 o                         
   2   0   5        577.90        561.82        16.86 o                         
   4   0   5        125.74        126.68         4.07 o                         
   6   0   5          2.30          3.46         1.02 o                         
   8   0   5         13.79         13.95         2.43 o                         
 -11   1   5          6.11          5.98         1.60 o                         
  -9   1   5         11.10         12.20         2.09 o                         
  -7   1   5         11.22         10.26         0.81 o                         
  -5   1   5         53.04         48.31         1.44 o                         
  -3   1   5          6.33          7.93         0.77 o                         
  -1   1   5        247.17        242.11         5.54 o                         
   1   1   5        117.78        112.46         3.07 o                         
   3   1   5          0.25          0.18         0.59 o                         
   5   1   5         19.71         20.95         1.11 o                         
   7   1   5          2.95          3.47         0.79 o                         
 -10   2   5         23.57         23.46         2.24 o                         
  -8   2   5         18.81         18.23         1.16 o                         
  -6   2   5        265.99        265.87         6.09 o                         
  -4   2   5         16.85         17.37         0.69 o                         
  -2   2   5          0.10         -0.27         0.73 o                         
   0   2   5          0.04         -0.15         0.61 o                         
   2   2   5        245.39        243.94         5.04 o                         
   4   2   5          4.33          3.81         0.72 o                         
   6   2   5          0.21          0.73         0.69 o                         
 -11   3   5         18.10         17.87         2.03 o                         
  -9   3   5          0.07          0.55         0.98 o                         
  -7   3   5         10.51         11.73         1.05 o                         
  -5   3   5        533.99        522.04        10.85 o                         
  -3   3   5          0.00         -0.17         0.39 o                         
  -1   3   5         61.76         59.31         1.89 o                         
   1   3   5        573.31        567.03        10.56 o                         
   3   3   5         13.02         12.59         0.94 o                         
   5   3   5         20.50         21.14         1.20 o                         
   7   3   5         21.17         23.30         1.71 o                         
 -10   4   5         24.43         23.56         1.73 o                         
  -8   4   5          1.28          1.14         0.81 o                         
  -6   4   5        468.93        482.13        10.17 o                         
  -4   4   5          0.96          1.42         0.69 o                         
  -2   4   5          0.69          0.55         0.36 o                         
   0   4   5          0.14          0.01         0.46 o                         
   2   4   5        480.03        500.45         9.46 o                         
   4   4   5         15.54         15.46         1.34 o                         
   6   4   5         41.45         43.02         1.59 o                         
  -9   5   5         40.28         42.61         2.05 o                         
  -7   5   5          8.90          5.99         0.91 o                         
  -5   5   5          9.40          9.26         0.98 o                         
  -3   5   5         24.46         23.13         1.55 o                         
  -1   5   5         45.69         44.59         1.82 o                         
   1   5   5         33.55         35.88         1.43 o                         
   3   5   5         72.18         64.58         2.32 o                         
   5   5   5        118.51        119.80         4.85 o                         
   7   5   5          0.10          0.46         0.82 o                         
 -10   6   5         10.74         11.17         2.12 o                         
  -8   6   5         39.81         37.89         1.88 o                         
  -6   6   5         79.80         79.75         2.93 o                         
  -4   6   5          5.07          4.90         0.61 o                         
  -2   6   5        134.27        124.83         4.05 o                         
   0   6   5         17.28         19.74         1.12 o                         
   2   6   5        168.50        180.53         8.45 o                         
   4   6   5          5.09          3.91         0.87 o                         
   6   6   5        110.97        114.66         3.11 o                         
  -9   7   5         26.93         24.85         1.83 o                         
  -7   7   5        146.36        141.23         4.76 o                         
  -5   7   5        176.54        180.52         5.30 o                         
  -3   7   5         42.79         45.48         2.84 o                         
  -1   7   5         14.32         14.27         1.36 o                         
   1   7   5        134.20        131.34         4.23 o                         
   3   7   5        230.59        221.30         5.39 o                         
   5   7   5         37.72         36.58         1.75 o                         
  -8   8   5         16.58         16.74         1.56 o                         
  -6   8   5        290.81        283.80         7.82 o                         
  -4   8   5         80.74         85.02         4.56 o                         
  -2   8   5          5.72          5.94         0.82 o                         
   0   8   5         17.09         16.93         1.80 o                         
   2   8   5        558.68        543.18        13.58 o                         
   4   8   5         27.51         26.45         2.16 o                         
   6   8   5          2.60          2.78         1.52 o                         
  -9   9   5          4.49          4.12         2.39 o                         
  -7   9   5        109.99        109.75         3.97 o                         
  -5   9   5        318.05        319.53         8.63 o                         
  -3   9   5         15.97         19.80         1.63 o                         
  -1   9   5          0.87          0.71         0.65 o                         
   1   9   5        357.54        343.11         9.07 o                         
   3   9   5         88.41         80.54         4.01 o                         
   5   9   5         17.59         14.75         1.90 o                         
  -8  10   5          6.46          5.10         1.51 o                         
  -6  10   5        365.57        355.93         9.58 o                         
  -4  10   5          3.55          6.34         1.32 o                         
  -2  10   5         31.18         36.70         1.69 o                         
   0  10   5          0.13          0.14         0.84 o                         
   2  10   5        363.21        362.27        10.73 o                         
   4  10   5          3.38          1.82         1.52 o                         
  -7  11   5          5.67          4.02         1.60 o                         
  -5  11   5        338.12        334.10         9.22 o                         
  -3  11   5         39.35         37.61         2.86 o                         
  -1  11   5        135.92        144.54         3.98 o                         
   1  11   5        388.53        396.95        10.40 o                         
   3  11   5          1.00          0.80         1.21 o                         
  -6  12   5          0.20         -0.53         1.37 o                         
  -4  12   5         73.60         76.64         3.37 o                         
  -2  12   5        114.02        113.61         4.18 o                         
   0  12   5         31.65         33.95         2.04 o                         
   2  12   5          3.50          2.84         1.17 o                         
  -5  13   5          0.04          0.21         3.19 o                         
  -3  13   5         22.91         24.53         2.24 o                         
  -1  13   5          9.58         11.09         1.72 o                         
   1  13   5          0.21          0.00         1.07 o                         
  -2  14   5          0.00          3.57         1.38 o                         
 -10   0   6        409.88        426.62        19.43 o                         
  -8   0   6          6.89         13.65         3.34 o                         
  -6   0   6         59.02         59.47         4.55 o                         
  -4   0   6        258.02        264.73         8.58 o                         
  -2   0   6       2314.36       2325.90        89.70 o                         
   0   0   6         51.22         45.32         3.49 o                         
   2   0   6        192.61        189.83         6.86 o                         
   4   0   6        244.85        240.53         6.82 o                         
   6   0   6        193.74        208.49         7.50 o                         
  -9   1   6        263.33        264.06         9.12 o                         
  -7   1   6         78.05         78.78         3.02 o                         
  -5   1   6         14.53         14.42         1.25 o                         
  -3   1   6       1146.21       1150.92        23.29 o                         
  -1   1   6         49.96         46.39         2.36 o                         
   1   1   6         28.58         30.36         2.28 o                         
   3   1   6          0.14         -0.41         0.66 o                         
   5   1   6        606.94        627.35        10.97 o                         
 -10   2   6        226.85        229.78         8.36 o                         
  -8   2   6          5.88          8.40         1.98 o                         
  -6   2   6          0.02          0.74         1.75 o                         
  -4   2   6          9.12         10.03         0.78 o                         
  -2   2   6        537.53        546.34        14.73 o                         
   0   2   6         19.35         18.57         1.27 o                         
   2   2   6          0.09         -0.06         0.64 o                         
   4   2   6         35.10         35.52         1.59 o                         
   6   2   6          4.54          4.47         0.98 o                         
  -9   3   6          8.76         12.54         2.10 o                         
  -7   3   6          7.22          8.47         1.05 o                         
  -5   3   6          3.44          4.27         0.82 o                         
  -3   3   6         10.23         10.20         0.82 o                         
  -1   3   6          1.70          1.84         0.60 o                         
   1   3   6          0.04         -0.07         0.75 o                         
   3   3   6         37.44         38.56         1.59 o                         
   5   3   6         81.05         84.18         2.64 o                         
 -10   4   6          6.00          8.84         1.35 o                         
  -8   4   6          0.34         -0.79         2.05 o                         
  -6   4   6         17.51         17.53         1.24 o                         
  -4   4   6          1.20          1.03         0.80 o                         
  -2   4   6         86.47         85.00         2.56 o                         
   0   4   6          0.30         -0.10         0.52 o                         
   2   4   6         12.04         11.06         1.27 o                         
   4   4   6        128.38        135.34         4.01 o                         
   6   4   6          2.10          1.86         0.89 o                         
  -9   5   6        142.07        145.81         4.76 o                         
  -7   5   6          2.34          4.47         1.97 o                         
  -5   5   6         58.30         57.29         2.51 o                         
  -3   5   6        126.67        127.67         4.80 o                         
  -1   5   6         82.58         87.50         2.63 o                         
   1   5   6         36.43         37.52         2.35 o                         
   3   5   6        104.88        104.71         4.60 o                         
   5   5   6        168.75        171.00         5.29 o                         
  -8   6   6         63.77         65.44         2.92 o                         
  -6   6   6         26.14         28.78         1.57 o                         
  -4   6   6         22.03         22.91         1.10 o                         
  -2   6   6        208.18        212.88         6.25 o                         
   0   6   6        154.47        149.47         3.96 o                         
   2   6   6         12.83         17.10         1.74 o                         
   4   6   6        204.70        210.23         5.42 o                         
  -9   7   6        102.43        119.62         5.31 o                         
  -7   7   6          9.16          8.46         1.38 o                         
  -5   7   6         36.67         36.33         2.14 o                         
  -3   7   6        100.88         98.32         2.98 o                         
  -1   7   6          3.08          1.75         0.84 o                         
   1   7   6         35.77         35.12         1.96 o                         
   3   7   6        108.13        104.84         5.31 o                         
   5   7   6         89.30         95.08         4.58 o                         
  -8   8   6         32.50         34.06         2.26 o                         
  -6   8   6         54.33         57.18         2.79 o                         
  -4   8   6         26.04         28.71         1.91 o                         
  -2   8   6         55.25         52.50         2.32 o                         
   0   8   6         17.53         16.82         1.47 o                         
   2   8   6          5.10          5.41         1.37 o                         
   4   8   6         10.08         12.79         2.58 o                         
  -7   9   6         38.70         42.14         2.49 o                         
  -5   9   6          0.00         -0.68         1.02 o                         
  -3   9   6         18.78         17.79         2.05 o                         
  -1   9   6          4.67          5.83         1.07 o                         
   1   9   6          1.44          1.41         1.02 o                         
   3   9   6          5.25          4.98         1.46 o                         
  -6  10   6          0.91          1.71         1.38 o                         
  -4  10   6         15.88         20.84         1.86 o                         
  -2  10   6          6.00          6.44         1.60 o                         
   0  10   6         22.65         22.61         1.69 o                         
   2  10   6          6.17          7.21         1.46 o                         
  -5  11   6          3.45          2.85         1.82 o                         
  -3  11   6          0.12         -0.39         1.74 o                         
  -1  11   6        141.19        154.45         9.10 o                         
   1  11   6          8.49          9.59         1.68 o                         
  -4  12   6        112.78        109.51         5.61 o                         
  -2  12   6         13.14         14.43         2.03 o                         
   0  12   6         11.78         10.62         2.43 o                         
  -8   0   7          4.95          6.98         3.03 o                         
  -6   0   7         22.05         20.93         3.03 o                         
  -4   0   7          5.86          7.89         2.12 o                         
  -2   0   7         84.81         85.67         3.94 o                         
   0   0   7        155.98        151.16        11.68 o                         
   2   0   7         24.78         22.15         3.03 o                         
   4   0   7          7.84          9.72         1.33 o                         
  -9   1   7          0.42          2.88         2.14 o                         
  -7   1   7         59.18         58.65         3.43 o                         
  -5   1   7          0.01         -1.07         1.07 o                         
  -3   1   7         56.46         59.72         2.98 o                         
  -1   1   7          6.86          7.53         1.03 o                         
   1   1   7        119.85        113.91         3.94 o                         
   3   1   7         28.08         29.44         1.51 o                         
  -8   2   7          0.03          3.61         3.34 o                         
  -6   2   7         85.86         93.70         4.39 o                         
  -4   2   7          0.13         -0.16         0.84 o                         
  -2   2   7          0.18         -0.58         0.58 o                         
   0   2   7         15.39         14.38         1.21 o                         
   2   2   7         29.06         29.41         1.86 o                         
   4   2   7          2.51          2.77         0.86 o                         
  -9   3   7         13.21         12.89         1.65 o                         
  -7   3   7        100.49        100.72         8.65 o                         
  -5   3   7          0.10          0.20         0.90 o                         
  -3   3   7          6.18          5.46         1.02 o                         
  -1   3   7          0.41          0.35         0.74 o                         
   1   3   7        170.34        165.92         4.03 o                         
   3   3   7         10.47         10.51         1.31 o                         
  -8   4   7          6.58          5.59         1.32 o                         
  -6   4   7        183.52        185.06         6.45 o                         
  -4   4   7          0.65          0.64         0.92 o                         
  -2   4   7          3.73          2.50         0.92 o                         
   0   4   7        101.12         90.53         2.59 o                         
   2   4   7          3.78          4.24         1.19 o                         
   4   4   7         10.48         11.95         2.05 o                         
  -7   5   7         86.37         91.25         4.39 o                         
  -5   5   7          1.17         -0.89         1.00 o                         
  -3   5   7         11.00         10.67         2.28 o                         
  -1   5   7          1.11          1.30         0.71 o                         
   1   5   7        220.77        227.44         5.83 o                         
   3   5   7          6.73          7.84         1.37 o                         
  -8   6   7         35.78         32.70         2.76 o                         
  -6   6   7          4.21          4.37         1.20 o                         
  -4   6   7         20.10         19.57         2.12 o                         
  -2   6   7          3.84          5.45         1.14 o                         
   0   6   7         14.31         14.41         1.93 o                         
   2   6   7         47.04         41.45         4.55 o                         
  -7   7   7         20.50         20.44         1.79 o                         
  -5   7   7         31.78         32.64         2.10 o                         
  -3   7   7          0.62          0.16         0.84 o                         
  -1   7   7          2.75          3.62         1.07 o                         
   1   7   7         31.40         27.28         2.67 o                         
   3   7   7          3.08          1.21         1.52 o                         
  -6   8   7        128.71        124.94         4.55 o                         
  -4   8   7          6.19          6.51         1.60 o                         
  -2   8   7          0.38          1.23         1.00 o                         
   0   8   7         87.99         84.18         3.54 o                         
   2   8   7        134.62        135.13         5.75 o                         
  -5   9   7         37.82         40.12         2.51 o                         
  -3   9   7          0.91          2.12         2.12 o                         
  -1   9   7          0.00          0.68         1.23 o                         
   1   9   7        379.32        376.52        12.28 o                         
  -4  10   7         17.58         18.79         3.34 o                         
  -2  10   7         10.56          6.67         2.43 o                         
  -6   0   8         16.85         19.11         3.34 o                         
  -4   0   8        313.56        294.17        14.27 o                         
  -2   0   8          1.54          0.61         1.82 o                         
   0   0   8         28.45         23.50         2.15 o                         
   2   0   8          1.17          1.49         1.38 o                         
  -7   1   8          2.17          4.76         2.03 o                         
  -5   1   8         36.98         34.08         2.68 o                         
  -3   1   8        750.75        737.61        22.03 o                         
  -1   1   8          1.83          1.56         0.79 o                         
   1   1   8         15.60         15.32         1.36 o                         
  -6   2   8          2.94          2.33         1.97 o                         
  -4   2   8         41.38         36.83         2.68 o                         
  -2   2   8          8.52         12.40         1.33 o                         
   0   2   8          2.88          3.03         0.86 o                         
   2   2   8         10.59         10.03         1.21 o                         
  -7   3   8          3.37          5.91         2.03 o                         
  -5   3   8          0.93          2.85         1.60 o                         
  -3   3   8         10.39         10.02         1.32 o                         
  -1   3   8         11.65         12.34         1.48 o                         
   1   3   8          7.63          6.86         0.97 o                         
  -6   4   8          4.09          9.40         2.73 o                         
  -4   4   8         35.97         35.41         2.16 o                         
  -2   4   8          8.30         12.37         1.92 o                         
   0   4   8          4.22          3.35         0.98 o                         
  -5   5   8          0.02         -0.61         1.82 o                         
  -3   5   8         95.67         91.60         3.47 o                         
  -1   5   8         14.99         16.24         1.56 o                         
   1   5   8          4.91          3.94         1.82 o                         
  -4   6   8         47.03         46.15         3.20 o                         
  -2   6   8         38.47         36.62         2.09 o                         
   0   6   8          4.31          2.12         1.82 o                         
  -3   7   8         66.96         62.60         3.75 o                         
                                                                                
