# Supplementary material for: Binary charge-transfer complexes using pyromellitic acid dianhydride featuring C—H⋯O hydrogen bonds
Source: Acta Crystallogr E Crystallogr Commun. 2018 Nov 9;74(Pt 12):1772–7. doi: 10.1107/S2056989018015645 (PMC6281116; doi:10.1107/S2056989018015645)
Supplement: Supplementary file 3 [file e-74-01772-IIsup3.hkl]

data_II                                                                         
_shelx_title ' v13hth20_p in Pca2(1)'                                           
_shelx_refln_list_code          4                                               
_shelx_F_calc_maximum      400.72                                               
_exptl_crystal_F_000      1728.00                                               
_reflns_d_resolution_high  0.8255                                               
                                                                                
loop_                                                                           
 _space_group_symop_operation_xyz                                               
 'x, y, z'                                                                      
 '-x, -y, z+1/2'                                                                
 'x+1/2, -y, z'                                                                 
 '-x+1/2, y, z+1/2'                                                             
                                                                                
_cell_length_a    57.3561                                                       
_cell_length_b     7.0172                                                       
_cell_length_c     9.3429                                                       
_cell_angle_alpha  90.000                                                       
_cell_angle_beta   90.000                                                       
_cell_angle_gamma  90.000                                                       
                                                                                
_shelx_F_squared_multiplier     1.000                                           
                                                                                
loop_                                                                           
 _refln_index_h                                                                 
 _refln_index_k                                                                 
 _refln_index_l                                                                 
 _refln_F_squared_calc                                                          
 _refln_F_squared_meas                                                          
 _refln_F_squared_sigma                                                         
 _refln_observed_status                                                         
   2   0 -11          1.73        109.89        75.00 o                         
   6   0 -11         63.82        106.40        94.19 o                         
   8   0 -11         13.83        -71.51        81.98 o                         
  12   0 -11         68.96          8.72        71.51 o                         
  14   0 -11         42.28          9.66        50.44 o                         
  16   0 -11        274.53        387.60       102.04 o                         
   1   1 -11          7.21          5.79        61.52 o                         
   2   1 -11         98.91         48.84        90.70 o                         
   3   1 -11         31.70         53.52        60.18 o                         
   4   1 -11         33.84         59.66        59.05 o                         
   5   1 -11         25.98         -1.22        57.61 o                         
   6   1 -11         66.50         26.79        49.80 o                         
   7   1 -11         16.98         12.10        47.13 o                         
   8   1 -11         43.76        -11.28        92.45 o                         
   9   1 -11         40.26         17.44        71.51 o                         
  10   1 -11        116.21         43.61        75.00 o                         
  11   1 -11         73.30         -6.98        76.75 o                         
  12   1 -11         11.13         61.05        85.47 o                         
  13   1 -11         64.27        128.15        50.01 o                         
  14   1 -11         76.33        167.62        44.78 o                         
   0   0 -10       1346.21       1142.48       136.05 o                         
   2   0 -10        393.05        371.03        61.52 o                         
   4   0 -10        191.50         88.96        83.72 o                         
   6   0 -10          4.10        -42.43        42.43 o                         
   8   0 -10        460.32        406.68        60.40 o                         
  10   0 -10        203.41        176.77        41.67 o                         
  12   0 -10        271.86        256.40       102.04 o                         
  14   0 -10        231.28        104.65        54.07 o                         
  16   0 -10         31.26         22.68        68.03 o                         
  18   0 -10        122.61         99.42        61.05 o                         
  20   0 -10        178.29         79.93        55.30 o                         
  24   0 -10        172.72        220.95        64.95 o                         
  26   0 -10         58.52        -10.47        78.49 o                         
  28   0 -10        169.71         64.54        64.54 o                         
  30   0 -10          2.18        -71.51        71.51 o                         
  32   0 -10         72.36        -19.19        64.54 o                         
   0   1 -10        130.76        131.69        57.81 o                         
   1   1 -10          3.57         -8.55        61.92 o                         
   2   1 -10         55.84        133.64        36.50 o                         
   3   1 -10         93.48         93.21        43.33 o                         
   5   1 -10         42.93        -62.79        62.79 o                         
   6   1 -10          0.03        -27.91        61.05 o                         
   7   1 -10         26.37         77.01        42.04 o                         
   8   1 -10         21.67        -27.91        64.54 o                         
   9   1 -10          1.79        -26.95        28.80 o                         
  10   1 -10         27.83         39.30        31.68 o                         
  11   1 -10         47.60         41.28        31.42 o                         
  12   1 -10          6.41         95.44        33.87 o                         
  13   1 -10        122.37        170.72        52.98 o                         
  14   1 -10         17.18         50.13        34.62 o                         
  15   1 -10          9.45          1.39        35.13 o                         
  16   1 -10         66.90        115.85        35.10 o                         
  17   1 -10         53.44         23.41        33.50 o                         
  18   1 -10         36.57          2.91        35.88 o                         
  19   1 -10         66.25         -1.62        35.43 o                         
  20   1 -10         30.42         -8.14        32.70 o                         
  21   1 -10         12.95          3.87        35.92 o                         
  22   1 -10         73.80         95.17        37.40 o                         
  23   1 -10         54.77         15.09        37.87 o                         
  24   1 -10         13.33         34.28        34.79 o                         
  25   1 -10        516.05        599.52        53.81 o                         
  26   1 -10         98.10        115.00        41.51 o                         
  27   1 -10          1.42         19.64        44.92 o                         
  28   1 -10         34.07         29.47        62.04 o                         
  29   1 -10         37.41         56.98        38.03 o                         
  30   1 -10          2.40         13.17        48.96 o                         
  31   1 -10         54.59         57.10        40.65 o                         
   0   2 -10         45.92        -12.21        62.79 o                         
   1   2 -10        556.09        530.48        66.20 o                         
   2   2 -10        642.24        633.16       108.14 o                         
   3   2 -10          6.02        176.38        59.83 o                         
   4   2 -10          0.42         49.00        54.10 o                         
   5   2 -10         50.61         34.66        65.41 o                         
   6   2 -10        267.49        280.95        68.03 o                         
   7   2 -10        147.47        110.84        80.24 o                         
   8   2 -10         12.26         92.45        59.93 o                         
   9   2 -10        196.19        158.67        57.26 o                         
  10   2 -10        148.14        137.59        46.52 o                         
  11   2 -10        131.05        238.53        46.43 o                         
  12   2 -10        163.44        175.88        46.52 o                         
  13   2 -10        171.78        205.04        62.31 o                         
  14   2 -10          0.11         52.89        33.48 o                         
  15   2 -10        193.47        249.83        40.31 o                         
  16   2 -10        222.43        275.89        37.21 o                         
  17   2 -10          3.28         68.51        37.51 o                         
  18   2 -10         73.26        108.88        34.68 o                         
  19   2 -10        110.77          5.09        88.96 o                         
  20   2 -10          0.04        -26.38        34.31 o                         
  21   2 -10         66.76         44.86        37.84 o                         
  22   2 -10        162.93         95.09        49.14 o                         
  23   2 -10         97.12         75.11        39.82 o                         
  24   2 -10        221.05        257.63        53.15 o                         
  25   2 -10         45.57         40.11        38.85 o                         
  26   2 -10         58.16         11.27        39.61 o                         
  27   2 -10         25.01         56.33        49.45 o                         
  28   2 -10        286.12        275.04        54.05 o                         
   0   3 -10          8.26          1.74        90.70 o                         
   1   3 -10        112.11        174.10        59.73 o                         
   2   3 -10         72.48        132.83        60.97 o                         
   3   3 -10          7.85         66.65        61.34 o                         
   4   3 -10        114.47        127.33        87.21 o                         
   5   3 -10        137.73        214.54        87.21 o                         
   6   3 -10        182.92        173.86        68.38 o                         
   7   3 -10         55.31         27.11        61.05 o                         
   8   3 -10         79.64         52.33        83.72 o                         
   9   3 -10          2.98          3.49        73.26 o                         
  10   3 -10         55.17        132.56        80.24 o                         
  11   3 -10        245.94        156.37        84.60 o                         
  12   3 -10        166.81        132.56        69.77 o                         
  13   3 -10         38.93         60.07        62.79 o                         
  14   3 -10          1.17        -68.03        71.51 o                         
  15   3 -10        255.15        238.96        83.72 o                         
  16   3 -10         74.22        103.30        39.00 o                         
  17   3 -10        185.46        244.98        63.28 o                         
  18   3 -10         44.28        127.93        60.61 o                         
  19   3 -10         46.34        137.56        58.58 o                         
  20   3 -10          0.45         73.40        55.47 o                         
  21   3 -10        125.50        182.54        45.45 o                         
   2   0  -9       3871.98       3704.79       147.94 o                         
   4   0  -9       2427.49       2329.17       110.13 o                         
   6   0  -9       2274.06       2107.45        86.19 o                         
   8   0  -9        699.04        730.02       101.17 o                         
  10   0  -9       1505.16       1416.33        99.42 o                         
  12   0  -9         85.55        131.03        55.82 o                         
  14   0  -9          5.09         26.57        38.95 o                         
  16   0  -9        494.54        525.02        64.54 o                         
  18   0  -9         82.56         -3.28        39.32 o                         
  20   0  -9        375.96        269.68        53.22 o                         
  22   0  -9        454.32        532.00        64.54 o                         
  24   0  -9         94.41         24.20        59.30 o                         
  26   0  -9        213.97        223.26        59.30 o                         
  28   0  -9        302.57        265.13        64.54 o                         
  30   0  -9          2.02        -20.93        61.05 o                         
  32   0  -9         85.06         95.93        59.30 o                         
  34   0  -9        237.55        296.52        80.24 o                         
  36   0  -9          0.77        -36.63        73.26 o                         
  38   0  -9        124.59        193.61        81.98 o                         
  40   0  -9         83.48        101.17        71.51 o                         
  42   0  -9         29.76         69.77        75.00 o                         
   1   1  -9        181.88        102.01        44.84 o                         
   2   1  -9         70.47         92.45        42.43 o                         
   3   1  -9        178.30        133.02        34.52 o                         
   4   1  -9         52.42         60.59        33.83 o                         
   5   1  -9        183.56        196.11        40.06 o                         
   6   1  -9        501.73        481.59        40.08 o                         
   7   1  -9         27.17         52.33        23.40 o                         
   8   1  -9        311.55        300.86        30.43 o                         
   9   1  -9         20.89         49.83        23.51 o                         
  10   1  -9          9.17         18.17        24.36 o                         
  11   1  -9        132.99        127.24        24.60 o                         
  12   1  -9         18.24         23.85        23.40 o                         
  13   1  -9         70.63         46.98        26.02 o                         
  14   1  -9        272.51        294.27        28.92 o                         
  15   1  -9        517.11        531.77        36.60 o                         
  16   1  -9        391.81        457.08        35.39 o                         
  17   1  -9        196.80        184.28        30.79 o                         
  18   1  -9        120.76         88.39        29.07 o                         
  19   1  -9        183.52        190.99        36.14 o                         
  20   1  -9        214.28        209.80        36.05 o                         
  21   1  -9        673.03        634.56        45.60 o                         
  22   1  -9        165.01        139.73        32.49 o                         
  23   1  -9         31.47         20.69        31.54 o                         
  24   1  -9         12.93         40.55        37.60 o                         
  25   1  -9         84.76         44.32        43.61 o                         
  26   1  -9        196.35        162.28        44.35 o                         
  27   1  -9        177.51         79.71        44.40 o                         
  28   1  -9          2.90         22.68        47.28 o                         
  29   1  -9        287.94        286.51        38.94 o                         
  30   1  -9        117.08        105.86        39.04 o                         
  31   1  -9         40.69         15.78        60.18 o                         
  32   1  -9         89.00        149.60        49.71 o                         
  33   1  -9          0.76         -5.01        39.84 o                         
  34   1  -9         50.48         38.99        45.08 o                         
  35   1  -9         43.25         71.71        63.67 o                         
  36   1  -9        127.34        171.86        48.43 o                         
  37   1  -9         19.98         -4.29        43.94 o                         
  38   1  -9         17.17         66.37        48.05 o                         
  39   1  -9        170.54        198.63        50.16 o                         
  40   1  -9         16.64         11.05        47.91 o                         
  41   1  -9        126.62        162.22        56.74 o                         
   1   2  -9         86.42         69.27        45.01 o                         
   2   2  -9       1383.97       1252.88       145.64 o                         
   3   2  -9        569.62        530.53        55.50 o                         
   4   2  -9        687.94        556.52        61.55 o                         
   5   2  -9        666.93        602.77        98.55 o                         
   6   2  -9        543.78        589.99        64.54 o                         
   7   2  -9        620.57        623.97        43.44 o                         
   8   2  -9        353.05        453.69        37.90 o                         
   9   2  -9          9.20         71.92        28.65 o                         
  10   2  -9        287.13        293.46        36.89 o                         
  11   2  -9        779.38        783.38        46.92 o                         
  12   2  -9        269.80        299.65        31.56 o                         
  13   2  -9        405.81        427.47        61.47 o                         
  14   2  -9         12.69         14.35        28.23 o                         
  15   2  -9          3.21         52.42        27.13 o                         
  16   2  -9        429.27        398.26        51.36 o                         
  17   2  -9        652.90        731.47        59.05 o                         
  18   2  -9        299.03        306.54        35.50 o                         
  19   2  -9        481.84        410.37        36.37 o                         
  20   2  -9         41.05        -33.19        33.19 o                         
  21   2  -9         18.60        -31.24        31.24 o                         
  22   2  -9         17.82         -4.15        26.89 o                         
  23   2  -9        669.46        712.76        46.26 o                         
  24   2  -9        161.46        120.03        41.04 o                         
  25   2  -9         92.42        129.55        46.90 o                         
  26   2  -9        177.90        127.72        34.39 o                         
  27   2  -9         79.48        144.18        38.78 o                         
  28   2  -9         41.86         60.64        31.44 o                         
  29   2  -9          0.28         48.50        40.20 o                         
  30   2  -9         25.49          9.77        30.95 o                         
  31   2  -9         22.13        -20.87        36.79 o                         
  32   2  -9         81.55         68.09        37.58 o                         
  33   2  -9          1.39         -7.55        35.31 o                         
  34   2  -9         37.19         18.60        41.39 o                         
  35   2  -9         50.18         70.63        39.30 o                         
  36   2  -9        104.87        145.65        38.95 o                         
  37   2  -9         65.01         36.69        38.16 o                         
  38   2  -9        128.05         56.84        40.56 o                         
   1   3  -9        102.83        121.68        51.17 o                         
   2   3  -9        129.60        164.11        50.91 o                         
   3   3  -9        134.24        161.34        53.03 o                         
   4   3  -9        724.61        616.39        65.33 o                         
   5   3  -9        111.45        120.82        47.09 o                         
   6   3  -9        157.87        172.39        54.63 o                         
   7   3  -9        347.45        331.29       121.23 o                         
   8   3  -9         62.34         65.81        42.46 o                         
   9   3  -9        158.83        201.35        49.15 o                         
  10   3  -9          3.33         74.44        33.51 o                         
  11   3  -9        189.31        239.71        36.03 o                         
  12   3  -9         40.48         31.17        34.08 o                         
  13   3  -9        256.91        236.64        36.75 o                         
  14   3  -9         35.47         40.51        39.27 o                         
  15   3  -9         46.24         59.83        32.94 o                         
  16   3  -9        334.68        374.62        36.11 o                         
  17   3  -9        325.33        386.73        33.20 o                         
  18   3  -9        293.18        329.91        49.39 o                         
  19   3  -9        166.37        171.95        32.88 o                         
  20   3  -9        835.01        765.51        61.14 o                         
  21   3  -9        457.01        465.71        69.99 o                         
  22   3  -9         49.08         69.12        40.79 o                         
  23   3  -9        584.78        524.67        51.06 o                         
  24   3  -9         84.18        119.82        50.35 o                         
  25   3  -9        165.82        169.11        37.39 o                         
  26   3  -9         86.65         86.59        41.86 o                         
  27   3  -9         39.87         84.87        36.57 o                         
  28   3  -9       1188.12       1086.39        75.28 o                         
  29   3  -9        171.83        245.42        56.37 o                         
  30   3  -9        610.16        450.78       125.59 o                         
  31   3  -9        239.83        216.34        41.75 o                         
  32   3  -9        296.96        283.36        47.33 o                         
  33   3  -9         38.75         79.80        56.69 o                         
  34   3  -9        108.60        158.05        40.98 o                         
   1   4  -9        449.01        431.95        47.15 o                         
   2   4  -9        106.65        147.76        38.63 o                         
   3   4  -9        171.85        181.83        39.07 o                         
   4   4  -9         19.42         20.86        35.78 o                         
   5   4  -9         19.22         60.95        42.13 o                         
   6   4  -9         16.00         39.33        38.94 o                         
   7   4  -9        265.06        283.87        64.81 o                         
   8   4  -9        206.47        265.63        48.92 o                         
   9   4  -9         82.38        134.37        46.13 o                         
  10   4  -9        140.86        145.60        45.94 o                         
  11   4  -9        267.90        308.93        52.29 o                         
  12   4  -9        204.75        341.86        50.15 o                         
  13   4  -9        493.46        569.88        67.45 o                         
  14   4  -9        209.30        273.25        56.11 o                         
  15   4  -9         86.80        112.71        89.83 o                         
  16   4  -9        334.17        304.59        43.24 o                         
  17   4  -9          1.71         15.90        40.49 o                         
  18   4  -9        119.69        219.48        81.98 o                         
  19   4  -9        272.37        318.76        53.59 o                         
  20   4  -9        120.25        187.42        40.99 o                         
  21   4  -9        103.32        143.57        43.72 o                         
  22   4  -9        168.18        183.12        54.66 o                         
  23   4  -9        818.63        765.85        59.92 o                         
  24   4  -9        512.48        604.23       145.71 o                         
  25   4  -9        373.27        363.60        71.25 o                         
  26   4  -9        489.88        598.95        64.78 o                         
   1   5  -9        165.53        111.67        63.44 o                         
   2   5  -9        321.57        347.19        58.59 o                         
   3   5  -9         54.77        112.98        81.31 o                         
   4   5  -9        165.40        132.05        51.44 o                         
   5   5  -9          3.35         96.06        53.20 o                         
   6   5  -9         43.36          8.68        48.33 o                         
   7   5  -9         47.86         12.18        46.58 o                         
   8   5  -9        197.74        131.48        45.09 o                         
   9   5  -9         55.10         91.90        62.09 o                         
  10   5  -9         56.36         64.64        57.15 o                         
   0   0  -8        283.45        334.90        62.79 o                         
   2   0  -8       4958.58       4419.93       256.40 o                         
   4   0  -8        303.01        293.08        34.36 o                         
   6   0  -8       3687.63       3522.24       134.17 o                         
   8   0  -8       1018.12       1120.06        62.86 o                         
  10   0  -8        848.72        730.78        50.91 o                         
  12   0  -8       2156.51       1812.51       231.99 o                         
  14   0  -8       2780.59       2748.85       113.24 o                         
  16   0  -8        195.42        219.18        64.54 o                         
  18   0  -8         24.34         -3.75        33.81 o                         
  20   0  -8       3762.17       3427.96       139.22 o                         
  22   0  -8       2442.55       2196.24       107.22 o                         
  24   0  -8        731.51        629.74        55.30 o                         
  26   0  -8        305.33        338.83        47.78 o                         
  28   0  -8        245.00        195.50        47.28 o                         
  30   0  -8        654.07        783.17        76.75 o                         
  32   0  -8        136.28        169.52        43.86 o                         
  34   0  -8          7.86        -27.91        50.58 o                         
  36   0  -8         62.37         26.16        57.56 o                         
  38   0  -8         76.61         48.53        46.93 o                         
  40   0  -8         28.64         43.61        59.30 o                         
  42   0  -8         86.02         90.70        62.79 o                         
  44   0  -8        150.51         90.70        68.03 o                         
  46   0  -8         83.50          8.72        61.05 o                         
  48   0  -8        146.58         88.96        71.51 o                         
   0   1  -8        104.68         87.21        47.09 o                         
   1   1  -8          1.79         39.60        26.61 o                         
   2   1  -8       1575.82       1461.55        59.37 o                         
   3   1  -8        485.34        499.03        29.27 o                         
   4   1  -8         80.07         94.46        19.86 o                         
   5   1  -8        340.82        365.81        23.10 o                         
   6   1  -8        579.98        579.76        28.89 o                         
   7   1  -8        170.15        195.75        19.51 o                         
   8   1  -8        299.81        267.92        21.30 o                         
   9   1  -8         72.86        108.72        27.69 o                         
  10   1  -8       1833.62       1750.14        51.56 o                         
  11   1  -8        140.19        149.64        19.13 o                         
  12   1  -8         39.00         53.84        18.90 o                         
  13   1  -8        320.10        331.50        27.69 o                         
  14   1  -8       1522.66       1393.98        68.76 o                         
  15   1  -8        689.90        642.49        32.33 o                         
  16   1  -8         14.92         61.81        26.61 o                         
  17   1  -8        788.07        739.63        50.96 o                         
  18   1  -8        512.09        555.16        36.00 o                         
  19   1  -8        248.68        287.95        30.39 o                         
  20   1  -8        343.18        356.38        37.01 o                         
  21   1  -8        116.35        188.90        43.81 o                         
  22   1  -8       3294.67       3025.07       110.62 o                         
  23   1  -8        379.65        438.39        32.68 o                         
  24   1  -8       1124.16       1193.61        60.24 o                         
  25   1  -8        480.63        518.49        37.72 o                         
  26   1  -8       1331.97       1250.36        65.02 o                         
  27   1  -8        964.25        931.63        48.24 o                         
  28   1  -8        352.24        334.69        44.35 o                         
  29   1  -8         49.89        133.36        37.60 o                         
  30   1  -8        136.25         73.26        39.47 o                         
  31   1  -8        164.47        155.21        34.71 o                         
  32   1  -8        113.64        105.56        35.16 o                         
  33   1  -8        239.93        249.26        42.43 o                         
  34   1  -8        127.14        167.89        37.00 o                         
  35   1  -8        539.82        589.25        49.77 o                         
  36   1  -8         82.33         79.70        35.10 o                         
  37   1  -8        132.00        104.51        44.70 o                         
  38   1  -8         11.48         20.11        42.56 o                         
  39   1  -8         87.94        106.96        43.46 o                         
  40   1  -8        222.05        181.82        65.41 o                         
  41   1  -8         39.15         43.51        46.67 o                         
  42   1  -8         70.53         73.26        45.19 o                         
  43   1  -8         21.53          8.59        41.88 o                         
  44   1  -8          0.52         16.28        43.58 o                         
  45   1  -8         49.39         71.04        46.90 o                         
  46   1  -8         10.73         37.57        43.94 o                         
  47   1  -8         36.57          1.88        49.29 o                         
  48   1  -8        103.22         70.39        52.15 o                         
   0   2  -8       4155.78       4125.21       160.53 o                         
   1   2  -8       1060.91        989.44        47.53 o                         
   2   2  -8        672.15        628.18        35.51 o                         
   3   2  -8        599.34        603.14        63.81 o                         
   4   2  -8         62.26        118.40        23.81 o                         
   5   2  -8       1320.60       1234.39        43.37 o                         
   6   2  -8        467.97        423.00        24.61 o                         
   7   2  -8        254.36        303.09        21.73 o                         
   8   2  -8       1319.00       1352.26        44.59 o                         
   9   2  -8       3091.42       2857.03        67.21 o                         
  10   2  -8         19.16         49.60        17.89 o                         
  11   2  -8        240.33        232.31        22.88 o                         
  12   2  -8         55.68         45.11        20.83 o                         
  13   2  -8        286.30        312.11        21.79 o                         
  14   2  -8        666.55        629.23        30.36 o                         
  15   2  -8        276.74        254.27        22.68 o                         
  16   2  -8        526.69        460.95        24.36 o                         
  17   2  -8        617.97        630.46        30.97 o                         
  18   2  -8        282.29        279.60        23.11 o                         
  19   2  -8        577.47        657.07        29.72 o                         
  20   2  -8        646.00        637.92        30.36 o                         
  21   2  -8        747.88        680.16        48.12 o                         
  22   2  -8        424.73        504.27        36.79 o                         
  23   2  -8        760.67        791.68        42.19 o                         
  24   2  -8       1346.50       1327.33        67.73 o                         
  25   2  -8         98.61        129.67        23.97 o                         
  26   2  -8        190.20        255.55        35.67 o                         
  27   2  -8        537.80        625.88        42.96 o                         
  28   2  -8         47.88         80.27        32.48 o                         
  29   2  -8       1088.49        974.35        51.25 o                         
  30   2  -8        313.04        276.64        32.16 o                         
  31   2  -8        259.05        264.34        34.33 o                         
  32   2  -8        236.08        157.22        31.22 o                         
  33   2  -8         26.84          8.77        36.00 o                         
  34   2  -8          5.67         -0.70        31.22 o                         
  35   2  -8         90.86        115.24        36.84 o                         
  36   2  -8         66.98         75.67        35.44 o                         
  37   2  -8         58.11         16.42        39.23 o                         
  38   2  -8         16.11        -10.61        45.60 o                         
  39   2  -8          0.56          5.74        33.50 o                         
  40   2  -8          4.21          3.02        32.90 o                         
  41   2  -8         91.35         29.56        36.37 o                         
  42   2  -8         34.98         28.79        37.80 o                         
  43   2  -8         65.66         87.07        49.78 o                         
  44   2  -8        121.64        139.97        41.57 o                         
  45   2  -8         73.61         26.92        38.33 o                         
  46   2  -8         35.93         30.21        39.84 o                         
   0   3  -8        982.68       1030.96        68.54 o                         
   1   3  -8        323.30        424.68        31.75 o                         
   2   3  -8         21.79         82.18        25.82 o                         
   3   3  -8          5.70          7.20        25.56 o                         
   4   3  -8        202.32        170.45        27.66 o                         
   5   3  -8        345.03        378.53        34.24 o                         
   6   3  -8        380.46        428.14        27.45 o                         
   7   3  -8         56.35        111.55        21.74 o                         
   8   3  -8         21.05         28.26        23.16 o                         
   9   3  -8         61.41         62.16        18.86 o                         
  10   3  -8         82.93         55.45        32.93 o                         
  11   3  -8          6.43          4.20        19.91 o                         
  12   3  -8         35.01         58.71        27.79 o                         
  13   3  -8          1.69         27.52        26.39 o                         
  14   3  -8         51.75         87.57        23.31 o                         
  15   3  -8        152.37        171.47        23.10 o                         
  16   3  -8         28.72         68.96        21.48 o                         
  17   3  -8         80.39         47.02        22.19 o                         
  18   3  -8        171.66        179.87        24.26 o                         
  19   3  -8         67.35         37.60        19.90 o                         
  20   3  -8         27.55         34.51        24.27 o                         
  21   3  -8        296.38        282.52        24.08 o                         
  22   3  -8         64.19         53.91        24.58 o                         
  23   3  -8        629.49        719.68        35.23 o                         
  24   3  -8         64.25         99.81        26.93 o                         
  25   3  -8        274.36        302.67        30.53 o                         
  26   3  -8        252.56        276.79        48.93 o                         
  27   3  -8        406.34        420.94        39.16 o                         
  28   3  -8          8.26         35.61        32.65 o                         
  29   3  -8         29.57         52.86        27.89 o                         
  30   3  -8         29.92          1.25        30.31 o                         
  31   3  -8         12.24         17.02        31.35 o                         
  32   3  -8        124.96         72.63        34.71 o                         
  33   3  -8        744.52        661.46        40.24 o                         
  34   3  -8         40.07         24.16        29.57 o                         
  35   3  -8         87.11         68.52        29.46 o                         
  36   3  -8         58.38         21.88        33.99 o                         
  37   3  -8         14.63         -1.07        30.31 o                         
  38   3  -8         44.22         49.67        33.92 o                         
  39   3  -8          6.72         -9.35        31.54 o                         
  40   3  -8         14.10         -8.00        31.43 o                         
  41   3  -8          0.06         12.74        33.35 o                         
  42   3  -8         64.50         62.54        42.84 o                         
   0   4  -8         87.30         94.92        43.94 o                         
   1   4  -8         34.74         61.82        30.30 o                         
   2   4  -8        166.81        205.66        32.84 o                         
   3   4  -8         26.74        -17.47        34.49 o                         
   4   4  -8        103.18        122.90        31.93 o                         
   5   4  -8         31.13         79.74        30.78 o                         
   6   4  -8        207.52        206.54        32.04 o                         
   7   4  -8        132.53        158.95        51.68 o                         
   8   4  -8         21.68         15.90        25.57 o                         
   9   4  -8         36.00         56.64        25.64 o                         
  10   4  -8        238.77        258.20        28.44 o                         
  11   4  -8         59.93         34.07        27.64 o                         
  12   4  -8         43.09         75.11        25.41 o                         
  13   4  -8         12.68         58.74        24.16 o                         
  14   4  -8        177.27        196.08        27.33 o                         
  15   4  -8         57.63        103.11        31.27 o                         
  16   4  -8        139.63        194.07        27.02 o                         
  17   4  -8         58.78         75.23        27.16 o                         
  18   4  -8         81.64        120.71        35.29 o                         
  19   4  -8         87.66        142.16        27.57 o                         
  20   4  -8        216.07        226.10        27.62 o                         
  21   4  -8        134.73        192.70        28.66 o                         
  22   4  -8       1108.61       1136.01        81.86 o                         
  23   4  -8         15.87         45.48        28.09 o                         
  24   4  -8        636.28        565.32        39.41 o                         
  25   4  -8        212.06        209.34        29.33 o                         
  26   4  -8        356.40        373.85        34.72 o                         
  27   4  -8        122.24        128.54        29.55 o                         
  28   4  -8        257.80        281.62        31.38 o                         
  29   4  -8        316.03        347.61        38.82 o                         
  30   4  -8        725.95        655.54        60.90 o                         
  31   4  -8        157.73        168.57        32.09 o                         
  32   4  -8        320.88        316.94        36.16 o                         
  33   4  -8        563.31        512.98        36.60 o                         
  34   4  -8        173.07        130.14        36.71 o                         
  35   4  -8        108.66         38.29        36.46 o                         
  36   4  -8          4.24        -36.56        37.91 o                         
   0   5  -8         29.25        106.78        50.39 o                         
   1   5  -8         32.80         41.39        33.07 o                         
   2   5  -8         94.37         82.80        34.71 o                         
   3   5  -8         47.41         30.29        33.77 o                         
   4   5  -8          2.92         -9.19        33.55 o                         
   5   5  -8         49.96         67.07        36.40 o                         
   6   5  -8         10.75         67.61        34.92 o                         
   7   5  -8          1.01         42.47        43.53 o                         
   8   5  -8         17.56         92.94        37.90 o                         
   9   5  -8          8.74        -10.78        42.20 o                         
  10   5  -8         28.33        -26.12        41.26 o                         
  11   5  -8         89.83        106.28        37.43 o                         
  12   5  -8         30.15          3.10        36.85 o                         
  13   5  -8         98.20         93.59        41.00 o                         
  14   5  -8         21.66         88.36        45.01 o                         
  15   5  -8         13.72         78.47        39.61 o                         
  16   5  -8        127.11        215.78        43.00 o                         
  17   5  -8         12.47         31.41        46.45 o                         
  18   5  -8         15.24         61.81        41.65 o                         
  19   5  -8         15.44         43.00        36.58 o                         
  20   5  -8         38.07         72.73        39.16 o                         
  21   5  -8         58.24         34.20        37.95 o                         
  22   5  -8          2.44         10.06        38.73 o                         
  23   5  -8        214.80        198.53        41.49 o                         
  24   5  -8          1.05        -17.78        35.44 o                         
  25   5  -8        352.26        354.63        39.47 o                         
  26   5  -8        214.53        228.85        33.76 o                         
  27   5  -8         90.34         76.93        41.14 o                         
   0   6  -8        392.62        244.19        66.53 o                         
   1   6  -8          6.46        -12.99        47.77 o                         
   2   6  -8        225.80        175.86        54.88 o                         
   3   6  -8        223.68        187.73        47.27 o                         
   2   0  -7        138.11        161.88        41.86 o                         
   4   0  -7       1501.06       1501.96        64.53 o                         
   6   0  -7        349.82        289.91        30.57 o                         
   8   0  -7       2691.71       2867.73       109.58 o                         
  10   0  -7        156.00        136.83        41.86 o                         
  12   0  -7       1972.03       1935.35       140.41 o                         
  14   0  -7         28.69          4.96        16.82 o                         
  16   0  -7       4299.56       4365.53       126.34 o                         
  18   0  -7         77.72         95.22        29.75 o                         
  20   0  -7       9436.83       9263.70       453.50 o                         
  22   0  -7       1200.34       1158.06        62.58 o                         
  24   0  -7       1840.81       1734.93       131.69 o                         
  26   0  -7        283.47        288.18        36.24 o                         
  28   0  -7      10277.63       8821.66       547.69 o                         
  30   0  -7        214.53        203.88        35.20 o                         
  32   0  -7       1720.95       1690.72       232.86 o                         
  34   0  -7        426.51        365.24        44.84 o                         
  36   0  -7        587.80        488.39        66.28 o                         
  38   0  -7        218.12        166.67        40.20 o                         
  40   0  -7        117.47        115.12        61.05 o                         
  42   0  -7         45.37        -20.93        52.33 o                         
  44   0  -7          4.96          3.49        59.30 o                         
  46   0  -7          9.35        -54.07        57.56 o                         
  48   0  -7        147.66        197.10        68.03 o                         
  50   0  -7         35.47         54.07        64.54 o                         
  52   0  -7        231.03         69.77        69.77 o                         
  54   0  -7         82.42        -24.42        66.28 o                         
   1   1  -7        493.06        464.71        25.51 o                         
   2   1  -7        822.85        826.85        41.08 o                         
   3   1  -7        271.00        248.78        16.87 o                         
   4   1  -7       1028.64       1044.97        30.71 o                         
   5   1  -7       1031.21        973.42        30.63 o                         
   6   1  -7       1087.00       1068.37        34.83 o                         
   7   1  -7         40.99         33.62        13.79 o                         
   8   1  -7        309.22        296.43        17.59 o                         
   9   1  -7        404.94        472.79        19.40 o                         
  10   1  -7        186.41        178.38        14.69 o                         
  11   1  -7        855.28        800.73        27.78 o                         
  12   1  -7        182.88        191.56        17.92 o                         
  13   1  -7         48.04         54.66        14.80 o                         
  14   1  -7         16.61         27.33        15.11 o                         
  15   1  -7        150.79        156.20        16.88 o                         
  16   1  -7        240.35        257.36        18.84 o                         
  17   1  -7        465.50        485.02        25.11 o                         
  18   1  -7       1863.88       1699.13        44.81 o                         
  19   1  -7         93.25        129.11        23.16 o                         
  20   1  -7         54.79         52.88        20.96 o                         
  21   1  -7       1932.37       1626.53        59.16 o                         
  22   1  -7       1700.06       1603.59        56.36 o                         
  23   1  -7         34.25         66.02        21.22 o                         
  24   1  -7         42.36         32.79        22.35 o                         
  25   1  -7        182.67        196.38        25.42 o                         
  26   1  -7        589.28        592.33        34.07 o                         
  27   1  -7        808.12        806.35        46.68 o                         
  28   1  -7        571.57        566.26        41.79 o                         
  29   1  -7       1163.60       1159.03        47.59 o                         
  30   1  -7       1993.57       1613.01       111.51 o                         
  31   1  -7        981.33        900.24        59.16 o                         
  32   1  -7        436.87        395.40        31.22 o                         
  33   1  -7        276.48        291.97        34.77 o                         
  34   1  -7        386.66        387.84        34.73 o                         
  35   1  -7         96.17        102.06        27.81 o                         
  36   1  -7        472.60        507.75        42.23 o                         
  37   1  -7        289.62        309.90        38.54 o                         
  38   1  -7        122.66        114.01        37.48 o                         
  39   1  -7          2.40        -11.92        33.10 o                         
  40   1  -7         78.31         21.53        65.41 o                         
  41   1  -7         59.71          9.52        37.48 o                         
  42   1  -7         79.93         31.06        38.84 o                         
  43   1  -7         31.17          6.02        37.70 o                         
  44   1  -7         43.30         38.32        41.30 o                         
  45   1  -7         23.02          5.26        39.41 o                         
  46   1  -7        112.40         74.27        41.30 o                         
  47   1  -7        151.96        158.16        46.82 o                         
  48   1  -7         11.50         37.58        94.19 o                         
  49   1  -7         39.32         59.30        69.77 o                         
  50   1  -7         71.65        140.04        47.38 o                         
  51   1  -7         13.71          2.98        50.16 o                         
  52   1  -7        145.30        124.86        50.39 o                         
  53   1  -7          1.05        -29.99        50.16 o                         
   1   2  -7          4.36         14.13        22.66 o                         
   2   2  -7       1211.83       1088.12        36.95 o                         
   3   2  -7        138.20        154.28        17.18 o                         
   4   2  -7         12.19          8.41        14.19 o                         
   5   2  -7       2378.77       2180.96        52.24 o                         
   6   2  -7        479.30        504.54        23.26 o                         
   7   2  -7        304.95        305.08        18.59 o                         
   8   2  -7        248.22        253.65        17.75 o                         
   9   2  -7        171.64        172.99        16.94 o                         
  10   2  -7        763.26        709.26        27.36 o                         
  11   2  -7        422.73        385.14        20.64 o                         
  12   2  -7        409.28        424.76        21.50 o                         
  13   2  -7        474.55        489.25        22.44 o                         
  14   2  -7         41.51         43.07        15.70 o                         
  15   2  -7       1450.40       1357.37        48.10 o                         
  16   2  -7        386.80        386.58        21.02 o                         
  17   2  -7        889.22        864.03        29.88 o                         
  18   2  -7        705.18        716.01        36.47 o                         
  19   2  -7       1634.77       1609.29        42.20 o                         
  20   2  -7       1901.82       1722.15        45.15 o                         
  21   2  -7        214.95        187.57        21.51 o                         
  22   2  -7        613.17        585.16        63.75 o                         
  23   2  -7        338.69        337.82        27.54 o                         
  24   2  -7        116.24        136.69        19.37 o                         
  25   2  -7       1886.20       1681.63        52.59 o                         
  26   2  -7        823.04        784.63        32.79 o                         
  27   2  -7        102.74        136.57        22.41 o                         
  28   2  -7       2368.53       2331.21        55.94 o                         
  29   2  -7        833.01        840.82        33.40 o                         
  30   2  -7         83.26         77.85        20.90 o                         
  31   2  -7        218.25        232.33        22.80 o                         
  32   2  -7        611.34        608.83        32.80 o                         
  33   2  -7        578.19        597.58        32.25 o                         
  34   2  -7        613.35        680.11        34.03 o                         
  35   2  -7        311.46        320.10        25.09 o                         
  36   2  -7        824.91        847.05        44.74 o                         
  37   2  -7        219.53        195.37        27.88 o                         
  38   2  -7         77.37         35.44        26.87 o                         
  39   2  -7        258.97        223.81        30.95 o                         
  40   2  -7          1.52        -26.85        29.46 o                         
  41   2  -7         85.06         52.45        30.51 o                         
  42   2  -7         54.33         79.59        33.53 o                         
  43   2  -7        256.10        261.78        38.18 o                         
  44   2  -7         68.28         95.63        33.45 o                         
  45   2  -7         31.00         27.06        35.44 o                         
  46   2  -7         11.90          6.91        79.36 o                         
  47   2  -7         11.52         42.83        46.43 o                         
  48   2  -7         91.71        123.61        45.94 o                         
  49   2  -7         93.37         19.66        46.90 o                         
  50   2  -7         30.00         -4.26        49.03 o                         
  51   2  -7        105.21        150.59        55.13 o                         
  52   2  -7         31.80        -34.52        51.54 o                         
   1   3  -7        275.05        295.28        28.20 o                         
   2   3  -7        562.18        577.65        32.97 o                         
   3   3  -7        263.99        289.83        25.16 o                         
   4   3  -7        807.20        799.86        34.64 o                         
   5   3  -7        264.29        272.33        20.86 o                         
   6   3  -7        267.00        298.45        20.70 o                         
   7   3  -7        312.91        335.40        19.93 o                         
   8   3  -7        128.32        156.47        17.02 o                         
   9   3  -7         52.02         31.34        16.04 o                         
  10   3  -7         81.95         68.61        16.76 o                         
  11   3  -7        319.41        305.91        20.51 o                         
  12   3  -7        551.88        500.72        23.43 o                         
  13   3  -7        312.91        270.67        19.70 o                         
  14   3  -7         80.09        115.93        17.92 o                         
  15   3  -7        410.65        407.03        23.03 o                         
  16   3  -7       1283.33       1181.48        38.51 o                         
  17   3  -7         10.58         34.40        18.27 o                         
  18   3  -7        635.62        599.56        29.05 o                         
  19   3  -7       1880.25       1656.91        44.46 o                         
  20   3  -7        215.51        229.43        19.98 o                         
  21   3  -7       1160.08       1077.50        32.86 o                         
  22   3  -7        218.19        208.85        20.59 o                         
  23   3  -7        236.75        238.05        20.97 o                         
  24   3  -7        488.46        430.45        24.06 o                         
  25   3  -7        117.41         95.23        19.60 o                         
  26   3  -7        132.68        125.36        23.27 o                         
  27   3  -7        611.25        583.03        33.22 o                         
  28   3  -7        143.47        146.33        22.42 o                         
  29   3  -7        486.99        468.14        28.60 o                         
  30   3  -7        339.43        334.55        34.05 o                         
  31   3  -7        263.16        193.99        25.87 o                         
  32   3  -7         61.73         79.96        23.92 o                         
  33   3  -7         57.50         41.20        22.90 o                         
  34   3  -7        148.09        123.74        24.75 o                         
  35   3  -7         82.27         91.91        25.11 o                         
  36   3  -7        288.42        295.18        29.84 o                         
  37   3  -7          3.35         13.81        24.34 o                         
  38   3  -7        200.38        184.16        26.07 o                         
  39   3  -7        157.12        161.76        32.14 o                         
  40   3  -7          0.28         34.32        29.32 o                         
  41   3  -7         68.90         38.19        26.92 o                         
  42   3  -7        166.45        163.83        36.81 o                         
  43   3  -7        104.39         95.14        32.40 o                         
  44   3  -7         18.12         44.55        31.74 o                         
  45   3  -7         22.40         22.47        31.88 o                         
  46   3  -7        150.04        160.26        33.60 o                         
  47   3  -7          3.75        -12.12        33.48 o                         
  48   3  -7         56.09         78.39        34.78 o                         
   1   4  -7       3071.79       2846.19        98.44 o                         
   2   4  -7        750.44        686.56        38.84 o                         
   3   4  -7        924.37        844.75        43.71 o                         
   4   4  -7       1000.33       1058.62        61.22 o                         
   5   4  -7       1591.93       1409.78        56.29 o                         
   6   4  -7         42.13         93.00        21.05 o                         
   7   4  -7        995.90       1042.41        40.27 o                         
   8   4  -7        902.95        809.00        36.52 o                         
   9   4  -7        201.46        251.16        23.86 o                         
  10   4  -7        889.00        825.80        38.06 o                         
  11   4  -7        375.10        344.20        24.19 o                         
  12   4  -7        375.22        385.88        24.71 o                         
  13   4  -7        588.43        626.96        29.27 o                         
  14   4  -7        113.22        149.27        20.81 o                         
  15   4  -7        340.45        344.98        21.95 o                         
  16   4  -7         83.37        103.64        20.09 o                         
  17   4  -7        266.21        268.64        21.70 o                         
  18   4  -7       1250.46       1165.16        38.85 o                         
  19   4  -7         41.88         56.34        19.82 o                         
  20   4  -7        165.21        141.33        21.42 o                         
  21   4  -7         13.36          2.38        23.32 o                         
  22   4  -7         54.03         72.08        21.33 o                         
  23   4  -7         10.49         17.53        19.97 o                         
  24   4  -7        465.38        467.23        27.81 o                         
  25   4  -7         31.26         24.34        22.84 o                         
  26   4  -7        533.78        551.20        31.14 o                         
  27   4  -7         12.61          7.84        24.54 o                         
  28   4  -7         52.10        -12.49        24.61 o                         
  29   4  -7         43.08         30.63        24.29 o                         
  30   4  -7         69.25         63.86        24.85 o                         
  31   4  -7         55.81          7.86        25.59 o                         
  32   4  -7        358.26        378.56        32.51 o                         
  33   4  -7        167.38        175.34        30.22 o                         
  34   4  -7         85.57         68.12        28.55 o                         
  35   4  -7         59.33         47.49        43.30 o                         
  36   4  -7         22.22         24.15        33.42 o                         
  37   4  -7        379.93        399.86        33.58 o                         
  38   4  -7        134.12        177.27        33.16 o                         
  39   4  -7        156.62        199.85        37.82 o                         
  40   4  -7        450.37        503.31        38.06 o                         
  41   4  -7        270.66        351.22        34.56 o                         
  42   4  -7        270.44        368.55        40.79 o                         
  43   4  -7         53.68        106.50        35.61 o                         
   1   5  -7         10.10        -21.24        28.45 o                         
   2   5  -7        123.62        109.58        28.55 o                         
   3   5  -7         20.58         54.88        37.51 o                         
   4   5  -7        332.74        299.70        35.30 o                         
   5   5  -7         25.77         29.08        30.95 o                         
   6   5  -7        125.20         82.90        31.79 o                         
   7   5  -7         38.34         36.24        29.10 o                         
   8   5  -7         52.22        101.00        31.42 o                         
   9   5  -7         92.91        108.35        31.65 o                         
  10   5  -7         24.41         55.79        24.61 o                         
  11   5  -7         36.72         49.92        27.84 o                         
  12   5  -7        102.02         86.02        29.11 o                         
  13   5  -7         44.49         38.61        36.26 o                         
  14   5  -7         16.98         38.59        26.32 o                         
  15   5  -7         95.91        140.47        28.23 o                         
  16   5  -7        162.70        206.97        23.61 o                         
  17   5  -7          1.11          8.75        25.42 o                         
  18   5  -7        320.33        357.05        39.71 o                         
  19   5  -7        144.28        136.23        30.16 o                         
  20   5  -7         12.21         -7.59        28.86 o                         
  21   5  -7          8.75         25.25        33.80 o                         
  22   5  -7         28.35         40.15        24.47 o                         
  23   5  -7         75.64        100.14        27.69 o                         
  24   5  -7          9.38         14.21        31.81 o                         
  25   5  -7          7.17        -23.32        23.49 o                         
  26   5  -7         15.65        -27.52        30.45 o                         
  27   5  -7         82.64         96.19        26.59 o                         
  28   5  -7        136.51        118.38        32.31 o                         
  29   5  -7        224.75        201.40        28.22 o                         
  30   5  -7        329.67        360.01        33.25 o                         
  31   5  -7        236.72        244.87        36.28 o                         
  32   5  -7         23.77          3.78        41.19 o                         
  33   5  -7         44.56          7.22        27.96 o                         
  34   5  -7         52.65        106.40        35.20 o                         
  35   5  -7         39.98         36.29        30.18 o                         
  36   5  -7         74.36        122.40        52.86 o                         
   1   6  -7        462.67        392.12        42.65 o                         
   2   6  -7         67.61         28.55        37.42 o                         
   3   6  -7         52.44         73.57        37.99 o                         
   4   6  -7        839.60        757.06        52.84 o                         
   5   6  -7        160.92        186.83        66.21 o                         
   6   6  -7         60.76         89.04        41.30 o                         
   7   6  -7        464.10        449.51        44.61 o                         
   8   6  -7        172.90        147.73        39.42 o                         
   9   6  -7        100.98         37.49        51.62 o                         
  10   6  -7         13.84         29.10        38.17 o                         
  11   6  -7        118.99        159.44        32.77 o                         
  12   6  -7        299.88        241.97        35.48 o                         
  13   6  -7         22.71         59.95        31.47 o                         
  14   6  -7         82.43        123.91        34.39 o                         
  15   6  -7        396.05        398.39        38.53 o                         
  16   6  -7        135.98        185.27        34.85 o                         
  17   6  -7        253.51        231.82        36.24 o                         
  18   6  -7         56.89        108.52        35.63 o                         
  19   6  -7        119.56        158.77        38.04 o                         
  20   6  -7        213.48        162.58        39.18 o                         
  21   6  -7         31.31         17.17        33.50 o                         
  22   6  -7        105.02         97.99        34.63 o                         
  23   6  -7         78.48        139.03        39.28 o                         
  24   6  -7         27.56         47.79        44.28 o                         
   0   0  -6       2473.34       2464.20       107.27 o                         
   2   0  -6         82.56         89.87        14.83 o                         
   4   0  -6       1384.09       1312.46        57.10 o                         
   6   0  -6        574.66        502.95        38.79 o                         
   8   0  -6        742.99        713.09        29.86 o                         
  10   0  -6       1370.48       1406.43        80.30 o                         
  12   0  -6         16.49         10.54        18.89 o                         
  14   0  -6        997.70       1026.62        49.15 o                         
  16   0  -6         96.53        122.96        22.59 o                         
  18   0  -6       1568.63       1663.05        68.03 o                         
  20   0  -6       2105.01       2252.53       247.68 o                         
  22   0  -6       1019.51       1022.13        73.26 o                         
  24   0  -6       5466.86       5505.47       210.18 o                         
  26   0  -6        167.98        186.79        30.17 o                         
  28   0  -6       3348.60       3123.20        98.30 o                         
  30   0  -6       1947.07       1916.16        80.72 o                         
  32   0  -6       6456.34       5933.30       212.69 o                         
  34   0  -6       1369.30       1314.27        69.61 o                         
  36   0  -6       1219.81       1043.15        65.56 o                         
  38   0  -6        335.59        387.67       100.29 o                         
  40   0  -6       2914.53       2853.59       169.19 o                         
  42   0  -6         29.85         78.49        50.58 o                         
  44   0  -6        241.79        326.17        66.28 o                         
  46   0  -6         59.23         47.09        59.30 o                         
  48   0  -6         20.27         24.42        59.30 o                         
  50   0  -6         73.23         68.03        57.56 o                         
  52   0  -6         21.20         57.56        61.05 o                         
  54   0  -6         30.09         47.09        66.28 o                         
  56   0  -6         23.83        305.24        76.75 o                         
  58   0  -6         76.22         90.70        76.75 o                         
   0   1  -6       2980.36       3004.30        76.42 o                         
   1   1  -6        515.04        513.27        18.11 o                         
   2   1  -6        276.66        267.90        18.46 o                         
   3   1  -6        243.03        235.32        13.89 o                         
   4   1  -6        476.62        436.11        18.79 o                         
   5   1  -6       1014.42        950.68        34.72 o                         
   6   1  -6        606.27        626.99        21.46 o                         
   7   1  -6        456.76        437.25        18.98 o                         
   8   1  -6        220.89        205.29        13.52 o                         
   9   1  -6        715.47        665.06        22.44 o                         
  10   1  -6        525.90        515.54        22.10 o                         
  11   1  -6          5.22          3.54        11.37 o                         
  12   1  -6         11.35         12.35        11.43 o                         
  13   1  -6         23.75         13.20        11.42 o                         
  14   1  -6        693.10        690.81        21.11 o                         
  15   1  -6        747.94        696.55        24.30 o                         
  16   1  -6         43.56         40.78        10.89 o                         
  17   1  -6         24.83         25.83        11.24 o                         
  18   1  -6         18.85         16.43        11.35 o                         
  19   1  -6        317.90        317.54        15.69 o                         
  20   1  -6        214.02        218.80        13.69 o                         
  21   1  -6        561.72        542.65        21.15 o                         
  22   1  -6        224.44        229.36        18.97 o                         
  23   1  -6        725.59        661.64        33.90 o                         
  24   1  -6       1525.62       1448.95        72.00 o                         
  25   1  -6        114.62        134.65        17.19 o                         
  26   1  -6        602.77        562.84        26.25 o                         
  27   1  -6        285.81        308.14        19.99 o                         
  28   1  -6       1366.19       1256.57        70.05 o                         
  29   1  -6        120.04        123.29        18.50 o                         
  30   1  -6        532.82        528.23        33.11 o                         
  31   1  -6        164.24        134.74        16.79 o                         
  32   1  -6        141.18        147.87        19.92 o                         
  33   1  -6        331.60        291.29        21.20 o                         
  34   1  -6        363.76        380.38        30.68 o                         
  35   1  -6       1127.45       1119.39        39.73 o                         
  36   1  -6        686.81        730.05        46.29 o                         
  37   1  -6        121.66        105.65        21.42 o                         
  38   1  -6        634.84        633.46        31.94 o                         
  39   1  -6        206.19        193.81        27.44 o                         
  40   1  -6         76.81         96.50        22.63 o                         
  41   1  -6         74.41         49.84        23.80 o                         
  42   1  -6         78.41         93.57        25.70 o                         
  43   1  -6        196.46        222.52        27.97 o                         
  44   1  -6        202.38        170.60        29.16 o                         
  45   1  -6        196.58        122.43        38.00 o                         
  46   1  -6         28.83         -0.71        61.05 o                         
  47   1  -6         15.01         12.09        34.96 o                         
  48   1  -6        387.53        299.86        63.67 o                         
  49   1  -6         20.17         17.89        48.84 o                         
  50   1  -6        307.64        291.76        48.71 o                         
  51   1  -6        129.63        194.91        47.91 o                         
  52   1  -6          2.23         31.40        45.58 o                         
  53   1  -6          6.66         39.21        62.79 o                         
  54   1  -6         34.04         89.79        45.01 o                         
  55   1  -6         60.14         13.62        48.43 o                         
  56   1  -6          6.48         65.94        50.16 o                         
  57   1  -6         49.36         62.44        50.71 o                         
  58   1  -6         28.52         88.62        54.63 o                         
   0   2  -6        390.78        433.30        43.81 o                         
   1   2  -6       2593.79       2663.09        53.29 o                         
   2   2  -6       1301.17       1272.81        28.59 o                         
   3   2  -6        640.59        649.58        20.06 o                         
   4   2  -6        504.56        525.29        17.89 o                         
   5   2  -6       1937.34       1838.36        40.58 o                         
   6   2  -6        718.76        708.35        23.33 o                         
   7   2  -6        109.83        133.80        12.95 o                         
   8   2  -6        536.33        472.38        18.20 o                         
   9   2  -6         26.81         17.41        11.49 o                         
  10   2  -6        146.95        166.29        15.38 o                         
  11   2  -6        711.33        682.11        21.50 o                         
  12   2  -6        828.88        798.90        26.04 o                         
  13   2  -6         36.22         40.22        11.63 o                         
  14   2  -6        465.79        456.28        17.85 o                         
  15   2  -6         90.24         84.98        13.98 o                         
  16   2  -6       1338.01       1315.02        33.46 o                         
  17   2  -6        819.24        768.55        26.65 o                         
  18   2  -6       2005.86       1936.62        43.94 o                         
  19   2  -6         88.78        112.98        14.57 o                         
  20   2  -6       1274.33       1184.67        45.62 o                         
  21   2  -6       2565.04       2323.99        51.43 o                         
  22   2  -6        819.78        941.79        39.26 o                         
  23   2  -6       2475.14       2497.78        53.89 o                         
  24   2  -6       3665.86       3379.40        72.07 o                         
  25   2  -6        481.77        581.93        23.15 o                         
  26   2  -6        338.48        370.96        20.53 o                         
  27   2  -6        715.93        733.50        27.72 o                         
  28   2  -6        329.17        408.83        20.67 o                         
  29   2  -6       2590.77       2601.83        57.88 o                         
  30   2  -6        381.29        426.30        23.40 o                         
  31   2  -6        730.37        693.69        29.71 o                         
  32   2  -6       1589.02       1411.83        46.84 o                         
  33   2  -6       1323.97       1307.96        45.11 o                         
  34   2  -6        807.79        797.55        35.64 o                         
  35   2  -6         65.05         98.21        20.08 o                         
  36   2  -6        183.31        220.72        23.38 o                         
  37   2  -6       1332.88       1330.66        47.64 o                         
  38   2  -6         35.86         40.31        21.41 o                         
  39   2  -6          0.70        -10.81        21.70 o                         
  40   2  -6         22.55         22.94        21.08 o                         
  41   2  -6       1032.38       1026.34        46.32 o                         
  42   2  -6        176.24        196.12        31.60 o                         
  43   2  -6         68.86         73.15        28.65 o                         
  44   2  -6        550.13        489.15        39.22 o                         
  45   2  -6        128.50        122.96        28.31 o                         
  46   2  -6         55.00         58.82        49.63 o                         
  47   2  -6         54.28         53.56        30.34 o                         
  48   2  -6         95.72         86.60        33.65 o                         
  49   2  -6         18.95         10.90        36.28 o                         
  50   2  -6         37.97        -17.25        33.58 o                         
  51   2  -6         22.27        -38.62        52.33 o                         
  52   2  -6         63.79         -0.14        44.40 o                         
  53   2  -6         25.04        -23.29        55.82 o                         
  54   2  -6         48.03          8.49        46.09 o                         
  55   2  -6        110.53         95.24        49.39 o                         
  56   2  -6         17.09         43.61        83.72 o                         
   0   3  -6        663.22        613.03        41.90 o                         
   1   3  -6       1263.43       1174.73        43.10 o                         
   2   3  -6        134.53        147.77        15.50 o                         
   3   3  -6         88.69         56.37        14.12 o                         
   4   3  -6        289.35        315.69        18.37 o                         
   5   3  -6         62.26         47.78        13.26 o                         
   6   3  -6        196.19        220.91        16.62 o                         
   7   3  -6        732.93        766.42        26.90 o                         
   8   3  -6        178.63        209.06        15.88 o                         
   9   3  -6        551.31        579.07        23.78 o                         
  10   3  -6        338.16        330.13        16.65 o                         
  11   3  -6          8.53          4.98        12.03 o                         
  12   3  -6        431.11        423.01        18.63 o                         
  13   3  -6        276.43        287.52        16.23 o                         
  14   3  -6         22.86         18.56        12.58 o                         
  15   3  -6        150.11        144.91        14.70 o                         
  16   3  -6        662.67        607.84        23.28 o                         
  17   3  -6        364.24        341.59        17.88 o                         
  18   3  -6        301.78        288.03        17.38 o                         
  19   3  -6        438.00        414.39        19.58 o                         
  20   3  -6        220.06        212.04        18.42 o                         
  21   3  -6        265.17        264.71        19.53 o                         
  22   3  -6        383.03        345.23        20.45 o                         
  23   3  -6         68.96         71.61        16.35 o                         
  24   3  -6        985.65        960.52        32.66 o                         
  25   3  -6       1588.63       1425.80        55.10 o                         
  26   3  -6       1474.01       1331.08        48.14 o                         
  27   3  -6         79.15        116.41        21.59 o                         
  28   3  -6        339.01        341.97        22.84 o                         
  29   3  -6        661.76        675.01        32.75 o                         
  30   3  -6         45.15         75.41        19.31 o                         
  31   3  -6       1246.33       1206.40        44.47 o                         
  32   3  -6        697.86        726.95        35.05 o                         
  33   3  -6        765.58        795.31        36.99 o                         
  34   3  -6        224.57        254.83        23.06 o                         
  35   3  -6        812.75        765.41        32.74 o                         
  36   3  -6        179.11        201.22        21.56 o                         
  37   3  -6        462.78        473.98        28.65 o                         
  38   3  -6         65.56        106.61        23.12 o                         
  39   3  -6        257.93        237.27        23.95 o                         
  40   3  -6         11.47         -4.68        22.06 o                         
  41   3  -6        191.09        192.65        24.40 o                         
  42   3  -6        367.96        363.36        31.13 o                         
  43   3  -6        133.48        155.10        25.31 o                         
  44   3  -6        160.48        180.47        30.11 o                         
  45   3  -6        502.78        506.73        48.84 o                         
  46   3  -6        499.80        522.49        32.62 o                         
  47   3  -6         17.40        -17.43        28.31 o                         
  48   3  -6        220.08        251.11        37.51 o                         
  49   3  -6        103.90         94.09        34.13 o                         
  50   3  -6         96.16         44.79        38.27 o                         
  51   3  -6         64.12          6.14        32.32 o                         
  52   3  -6        115.46         52.86        40.27 o                         
  53   3  -6         45.69        -23.96        45.53 o                         
   0   4  -6       1136.19       1142.10        62.76 o                         
   1   4  -6        543.49        585.81        37.01 o                         
   2   4  -6       1731.64       1656.99        57.37 o                         
   3   4  -6        417.42        476.35        32.73 o                         
   4   4  -6        185.61        175.43        23.94 o                         
   5   4  -6        375.03        400.29        22.68 o                         
   6   4  -6       1180.80       1191.08        37.54 o                         
   7   4  -6         28.75         62.99        15.06 o                         
   8   4  -6       1204.25       1228.82        41.86 o                         
   9   4  -6       1015.81        963.30        29.54 o                         
  10   4  -6        130.52        142.47        15.59 o                         
  11   4  -6        904.63        890.69        40.76 o                         
  12   4  -6        119.38        173.96        20.98 o                         
  13   4  -6        821.52        839.16        28.83 o                         
  14   4  -6        892.15        857.03        29.89 o                         
  15   4  -6       1167.32       1147.77        34.34 o                         
  16   4  -6         83.67        105.04        17.93 o                         
  17   4  -6        678.57        649.53        30.15 o                         
  18   4  -6       1795.92       1750.33        44.54 o                         
  19   4  -6       1000.31        971.55        32.59 o                         
  20   4  -6        412.85        476.09        23.17 o                         
  21   4  -6       1166.69       1102.25        35.75 o                         
  22   4  -6        250.19        252.50        21.34 o                         
  23   4  -6         64.80         74.33        18.03 o                         
  24   4  -6        236.56        241.78        22.33 o                         
  25   4  -6         25.78         49.93        20.56 o                         
  26   4  -6       1440.01       1403.24        45.05 o                         
  27   4  -6        193.51        215.14        24.13 o                         
  28   4  -6        446.69        415.90        27.55 o                         
  29   4  -6        231.59        255.49        29.92 o                         
  30   4  -6          8.30          3.80        21.43 o                         
  31   4  -6        319.42        299.83        25.70 o                         
  32   4  -6        208.73        238.09        27.04 o                         
  33   4  -6        314.51        314.46        27.17 o                         
  34   4  -6         46.02         75.09        25.81 o                         
  35   4  -6        486.06        477.79        31.65 o                         
  36   4  -6         86.18         81.61        23.84 o                         
  37   4  -6         22.26         17.56        23.37 o                         
  38   4  -6        172.60        190.85        29.66 o                         
  39   4  -6        101.96        118.31        25.46 o                         
  40   4  -6        220.16        212.67        28.02 o                         
  41   4  -6        168.31        181.67        28.47 o                         
  42   4  -6        382.15        378.02        33.62 o                         
  43   4  -6        443.74        431.61        32.71 o                         
  44   4  -6        327.40        308.55        34.00 o                         
  45   4  -6         74.66         74.12        28.69 o                         
  46   4  -6         53.43         88.40        33.72 o                         
  47   4  -6         13.38         38.17        40.27 o                         
  48   4  -6        112.53         71.87        41.54 o                         
  49   4  -6         18.12         68.32        40.57 o                         
   0   5  -6       1635.99       1449.40        84.48 o                         
   1   5  -6         41.01         56.28        24.33 o                         
   2   5  -6        116.13         96.43        25.77 o                         
   3   5  -6         91.45         78.89        25.41 o                         
   4   5  -6        113.53        109.44        21.77 o                         
   5   5  -6        185.53        191.61        23.46 o                         
   6   5  -6         18.83          8.88        20.37 o                         
   7   5  -6         32.73         45.91        22.67 o                         
   8   5  -6        551.48        512.79        25.39 o                         
   9   5  -6        755.18        719.39        33.40 o                         
  10   5  -6        144.44        158.06        19.94 o                         
  11   5  -6        135.73        200.29        34.33 o                         
  12   5  -6       1051.17        996.91        43.41 o                         
  13   5  -6         87.44        144.71        20.64 o                         
  14   5  -6         97.76        100.00        19.13 o                         
  15   5  -6        235.46        245.96        22.36 o                         
  16   5  -6        866.79        818.38        31.81 o                         
  17   5  -6        367.48        409.98        27.26 o                         
  18   5  -6       1102.21       1085.46        54.29 o                         
  19   5  -6         13.10         66.88        20.55 o                         
  20   5  -6        741.54        736.83        31.16 o                         
  21   5  -6        189.66        228.91        28.14 o                         
  22   5  -6         41.16         45.73        21.02 o                         
  23   5  -6        771.19        780.95        33.49 o                         
  24   5  -6        809.66        800.98        33.31 o                         
  25   5  -6        282.97        321.75        25.38 o                         
  26   5  -6        469.96        440.52        27.71 o                         
  27   5  -6          5.18          1.03        22.37 o                         
  28   5  -6         57.39         87.33        23.74 o                         
  29   5  -6         18.60         24.54        23.60 o                         
  30   5  -6         30.14         55.81        30.25 o                         
  31   5  -6        142.43        113.02        27.60 o                         
  32   5  -6         28.52          3.44        28.18 o                         
  33   5  -6         23.60         66.65        29.68 o                         
  34   5  -6        149.48        157.88        29.29 o                         
  35   5  -6         25.43         10.79        30.46 o                         
  36   5  -6        165.32         86.25        30.41 o                         
  37   5  -6        122.91        116.71        29.26 o                         
  38   5  -6         79.51         52.44        29.38 o                         
  39   5  -6        393.45        397.14        68.84 o                         
  40   5  -6         58.23         48.10        41.94 o                         
  41   5  -6         97.44         58.50        37.35 o                         
  42   5  -6        143.34        124.65        35.35 o                         
   0   6  -6       3036.05       2674.31       129.77 o                         
   1   6  -6        181.16        247.29        35.86 o                         
   2   6  -6        583.42        524.07        36.18 o                         
   3   6  -6        740.11        690.48        39.22 o                         
   4   6  -6        439.61        426.15        34.90 o                         
   5   6  -6        381.27        347.54        32.23 o                         
   6   6  -6         97.28        114.63        27.94 o                         
   7   6  -6        522.75        512.61        36.73 o                         
   8   6  -6       1129.22       1049.87        54.67 o                         
   9   6  -6        400.04        428.51        33.57 o                         
  10   6  -6        205.91        178.73        28.01 o                         
  11   6  -6        896.64        909.81        43.29 o                         
  12   6  -6        631.91        677.07        39.08 o                         
  13   6  -6         42.55        105.36        28.42 o                         
  14   6  -6        871.61        860.48        42.24 o                         
  15   6  -6        383.19        362.51        36.08 o                         
  16   6  -6        248.69        277.28        38.90 o                         
  17   6  -6        148.29        129.86        30.38 o                         
  18   6  -6        429.87        369.51        36.48 o                         
  19   6  -6        528.46        478.78        43.28 o                         
  20   6  -6        189.52        212.72        34.22 o                         
  21   6  -6        252.77        252.56        34.88 o                         
  22   6  -6        448.52        446.79        38.09 o                         
  23   6  -6        251.31        249.02        35.57 o                         
  24   6  -6         11.76         21.38        34.93 o                         
  25   6  -6        170.62        230.45        37.35 o                         
  26   6  -6         94.38        101.73        33.83 o                         
  27   6  -6        340.73        281.36        35.47 o                         
  28   6  -6         19.16         30.90        31.59 o                         
  29   6  -6          3.82         -9.14        40.60 o                         
  30   6  -6         66.48         73.54        29.24 o                         
  31   6  -6         57.68         65.68        39.97 o                         
  32   6  -6         22.36         52.72        34.96 o                         
   0   7  -6        218.40        212.40        64.04 o                         
   1   7  -6         39.17         25.59        52.09 o                         
   2   7  -6         66.81         29.01        38.48 o                         
   3   7  -6         78.52         92.94        39.36 o                         
   4   7  -6         26.26         10.07        37.07 o                         
   5   7  -6         16.60         28.79        36.48 o                         
   6   7  -6         28.48        -11.49        36.70 o                         
   7   7  -6         34.53        -16.88        41.45 o                         
   8   7  -6         23.00         12.72        34.83 o                         
   9   7  -6        185.53        107.55        37.51 o                         
  10   7  -6         33.06         55.79        36.18 o                         
  11   7  -6         34.90         59.77        37.05 o                         
  12   7  -6         33.14         44.86        44.72 o                         
  13   7  -6        248.44        208.27        39.04 o                         
  14   7  -6         90.84        105.71        38.76 o                         
   2   0  -5      17743.97      19272.08       522.99 o                         
   4   0  -5        510.10        435.99        17.51 o                         
   6   0  -5      11938.24      13252.00       311.77 o                         
   8   0  -5       1491.39       1366.76        43.13 o                         
  10   0  -5       1103.40       1282.02        73.26 o                         
  12   0  -5       1199.72       1170.39        68.03 o                         
  14   0  -5       1756.67       1773.64       155.24 o                         
  16   0  -5       3270.07       3167.91       114.08 o                         
  18   0  -5       3303.00       3183.25       165.70 o                         
  20   0  -5       1737.31       1594.45        66.57 o                         
  22   0  -5       4042.31       4112.17       305.24 o                         
  24   0  -5       2231.42       2169.13       104.65 o                         
  26   0  -5       1623.92       1531.45        63.44 o                         
  28   0  -5        976.73       1024.11        34.48 o                         
  30   0  -5       1910.84       1839.97        53.79 o                         
  32   0  -5        134.44        149.30        17.64 o                         
  34   0  -5         47.24         56.25        17.91 o                         
  36   0  -5        228.58        234.71        23.41 o                         
  38   0  -5       5028.55       4895.65       145.85 o                         
  40   0  -5       3305.65       3138.66        96.85 o                         
  42   0  -5        356.95        342.95        31.09 o                         
  44   0  -5        396.82        486.65        62.79 o                         
  46   0  -5        359.15        329.66        55.82 o                         
  48   0  -5        810.34        673.28        75.00 o                         
  50   0  -5        550.57        411.64        69.77 o                         
  52   0  -5         22.11         59.30        52.33 o                         
  54   0  -5         51.20         88.96        57.56 o                         
  56   0  -5         11.25        -40.12        61.05 o                         
  58   0  -5         39.93         69.77        68.03 o                         
  60   0  -5         73.61        106.40        73.26 o                         
  62   0  -5        150.01         75.00        80.24 o                         
   1   1  -5         57.18         51.14         5.97 o                         
   2   1  -5       2478.69       2488.94        42.41 o                         
   3   1  -5        539.26        550.79        15.21 o                         
   4   1  -5         59.94         81.17         8.25 o                         
   5   1  -5        766.86        733.92        22.95 o                         
   6   1  -5        106.28        132.49         8.03 o                         
   7   1  -5         53.43         41.94         9.40 o                         
   8   1  -5        426.06        429.37        14.39 o                         
   9   1  -5        487.29        477.05        14.80 o                         
  10   1  -5        105.31        118.55         8.39 o                         
  11   1  -5         47.36         29.54         9.14 o                         
  12   1  -5         64.27         57.44         9.16 o                         
  13   1  -5        352.20        383.42        16.73 o                         
  14   1  -5        613.64        586.27        17.06 o                         
  15   1  -5         48.63         61.89        10.12 o                         
  16   1  -5         11.37         -1.17         7.55 o                         
  17   1  -5        274.39        269.34        12.94 o                         
  18   1  -5       1454.23       1417.02        29.30 o                         
  19   1  -5       1294.63       1162.74        28.40 o                         
  20   1  -5         87.13        104.87        12.04 o                         
  21   1  -5        389.00        393.70        17.42 o                         
  22   1  -5          6.41          9.06        11.28 o                         
  23   1  -5        497.27        470.94        20.20 o                         
  24   1  -5        307.90        295.86        16.22 o                         
  25   1  -5        372.95        334.85        34.71 o                         
  26   1  -5        677.21        675.66        26.18 o                         
  27   1  -5        622.12        583.10        27.86 o                         
  28   1  -5        363.41        385.99        20.29 o                         
  29   1  -5       1199.67       1255.60        35.32 o                         
  30   1  -5        482.49        501.22        24.14 o                         
  31   1  -5       1963.09       1860.94        46.21 o                         
  32   1  -5       1925.49       1865.00        47.58 o                         
  33   1  -5        308.56        397.01        20.34 o                         
  34   1  -5        132.91        120.95        21.05 o                         
  35   1  -5        762.06        762.29        55.47 o                         
  36   1  -5         53.27         48.12        17.27 o                         
  37   1  -5        667.69        694.13        41.99 o                         
  38   1  -5        566.66        556.58        31.73 o                         
  39   1  -5         12.80         25.81        18.85 o                         
  40   1  -5       2001.97       1923.74        60.68 o                         
  41   1  -5        559.92        542.51        30.35 o                         
  42   1  -5        835.47        768.52        52.37 o                         
  43   1  -5        381.14        406.93        26.69 o                         
  44   1  -5        208.37        198.77        23.94 o                         
  45   1  -5        371.61        333.50        26.26 o                         
  46   1  -5        601.46        592.61        51.70 o                         
  47   1  -5        492.71        488.54        47.24 o                         
  48   1  -5         61.64         53.09        39.53 o                         
  49   1  -5        518.76        457.27        38.85 o                         
  50   1  -5        172.04         94.52        66.28 o                         
  51   1  -5         86.52        115.90        47.97 o                         
  52   1  -5        114.28        141.70        43.15 o                         
  53   1  -5        246.72        219.90        61.92 o                         
  54   1  -5         29.20         21.69        43.46 o                         
  55   1  -5         19.00         46.08        61.05 o                         
  56   1  -5         20.05         54.30        46.43 o                         
  57   1  -5         17.41         37.76        48.43 o                         
  58   1  -5          9.10        -26.59       150.88 o                         
  59   1  -5          8.24          8.42        52.80 o                         
  60   1  -5          1.62        -56.60        91.57 o                         
  61   1  -5        174.96        134.17        55.62 o                         
   1   2  -5        625.17        668.70        18.06 o                         
   2   2  -5       1607.94       1624.06        38.30 o                         
   3   2  -5       1687.01       1666.89        32.62 o                         
   4   2  -5       1095.64       1043.65        31.12 o                         
   5   2  -5        633.86        580.19        18.27 o                         
   6   2  -5        543.12        550.30        16.36 o                         
   7   2  -5       1079.98       1125.81        29.02 o                         
   8   2  -5         85.97         97.50         8.39 o                         
   9   2  -5        815.87        833.35        19.58 o                         
  10   2  -5        903.41        871.46        20.28 o                         
  11   2  -5        181.89        191.21        10.03 o                         
  12   2  -5       3314.61       3338.18        53.39 o                         
  13   2  -5       2452.53       2490.89        45.73 o                         
  14   2  -5        652.43        705.04        19.18 o                         
  15   2  -5       2916.71       3023.07        55.50 o                         
  16   2  -5        116.75        111.97        10.76 o                         
  17   2  -5        352.03        380.88        17.22 o                         
  18   2  -5        527.64        546.04        23.65 o                         
  19   2  -5         31.04         47.02        11.00 o                         
  20   2  -5        319.54        355.27        15.04 o                         
  21   2  -5        250.86        270.12        13.97 o                         
  22   2  -5       2060.72       2143.03        58.28 o                         
  23   2  -5       4028.81       4094.24        93.74 o                         
  24   2  -5        881.72        908.02        25.99 o                         
  25   2  -5         11.07         28.72        12.41 o                         
  26   2  -5        568.73        533.69        22.28 o                         
  27   2  -5        137.68        122.11        15.63 o                         
  28   2  -5        500.91        449.54        25.29 o                         
  29   2  -5         85.20        119.53        15.81 o                         
  30   2  -5        674.45        689.00        31.08 o                         
  31   2  -5       2718.62       2559.99        60.11 o                         
  32   2  -5        138.71        159.26        15.77 o                         
  33   2  -5        712.95        772.38        37.89 o                         
  34   2  -5        852.10        825.73        37.29 o                         
  35   2  -5        422.25        444.02        30.77 o                         
  36   2  -5       1936.55       1846.82        53.35 o                         
  37   2  -5        233.80        235.08        20.90 o                         
  38   2  -5        605.31        597.10        28.77 o                         
  39   2  -5        858.28        839.81        38.11 o                         
  40   2  -5        118.64        101.50        20.98 o                         
  41   2  -5       1014.74        903.68        38.17 o                         
  42   2  -5        426.86        487.71        27.60 o                         
  43   2  -5        252.01        258.63        24.12 o                         
  44   2  -5        607.39        602.71        38.13 o                         
  45   2  -5        283.98        329.77        31.23 o                         
  46   2  -5        125.33        149.20        25.93 o                         
  47   2  -5        507.94        532.55        38.43 o                         
  48   2  -5         77.56        100.19        32.30 o                         
  49   2  -5         50.26         47.34        25.05 o                         
  50   2  -5        300.92        282.96        34.88 o                         
  51   2  -5          0.93         34.45        30.41 o                         
  52   2  -5        109.05         96.24        31.66 o                         
  53   2  -5        215.07        219.17        37.18 o                         
  54   2  -5         21.79         62.79        32.91 o                         
  55   2  -5        137.84        174.18        39.91 o                         
  56   2  -5          9.38         87.88        50.91 o                         
  57   2  -5         38.54        122.36        49.15 o                         
  58   2  -5         53.89         96.74        48.96 o                         
  59   2  -5          2.36        157.48        53.39 o                         
  60   2  -5          8.03        111.92        55.86 o                         
   1   3  -5        571.79        571.54        23.35 o                         
   2   3  -5        332.07        340.40        17.42 o                         
   3   3  -5        752.60        749.70        26.00 o                         
   4   3  -5       1004.36        994.50        27.11 o                         
   5   3  -5        339.38        344.91        14.75 o                         
   6   3  -5        416.61        408.27        21.97 o                         
   7   3  -5          7.36          4.47        10.00 o                         
   8   3  -5         96.82        102.33        11.58 o                         
   9   3  -5        409.09        407.75        18.90 o                         
  10   3  -5        555.63        574.71        19.57 o                         
  11   3  -5       1086.10       1067.89        27.47 o                         
  12   3  -5       1648.07       1598.11        33.45 o                         
  13   3  -5        112.83        102.62        11.32 o                         
  14   3  -5       1121.95       1057.91        25.76 o                         
  15   3  -5        166.36        178.99        12.48 o                         
  16   3  -5        116.99        125.09        13.20 o                         
  17   3  -5        417.56        473.05        21.38 o                         
  18   3  -5        555.49        533.04        20.75 o                         
  19   3  -5        117.74        140.64        14.95 o                         
  20   3  -5        177.42        214.30        19.50 o                         
  21   3  -5        986.75        950.81        30.55 o                         
  22   3  -5         70.64         99.81        15.22 o                         
  23   3  -5        326.16        371.69        19.62 o                         
  24   3  -5        746.64        753.40        26.37 o                         
  25   3  -5        203.52        232.15        16.53 o                         
  26   3  -5        479.61        468.55        20.70 o                         
  27   3  -5        493.82        487.36        21.08 o                         
  28   3  -5        139.28        158.24        16.81 o                         
  29   3  -5        555.45        603.65        32.11 o                         
  30   3  -5         84.44         93.73        16.75 o                         
  31   3  -5         68.99         71.19        17.33 o                         
  32   3  -5        381.58        416.00        22.73 o                         
  33   3  -5         39.70         38.16        16.39 o                         
  34   3  -5         51.63         71.48        16.91 o                         
  35   3  -5        486.90        492.62        23.73 o                         
  36   3  -5        546.11        582.00        33.16 o                         
  37   3  -5        644.15        651.71        27.44 o                         
  38   3  -5        276.30        298.98        21.49 o                         
  39   3  -5        159.29        168.05        22.01 o                         
  40   3  -5        316.74        275.29        22.15 o                         
  41   3  -5        480.56        530.77        32.80 o                         
  42   3  -5        266.70        289.34        28.35 o                         
  43   3  -5        289.30        285.55        23.78 o                         
  44   3  -5        146.00        135.00        23.98 o                         
  45   3  -5        153.12        119.26        24.73 o                         
  46   3  -5        181.23        192.98        32.38 o                         
  47   3  -5         95.53        113.03        25.43 o                         
  48   3  -5        206.40        174.85        31.07 o                         
  49   3  -5        394.85        401.38        41.54 o                         
  50   3  -5        175.25        174.42        28.45 o                         
  51   3  -5        373.83        378.30        41.68 o                         
  52   3  -5         18.11         30.05        42.85 o                         
  53   3  -5        221.55        201.71        36.28 o                         
  54   3  -5        201.71        242.70        41.51 o                         
  55   3  -5          2.45          6.11        38.37 o                         
  56   3  -5         19.02         83.68        40.67 o                         
  57   3  -5         41.73         54.64        42.85 o                         
   1   4  -5       2565.82       2451.02        55.61 o                         
   2   4  -5        139.81        177.95        14.58 o                         
   3   4  -5        108.61        126.19        13.53 o                         
   4   4  -5        935.56        934.93        25.55 o                         
   5   4  -5         95.74         99.29        11.90 o                         
   6   4  -5        244.86        262.05        16.76 o                         
   7   4  -5        431.48        456.34        18.25 o                         
   8   4  -5        233.77        217.07        13.09 o                         
   9   4  -5         95.86        136.22        12.79 o                         
  10   4  -5        130.64        153.00        12.79 o                         
  11   4  -5       1111.14       1047.13        28.29 o                         
  12   4  -5        262.06        278.92        15.65 o                         
  13   4  -5        242.37        267.45        15.93 o                         
  14   4  -5        934.15        908.97        30.17 o                         
  15   4  -5        554.11        595.86        23.31 o                         
  16   4  -5        458.67        493.80        21.15 o                         
  17   4  -5       2273.31       2292.42        51.17 o                         
  18   4  -5       4477.77       4359.20        86.42 o                         
  19   4  -5          9.96         78.51        15.30 o                         
  20   4  -5        270.22        292.97        19.70 o                         
  21   4  -5        196.05        199.11        18.63 o                         
  22   4  -5         87.38        118.58        17.95 o                         
  23   4  -5        498.83        532.31        24.61 o                         
  24   4  -5         93.64        119.63        24.55 o                         
  25   4  -5       2179.45       2144.77        55.35 o                         
  26   4  -5       5588.65       5356.68       114.12 o                         
  27   4  -5        568.40        654.12        28.49 o                         
  28   4  -5        692.71        694.67        30.51 o                         
  29   4  -5        367.24        368.61        23.97 o                         
  30   4  -5        594.23        635.46        31.54 o                         
  31   4  -5        528.91        465.10        27.42 o                         
  32   4  -5        172.89        201.14        23.93 o                         
  33   4  -5        399.59        445.53        27.06 o                         
  34   4  -5        658.41        583.88        27.34 o                         
  35   4  -5        726.87        665.85        28.78 o                         
  36   4  -5        633.79        652.14        30.10 o                         
  37   4  -5       1156.12       1158.00        79.31 o                         
  38   4  -5        250.66        238.98        25.94 o                         
  39   4  -5        294.01        306.98        30.82 o                         
  40   4  -5        210.39        185.32        24.27 o                         
  41   4  -5        111.53         71.93        22.67 o                         
  42   4  -5        240.27        253.43        33.76 o                         
  43   4  -5        266.41        277.15        27.73 o                         
  44   4  -5         31.42         34.15        26.06 o                         
  45   4  -5        813.58        754.40        35.25 o                         
  46   4  -5         69.86        106.11        29.97 o                         
  47   4  -5        133.07        117.39        37.19 o                         
  48   4  -5        326.86        272.42        37.73 o                         
  49   4  -5         12.87         32.70        32.43 o                         
  50   4  -5        310.95        315.14        43.89 o                         
  51   4  -5         81.20         63.62        39.40 o                         
  52   4  -5         18.70         76.12        41.00 o                         
  53   4  -5         98.41         70.98        41.82 o                         
   1   5  -5        351.02        334.40        21.68 o                         
   2   5  -5        314.33        304.86        20.53 o                         
   3   5  -5        254.44        263.88        23.00 o                         
   4   5  -5        284.73        334.91        30.70 o                         
   5   5  -5        408.41        473.68        26.18 o                         
   6   5  -5        225.98        253.11        23.42 o                         
   7   5  -5         81.01         84.62        19.81 o                         
   8   5  -5        425.75        415.37        26.47 o                         
   9   5  -5         91.79         93.64        15.17 o                         
  10   5  -5         22.02         40.17        15.24 o                         
  11   5  -5         67.55         83.55        16.08 o                         
  12   5  -5        226.91        250.15        18.33 o                         
  13   5  -5        581.95        609.91        28.59 o                         
  14   5  -5        197.45        199.93        16.91 o                         
  15   5  -5         59.25         83.87        15.94 o                         
  16   5  -5        144.61        178.39        17.54 o                         
  17   5  -5        630.69        617.94        25.74 o                         
  18   5  -5         11.57         29.26        16.76 o                         
  19   5  -5        387.14        382.27        22.16 o                         
  20   5  -5        429.32        433.03        22.46 o                         
  21   5  -5        517.05        540.25        24.71 o                         
  22   5  -5         56.33         44.56        18.13 o                         
  23   5  -5         73.86        117.01        20.02 o                         
  24   5  -5         17.16         -5.80        18.21 o                         
  25   5  -5        200.15        195.72        22.19 o                         
  26   5  -5         50.72         68.01        21.32 o                         
  27   5  -5        124.44        127.41        23.49 o                         
  28   5  -5         90.44        139.20        30.11 o                         
  29   5  -5       3365.98       3142.84       110.21 o                         
  30   5  -5        224.34        268.06        25.78 o                         
  31   5  -5        119.24        126.25        26.05 o                         
  32   5  -5        289.76        285.72        37.05 o                         
  33   5  -5        335.82        373.80        31.29 o                         
  34   5  -5         14.94         36.66        23.40 o                         
  35   5  -5        102.01        137.46        23.89 o                         
  36   5  -5        215.11        207.01        30.08 o                         
  37   5  -5        275.86        250.92        36.53 o                         
  38   5  -5        290.44        296.41        30.58 o                         
  39   5  -5        173.38        191.54        30.09 o                         
  40   5  -5        274.11        272.05        32.61 o                         
  41   5  -5         92.44        102.38        37.13 o                         
  42   5  -5          8.17         16.62        31.92 o                         
  43   5  -5         30.25          2.03        46.11 o                         
  44   5  -5        110.83         29.38        37.13 o                         
  45   5  -5          2.26         91.14        46.97 o                         
  46   5  -5         13.35         33.32        36.79 o                         
  47   5  -5        141.90        212.49        41.58 o                         
   1   6  -5          8.49          0.34        22.01 o                         
   2   6  -5        692.42        633.86        31.07 o                         
   3   6  -5        228.42        219.60        23.71 o                         
   4   6  -5         19.29         56.61        24.33 o                         
   5   6  -5        413.79        404.14        30.87 o                         
   6   6  -5        112.68        126.62        25.07 o                         
   7   6  -5        104.47        116.37        24.63 o                         
   8   6  -5          7.67        -11.07        24.22 o                         
   9   6  -5         86.75        125.24        31.78 o                         
  10   6  -5        238.82        255.69        28.04 o                         
  11   6  -5        466.37        470.56        32.86 o                         
  12   6  -5        502.34        530.31        32.68 o                         
  13   6  -5        184.07        191.96        29.43 o                         
  14   6  -5        590.56        564.44        34.20 o                         
  15   6  -5        119.04        167.45        28.04 o                         
  16   6  -5        114.60        148.25        27.48 o                         
  17   6  -5       1143.89       1043.72        48.03 o                         
  18   6  -5         29.31         63.01        22.02 o                         
  19   6  -5        320.57        344.89        25.94 o                         
  20   6  -5        616.07        644.92        31.33 o                         
  21   6  -5        256.71        279.51        29.81 o                         
  22   6  -5        816.25        722.04        35.49 o                         
  23   6  -5         79.92         62.61        24.37 o                         
  24   6  -5         51.21        134.71        24.57 o                         
  25   6  -5       1048.23        945.32        47.10 o                         
  26   6  -5         34.81         48.87        24.23 o                         
  27   6  -5        415.86        391.13        29.35 o                         
  28   6  -5         70.49         54.20        25.28 o                         
  29   6  -5        264.71        273.90        30.03 o                         
  30   6  -5        243.82        244.12        29.44 o                         
  31   6  -5         36.29         15.22        25.68 o                         
  32   6  -5         80.06         88.46        28.47 o                         
  33   6  -5         72.23         62.48        26.16 o                         
  34   6  -5        103.49        104.57        30.76 o                         
  35   6  -5        223.81        214.02        31.65 o                         
  36   6  -5        102.61        165.59        35.44 o                         
  37   6  -5        119.73         92.60        33.91 o                         
  38   6  -5         35.05         -0.12        34.32 o                         
   1   7  -5        217.11        213.63        35.32 o                         
   2   7  -5         14.84         23.74        28.57 o                         
   3   7  -5         25.53         10.88        28.40 o                         
   4   7  -5        379.54        329.64        35.44 o                         
   5   7  -5        177.55        164.90        31.36 o                         
   6   7  -5        173.56        118.75        36.20 o                         
   7   7  -5         65.85         65.37        36.54 o                         
   8   7  -5        358.56        340.48        37.11 o                         
   9   7  -5        182.30        147.34        33.26 o                         
  10   7  -5        195.14        202.24        46.58 o                         
  11   7  -5        199.90        219.64        35.57 o                         
  12   7  -5         67.32         76.28        30.25 o                         
  13   7  -5        257.38        249.02        34.29 o                         
  14   7  -5        177.67        196.92        42.89 o                         
  15   7  -5         13.08         53.52        31.94 o                         
  16   7  -5        330.13        368.50        47.49 o                         
  17   7  -5        276.96        283.28        36.39 o                         
  18   7  -5          4.37         25.70        31.78 o                         
  19   7  -5        918.71        848.51        52.36 o                         
  20   7  -5        385.53        360.86        38.25 o                         
  21   7  -5         75.99         83.37        33.11 o                         
  22   7  -5        234.03        246.76        37.73 o                         
  23   7  -5        130.16        187.31        44.00 o                         
  24   7  -5         17.27         70.95        34.03 o                         
   0   0  -4       5113.66       5148.36       142.32 o                         
   2   0  -4       3577.66       3993.04        78.91 o                         
   4   0  -4       1411.14       1451.27        34.22 o                         
   6   0  -4       7143.03       7420.57       147.63 o                         
   8   0  -4       7603.14       7810.94       220.54 o                         
  10   0  -4      12021.04      12951.04       600.02 o                         
  12   0  -4       1894.06       1807.49       101.17 o                         
  14   0  -4       2808.56       2881.27       109.02 o                         
  16   0  -4      13457.81      14881.93       708.16 o                         
  18   0  -4       4544.68       4646.00       198.84 o                         
  20   0  -4       3265.49       3474.83        98.33 o                         
  22   0  -4       1160.01       1207.02        39.80 o                         
  24   0  -4       8894.07       9538.56       265.51 o                         
  26   0  -4        910.76        978.44        32.98 o                         
  28   0  -4       1616.79       1651.75        94.91 o                         
  30   0  -4        931.26        946.86        31.59 o                         
  32   0  -4         97.95        106.95        15.56 o                         
  34   0  -4        617.25        549.66        26.08 o                         
  36   0  -4        391.52        376.16        22.77 o                         
  38   0  -4        617.64        620.83        30.56 o                         
  40   0  -4       4531.48       4109.87       125.75 o                         
  42   0  -4       2954.00       2694.97       106.25 o                         
  44   0  -4       1495.66       1353.61        50.10 o                         
  46   0  -4       2047.39       1910.35        81.91 o                         
  48   0  -4       1485.04       1248.61        69.29 o                         
  50   0  -4         19.37        -17.44        47.09 o                         
  52   0  -4        589.35        470.95        66.28 o                         
  54   0  -4        390.26        320.94        64.54 o                         
  56   0  -4        163.37         83.72        61.05 o                         
  58   0  -4        292.67        183.15        69.77 o                         
  60   0  -4        171.58        186.63        69.77 o                         
  62   0  -4         93.05         26.16        73.26 o                         
  64   0  -4        130.30        139.54        85.47 o                         
   0   1  -4       2090.79       1940.43        45.68 o                         
   1   1  -4       3604.13       3508.24        51.90 o                         
   2   1  -4        715.59        744.86        14.82 o                         
   3   1  -4       2239.52       2041.06        38.90 o                         
   4   1  -4        126.68        121.64         8.10 o                         
   5   1  -4        835.63        825.01        16.81 o                         
   6   1  -4        586.35        532.64        12.66 o                         
   7   1  -4       2528.61       2511.35        47.74 o                         
   8   1  -4       2388.71       2340.80        52.73 o                         
   9   1  -4        425.01        448.34        14.55 o                         
  10   1  -4        310.95        318.40         9.89 o                         
  11   1  -4        875.57        904.38        19.88 o                         
  12   1  -4        309.16        348.45        13.31 o                         
  13   1  -4        210.76        225.55         8.16 o                         
  14   1  -4       2148.30       2087.02        35.55 o                         
  15   1  -4        473.24        498.79        13.80 o                         
  16   1  -4       2127.04       2121.53        44.71 o                         
  17   1  -4         49.02         57.15         7.35 o                         
  18   1  -4        395.62        397.45        14.26 o                         
  19   1  -4        633.08        634.66        22.51 o                         
  20   1  -4       1568.40       1721.14        76.70 o                         
  21   1  -4        643.26        591.71        26.91 o                         
  22   1  -4        415.91        427.20        21.21 o                         
  23   1  -4       1869.59       1837.64        56.04 o                         
  24   1  -4        195.39        184.53        12.55 o                         
  25   1  -4        212.66        249.27        13.69 o                         
  26   1  -4        135.26        141.57        14.69 o                         
  27   1  -4       1021.23       1020.52        27.55 o                         
  28   1  -4       1859.15       1784.89        41.95 o                         
  29   1  -4         60.92        101.34        12.72 o                         
  30   1  -4        516.31        516.58        30.03 o                         
  31   1  -4       1197.22       1165.25        48.51 o                         
  32   1  -4        502.22        488.68        17.91 o                         
  33   1  -4        828.95        826.34        26.47 o                         
  34   1  -4        715.56        592.32        40.83 o                         
  35   1  -4        299.82        332.99        26.64 o                         
  36   1  -4        602.85        557.85        23.18 o                         
  37   1  -4        300.79        311.51        17.00 o                         
  38   1  -4        216.58        229.11        16.08 o                         
  39   1  -4       2038.11       1990.37        53.56 o                         
  40   1  -4        199.19        209.23        17.86 o                         
  41   1  -4        638.20        595.32        31.50 o                         
  42   1  -4          5.87         53.39        19.03 o                         
  43   1  -4         73.70         96.40        19.90 o                         
  44   1  -4       1947.48       1954.96        68.52 o                         
  45   1  -4       1273.65       1164.82        57.81 o                         
  46   1  -4       1066.13        969.19        42.79 o                         
  47   1  -4        250.40        275.08        25.99 o                         
  48   1  -4        423.94        472.50        33.10 o                         
  49   1  -4         33.55         29.70        25.12 o                         
  50   1  -4        969.01        885.42        41.45 o                         
  51   1  -4         10.54         16.59        25.41 o                         
  52   1  -4        305.05        326.68        34.62 o                         
  53   1  -4        412.53        324.26        34.62 o                         
  54   1  -4         65.83         49.48        30.52 o                         
  55   1  -4         80.40        115.52        42.54 o                         
  56   1  -4        139.26         93.46        44.35 o                         
  57   1  -4          5.69        -57.34        72.39 o                         
  58   1  -4          5.90         29.94        44.35 o                         
  59   1  -4         13.18          9.98        51.46 o                         
  60   1  -4          6.22        -25.91        46.24 o                         
  61   1  -4         22.36         13.93        67.15 o                         
  62   1  -4        109.39        110.58        52.99 o                         
  63   1  -4         23.97        -10.47        50.57 o                         
  64   1  -4        116.39         44.56        50.39 o                         
   0   2  -4      10172.46      10670.50       292.03 o                         
   1   2  -4      14098.92      14201.90       257.28 o                         
   2   2  -4       5108.92       5430.03       100.67 o                         
   3   2  -4       2743.18       2544.05        46.61 o                         
   4   2  -4       2273.19       2231.55        40.83 o                         
   5   2  -4        200.11        166.88         7.66 o                         
   6   2  -4       3430.81       3674.17        59.74 o                         
   7   2  -4       2666.70       2828.04        47.19 o                         
   8   2  -4       1190.90       1146.82        22.03 o                         
   9   2  -4       1026.03       1026.82        20.34 o                         
  10   2  -4       2020.71       2262.68        40.98 o                         
  11   2  -4       2509.55       2542.28        46.06 o                         
  12   2  -4        144.85        165.79        10.22 o                         
  13   2  -4       2627.52       2705.52        51.88 o                         
  14   2  -4       2032.08       2067.11        38.22 o                         
  15   2  -4        535.02        566.96        15.38 o                         
  16   2  -4       2435.97       2392.53        47.92 o                         
  17   2  -4        588.63        626.23        21.16 o                         
  18   2  -4        788.03        813.20        21.67 o                         
  19   2  -4        574.72        612.52        21.78 o                         
  20   2  -4       1304.60       1257.13        26.74 o                         
  21   2  -4       4218.92       4456.09        77.43 o                         
  22   2  -4        563.37        671.59        19.31 o                         
  23   2  -4        619.85        604.59        18.86 o                         
  24   2  -4       3288.18       3292.77        69.99 o                         
  25   2  -4       2786.30       2779.82        61.05 o                         
  26   2  -4        532.45        537.03        20.95 o                         
  27   2  -4        190.31        199.35        16.64 o                         
  28   2  -4        193.30        219.49        16.16 o                         
  29   2  -4       1160.37       1197.43        31.28 o                         
  30   2  -4        274.22        283.56        17.07 o                         
  31   2  -4        195.05        190.21        18.99 o                         
  32   2  -4        254.06        276.76        23.14 o                         
  33   2  -4         98.59        114.89        18.33 o                         
  34   2  -4       1803.84       1859.55        88.15 o                         
  35   2  -4         91.61        164.15        29.44 o                         
  36   2  -4        780.98        825.49        30.11 o                         
  37   2  -4       1315.32       1247.93        46.07 o                         
  38   2  -4        188.83        245.85        20.28 o                         
  39   2  -4        396.37        433.58        24.79 o                         
  40   2  -4        577.43        630.00        30.10 o                         
  41   2  -4       1251.29       1240.24        43.53 o                         
  42   2  -4        440.02        473.06        26.27 o                         
  43   2  -4         19.45         54.69        20.29 o                         
  44   2  -4       1122.00       1173.33        54.02 o                         
  45   2  -4        353.04        411.23        31.18 o                         
  46   2  -4       2528.74       2383.32        67.46 o                         
  47   2  -4        243.99        316.20        29.88 o                         
  48   2  -4        570.29        555.32        32.87 o                         
  49   2  -4        714.39        712.88        43.91 o                         
  50   2  -4        109.32        134.84        26.40 o                         
  51   2  -4         24.06         72.60        29.80 o                         
  52   2  -4         33.58         48.56        42.28 o                         
  53   2  -4        113.37        142.00        28.12 o                         
  54   2  -4        191.08        159.73        38.02 o                         
  55   2  -4        280.88        308.86        37.90 o                         
  56   2  -4         93.98        137.43        36.58 o                         
  57   2  -4          5.43         21.65        34.20 o                         
  58   2  -4         67.48         82.67        39.30 o                         
  59   2  -4         44.86         76.07        40.18 o                         
  60   2  -4        218.84        237.81        53.13 o                         
  61   2  -4          6.13        124.74        54.05 o                         
  62   2  -4         38.57        119.79        56.16 o                         
   0   3  -4         68.69         69.19        11.40 o                         
   1   3  -4        724.66        639.50        15.47 o                         
   2   3  -4        561.73        501.00        13.41 o                         
   3   3  -4        102.83        101.77         7.90 o                         
   4   3  -4         18.98         29.45         7.52 o                         
   5   3  -4        323.48        325.07        11.61 o                         
   6   3  -4        602.16        597.80        16.23 o                         
   7   3  -4        183.25        205.46         9.63 o                         
   8   3  -4         97.65        107.99         8.65 o                         
   9   3  -4        337.87        359.42        23.10 o                         
  10   3  -4        157.60        174.04        11.27 o                         
  11   3  -4        146.52        187.27        11.74 o                         
  12   3  -4         89.75         98.11        11.55 o                         
  13   3  -4        417.47        445.87        27.66 o                         
  14   3  -4        228.18        220.95        13.66 o                         
  15   3  -4        877.75        839.60        23.27 o                         
  16   3  -4        233.44        233.86        13.21 o                         
  17   3  -4        226.75        246.31        13.47 o                         
  18   3  -4         11.92         19.27        13.84 o                         
  19   3  -4        252.07        257.84        14.22 o                         
  20   3  -4        568.95        582.11        21.06 o                         
  21   3  -4         33.41         50.28        12.28 o                         
  22   3  -4        617.30        593.69        22.08 o                         
  23   3  -4        155.88        207.84        21.95 o                         
  24   3  -4        940.39        966.06        25.24 o                         
  25   3  -4        722.27        755.07        24.90 o                         
  26   3  -4       1026.07       1037.30        31.03 o                         
  27   3  -4        220.03        226.00        16.36 o                         
  28   3  -4        145.70        168.56        15.98 o                         
  29   3  -4        183.38        192.73        17.28 o                         
  30   3  -4        449.85        482.97        26.03 o                         
  31   3  -4         71.26         94.21        14.46 o                         
  32   3  -4        910.24        929.39        34.81 o                         
  33   3  -4        858.63        802.69        32.06 o                         
  34   3  -4        602.10        622.54        26.05 o                         
  35   3  -4        409.58        438.33        28.25 o                         
  36   3  -4       2453.56       2245.86        60.02 o                         
  37   3  -4        272.03        275.86        18.80 o                         
  38   3  -4        272.22        291.62        19.79 o                         
  39   3  -4        228.78        235.05        18.97 o                         
  40   3  -4         66.58         67.63        17.54 o                         
  41   3  -4        440.58        477.00        23.39 o                         
  42   3  -4        707.58        700.92        30.45 o                         
  43   3  -4        845.53        753.21        33.07 o                         
  44   3  -4        620.54        572.55        27.04 o                         
  45   3  -4          6.59         39.99        20.22 o                         
  46   3  -4        142.51        133.89        22.33 o                         
  47   3  -4         21.50         48.14        22.72 o                         
  48   3  -4        631.19        630.67        60.93 o                         
  49   3  -4         29.50         46.22        25.17 o                         
  50   3  -4          8.15        -23.82        30.15 o                         
  51   3  -4        168.85        131.74        35.26 o                         
  52   3  -4        115.30         84.07        66.27 o                         
  53   3  -4         39.19         11.95        34.55 o                         
  54   3  -4         88.07         36.76        60.05 o                         
  55   3  -4         70.90         76.38        37.74 o                         
  56   3  -4         21.46        -10.64        40.74 o                         
  57   3  -4         85.03         88.60        48.84 o                         
  58   3  -4        130.44        168.54        41.88 o                         
  59   3  -4         73.75         54.37        42.46 o                         
  60   3  -4         39.41         32.34        39.61 o                         
   0   4  -4        653.79        698.21        40.41 o                         
   1   4  -4        267.04        310.79        16.20 o                         
   2   4  -4        267.59        296.58        16.62 o                         
   3   4  -4        238.83        249.10        16.12 o                         
   4   4  -4         48.81         65.61        13.12 o                         
   5   4  -4        214.68        217.10        10.62 o                         
   6   4  -4        187.82        183.38        10.79 o                         
   7   4  -4        318.95        316.41        14.90 o                         
   8   4  -4         68.56         50.73        10.07 o                         
   9   4  -4         26.46         11.61         9.90 o                         
  10   4  -4         48.88         55.49        10.58 o                         
  11   4  -4        128.26        161.20        11.74 o                         
  12   4  -4        171.58        185.44        12.54 o                         
  13   4  -4         32.81         47.85        11.39 o                         
  14   4  -4        402.67        408.34        16.10 o                         
  15   4  -4        911.21        892.29        24.64 o                         
  16   4  -4        404.92        442.23        20.03 o                         
  17   4  -4        801.27        785.74        27.10 o                         
  18   4  -4        151.51        192.65        15.93 o                         
  19   4  -4        338.60        367.52        18.99 o                         
  20   4  -4        307.77        299.18        18.45 o                         
  21   4  -4        153.17        164.51        16.44 o                         
  22   4  -4         71.05         87.54        15.48 o                         
  23   4  -4        528.33        532.22        23.54 o                         
  24   4  -4        689.48        734.80        33.28 o                         
  25   4  -4        699.84        741.12        31.38 o                         
  26   4  -4        950.10        954.01        39.00 o                         
  27   4  -4       2272.43       2166.53        58.21 o                         
  28   4  -4        198.44        217.26        18.78 o                         
  29   4  -4        296.14        319.17        20.55 o                         
  30   4  -4        591.97        612.46        27.08 o                         
  31   4  -4        145.42        168.05        17.62 o                         
  32   4  -4        366.58        370.68        20.95 o                         
  33   4  -4        322.07        327.67        24.81 o                         
  34   4  -4        441.97        444.94        23.13 o                         
  35   4  -4        892.93        936.21        40.62 o                         
  36   4  -4        154.28        180.10        19.83 o                         
  37   4  -4        164.74        151.32        19.22 o                         
  38   4  -4        167.91        185.31        20.15 o                         
  39   4  -4        445.20        466.77        25.38 o                         
  40   4  -4        332.18        345.00        27.64 o                         
  41   4  -4        555.82        556.80        37.56 o                         
  42   4  -4        139.64        179.31        23.40 o                         
  43   4  -4        243.80        265.90        25.94 o                         
  44   4  -4        172.96        172.86        26.16 o                         
  45   4  -4        278.51        303.55        40.46 o                         
  46   4  -4        265.30        371.99        37.90 o                         
  47   4  -4        422.87        411.19        37.49 o                         
  48   4  -4        266.67        276.12        31.02 o                         
  49   4  -4        740.09        782.44        73.01 o                         
  50   4  -4        209.28        276.81        36.16 o                         
  51   4  -4         47.78         76.92        38.22 o                         
  52   4  -4         50.83         54.94        37.65 o                         
  53   4  -4         33.52         13.85        38.21 o                         
  54   4  -4        318.70        366.48        57.56 o                         
  55   4  -4         59.97        136.42        46.24 o                         
  56   4  -4        208.76        299.64        50.52 o                         
   0   5  -4         74.23        105.32        35.93 o                         
   1   5  -4        330.45        328.20        20.00 o                         
   2   5  -4        102.90         99.91        16.28 o                         
   3   5  -4        234.88        248.43        19.89 o                         
   4   5  -4         73.14         71.32        16.43 o                         
   5   5  -4        155.91        157.64        17.08 o                         
   6   5  -4         54.19         50.15        15.26 o                         
   7   5  -4        311.94        306.22        19.57 o                         
   8   5  -4        151.60        156.49        19.95 o                         
   9   5  -4        323.52        357.10        22.97 o                         
  10   5  -4        103.69         92.12        18.56 o                         
  11   5  -4        113.38        138.12        16.01 o                         
  12   5  -4          3.37          4.64        13.36 o                         
  13   5  -4        140.41        161.15        15.48 o                         
  14   5  -4        258.94        287.94        17.42 o                         
  15   5  -4         91.00         99.44        17.09 o                         
  16   5  -4         30.14         20.69        14.40 o                         
  17   5  -4        136.26        128.74        16.27 o                         
  18   5  -4         21.40         21.81        15.92 o                         
  19   5  -4         73.91         64.86        15.57 o                         
  20   5  -4         44.97         29.86        17.51 o                         
  21   5  -4        271.24        273.62        20.70 o                         
  22   5  -4        127.89        164.02        18.44 o                         
  23   5  -4         87.80         77.59        18.47 o                         
  24   5  -4        138.71        188.66        20.14 o                         
  25   5  -4       1070.87       1122.38        40.04 o                         
  26   5  -4        281.33        343.18        22.62 o                         
  27   5  -4         78.18         76.39        19.11 o                         
  28   5  -4        117.84        106.10        20.02 o                         
  29   5  -4         40.16         58.25        19.88 o                         
  30   5  -4        249.46        226.17        23.59 o                         
  31   5  -4          2.59        -14.54        18.08 o                         
  32   5  -4        365.85        400.21        24.80 o                         
  33   5  -4         50.49         55.92        20.28 o                         
  34   5  -4        259.46        275.84        23.45 o                         
  35   5  -4         14.70         13.09        21.95 o                         
  36   5  -4         63.41         89.57        34.19 o                         
  37   5  -4         75.39         70.28        23.37 o                         
  38   5  -4         34.65         23.04        24.14 o                         
  39   5  -4        196.20        191.52        34.68 o                         
  40   5  -4        101.96        126.35        29.91 o                         
  41   5  -4        177.71        179.19        37.72 o                         
  42   5  -4         45.09         76.65        28.27 o                         
  43   5  -4        197.43        241.91        31.74 o                         
  44   5  -4         88.86         87.62        34.62 o                         
  45   5  -4         16.84         49.38        30.39 o                         
  46   5  -4        162.21        165.50        40.28 o                         
  47   5  -4        340.69        325.95        41.30 o                         
  48   5  -4          6.98        -16.95        37.01 o                         
  49   5  -4         80.84         73.26        48.84 o                         
  50   5  -4         54.54         46.63        63.62 o                         
   0   6  -4        350.25        351.53        39.28 o                         
   1   6  -4        253.43        280.06        23.74 o                         
   2   6  -4        121.66        163.91        21.41 o                         
   3   6  -4        518.16        546.49        26.41 o                         
   4   6  -4        133.10        123.30        20.59 o                         
   5   6  -4        163.77        172.92        21.32 o                         
   6   6  -4         74.18         82.12        20.27 o                         
   7   6  -4        234.43        239.14        22.61 o                         
   8   6  -4        122.91        130.13        21.05 o                         
   9   6  -4          6.96         12.76        21.91 o                         
  10   6  -4        165.14        175.17        24.94 o                         
  11   6  -4         35.76         36.28        22.07 o                         
  12   6  -4        129.32        196.54        37.27 o                         
  13   6  -4        535.04        562.51        44.91 o                         
  14   6  -4         91.45        102.59        18.53 o                         
  15   6  -4        368.47        358.53        23.06 o                         
  16   6  -4         64.96        102.56        24.31 o                         
  17   6  -4        107.96        108.25        22.49 o                         
  18   6  -4         78.36         95.09        20.25 o                         
  19   6  -4         99.69         99.86        19.90 o                         
  20   6  -4         88.41        117.45        20.33 o                         
  21   6  -4        745.99        719.62        48.36 o                         
  22   6  -4       1732.00       1724.23        76.45 o                         
  23   6  -4       1482.91       1448.14        53.36 o                         
  24   6  -4         98.28        177.52        27.56 o                         
  25   6  -4       1118.16       1054.13        41.99 o                         
  26   6  -4         44.74         69.83        27.96 o                         
  27   6  -4       1010.97        936.65        38.56 o                         
  28   6  -4          6.51         44.97        24.86 o                         
  29   6  -4        138.46        200.28        36.42 o                         
  30   6  -4       1361.79       1297.30        47.12 o                         
  31   6  -4        456.52        453.02        31.52 o                         
  32   6  -4        699.28        622.31        54.86 o                         
  33   6  -4        685.59        633.21        37.14 o                         
  34   6  -4        262.68        304.45        30.82 o                         
  35   6  -4        183.17        232.48        31.39 o                         
  36   6  -4        193.88        231.02        32.22 o                         
  37   6  -4         12.78         14.29        27.80 o                         
  38   6  -4        345.30        320.60        35.60 o                         
  39   6  -4        292.75        303.79        35.62 o                         
  40   6  -4        410.52        388.96        38.62 o                         
  41   6  -4         94.74         56.57        32.97 o                         
  42   6  -4        132.72        142.24        34.47 o                         
   0   7  -4         16.81          3.01        34.13 o                         
   1   7  -4        223.18        172.62        26.04 o                         
   2   7  -4         20.31         -2.24        23.73 o                         
   3   7  -4        202.22        156.59        26.80 o                         
   4   7  -4        141.50        130.90        26.67 o                         
   5   7  -4         83.40         68.54        25.82 o                         
   6   7  -4        165.32        191.52        26.97 o                         
   7   7  -4         99.30        106.22        25.85 o                         
   8   7  -4         41.86         45.72        24.32 o                         
   9   7  -4        245.38        225.43        29.94 o                         
  10   7  -4         38.38         30.29        27.31 o                         
  11   7  -4        210.14        185.68        29.34 o                         
  12   7  -4        101.60        111.53        34.08 o                         
  13   7  -4        159.70        137.86        29.01 o                         
  14   7  -4         60.49         92.86        28.91 o                         
  15   7  -4        203.74        203.74        31.31 o                         
  16   7  -4        226.04        234.73        32.09 o                         
  17   7  -4        199.30        192.03        32.26 o                         
  18   7  -4         28.99         18.73        29.87 o                         
  19   7  -4         35.39        -10.86        29.09 o                         
  20   7  -4         41.95        -16.36        31.50 o                         
  21   7  -4         59.95         79.39        30.27 o                         
  22   7  -4        172.70        177.63        32.38 o                         
  23   7  -4        256.28        233.19        34.74 o                         
  24   7  -4        399.84        395.15        35.70 o                         
  25   7  -4        297.38        288.52        28.74 o                         
  26   7  -4        125.87        210.85        30.30 o                         
  27   7  -4         40.17        100.73        30.07 o                         
  28   7  -4        272.73        217.12        29.78 o                         
  29   7  -4         65.00         74.11        27.40 o                         
  30   7  -4        108.26         75.20        33.67 o                         
   2   0  -3      11926.77      11263.33       202.49 o                         
   4   0  -3      36055.23      35220.56       748.38 o                         
   6   0  -3      21323.61      20427.72       567.64 o                         
   8   0  -3       3800.96       3600.35        88.74 o                         
  10   0  -3        769.40        643.93        36.52 o                         
  12   0  -3       4756.08       5051.13       121.88 o                         
  14   0  -3       2615.50       2688.15        91.83 o                         
  16   0  -3       1505.38       1589.39        89.71 o                         
  18   0  -3       4764.78       4743.86       130.88 o                         
  20   0  -3      19091.22      20200.48       553.87 o                         
  22   0  -3       6075.79       6116.66       168.16 o                         
  24   0  -3       4249.58       4159.23       102.67 o                         
  26   0  -3        105.65         99.31        10.70 o                         
  28   0  -3       4092.29       4583.58       112.68 o                         
  30   0  -3       2493.42       2515.55        75.44 o                         
  32   0  -3       1925.07       1940.18        53.68 o                         
  34   0  -3        181.48        185.86        16.12 o                         
  36   0  -3        175.61        168.68        16.10 o                         
  38   0  -3        211.70        167.51        22.64 o                         
  40   0  -3       1758.47       1703.14        58.19 o                         
  42   0  -3       2947.81       2717.45        87.46 o                         
  44   0  -3       4155.56       3652.84       114.20 o                         
  46   0  -3        409.01        396.58        29.38 o                         
  48   0  -3        833.20        739.19        40.56 o                         
  50   0  -3       1843.60       1643.53        66.41 o                         
  52   0  -3       3426.40       2879.98       118.63 o                         
  54   0  -3        746.21        696.45        56.57 o                         
  56   0  -3        300.58        193.61        66.28 o                         
  58   0  -3        105.85        167.45        66.28 o                         
  60   0  -3         94.02         95.93        68.03 o                         
  62   0  -3         14.76        -66.28        66.28 o                         
  64   0  -3        206.76        223.26        87.21 o                         
  66   0  -3         15.38        -76.75        76.75 o                         
   1   1  -3       1760.48       1652.10        25.28 o                         
   2   1  -3       2283.74       2179.97        32.59 o                         
   3   1  -3       1273.79       1266.18        22.13 o                         
   4   1  -3       2082.07       1856.47        28.28 o                         
   5   1  -3       1721.21       1600.68        27.11 o                         
   6   1  -3        264.77        278.55         7.91 o                         
   7   1  -3       1254.84       1232.59        23.54 o                         
   8   1  -3        940.05        850.74        18.02 o                         
   9   1  -3        442.63        414.85        11.70 o                         
  10   1  -3        975.53        925.12        18.96 o                         
  11   1  -3        184.83        184.41         7.66 o                         
  12   1  -3       5863.13       6113.28       119.27 o                         
  13   1  -3        523.02        521.09        12.83 o                         
  14   1  -3       1041.67       1058.88        20.78 o                         
  15   1  -3       1653.75       1675.41        35.95 o                         
  16   1  -3       3297.48       3349.66        61.96 o                         
  17   1  -3       1027.01       1055.56        23.11 o                         
  18   1  -3        122.24        125.12         7.61 o                         
  19   1  -3       1008.94       1013.08        31.51 o                         
  20   1  -3        572.13        613.40        24.55 o                         
  21   1  -3        960.20        928.17        38.00 o                         
  22   1  -3       1280.00       1253.96        32.58 o                         
  23   1  -3        586.03        611.49        18.79 o                         
  24   1  -3        225.73        221.10        10.20 o                         
  25   1  -3        645.92        642.76        21.06 o                         
  26   1  -3        710.61        660.08        17.63 o                         
  27   1  -3        463.48        438.24        15.59 o                         
  28   1  -3       1839.10       1788.67        39.29 o                         
  29   1  -3       3355.89       3237.72        66.96 o                         
  30   1  -3       1404.72       1413.60        31.56 o                         
  31   1  -3        337.42        346.90        14.41 o                         
  32   1  -3         33.73         33.69        10.24 o                         
  33   1  -3        165.46        146.76        10.81 o                         
  34   1  -3        744.31        759.44        32.59 o                         
  35   1  -3         56.98         78.92        23.32 o                         
  36   1  -3        574.78        538.80        28.58 o                         
  37   1  -3       1222.08       1161.23        31.87 o                         
  38   1  -3        558.17        557.68        20.25 o                         
  39   1  -3         74.25         70.36        12.45 o                         
  40   1  -3        601.99        540.66        20.83 o                         
  41   1  -3        451.02        438.78        19.17 o                         
  42   1  -3         74.81         73.72        13.85 o                         
  43   1  -3         42.95         41.98        14.56 o                         
  44   1  -3        532.73        505.85        21.62 o                         
  45   1  -3        249.99        263.14        18.58 o                         
  46   1  -3       1985.79       1772.00        45.56 o                         
  47   1  -3        243.17        288.38        21.88 o                         
  48   1  -3         73.69         85.97        18.42 o                         
  49   1  -3       1079.45        980.82        37.60 o                         
  50   1  -3        526.58        500.81        29.74 o                         
  51   1  -3        522.14        524.15        30.62 o                         
  52   1  -3        109.39        146.34        24.65 o                         
  53   1  -3        484.64        493.40        39.93 o                         
  54   1  -3        117.28        159.99        28.56 o                         
  55   1  -3         37.92         58.30        26.02 o                         
  56   1  -3        168.21        202.37        34.54 o                         
  57   1  -3         66.18         13.72        26.93 o                         
  58   1  -3         24.68         54.35        31.80 o                         
  59   1  -3         64.08         55.41        38.61 o                         
  60   1  -3          5.74          7.85        61.92 o                         
  61   1  -3          1.20         86.48        49.94 o                         
  62   1  -3         57.02         80.49        50.52 o                         
  63   1  -3         29.35         17.83        57.56 o                         
  64   1  -3         48.62        114.36        75.87 o                         
  65   1  -3         14.75         44.55        59.05 o                         
  66   1  -3        148.05         62.17        59.83 o                         
   1   2  -3       3116.86       3173.75        47.32 o                         
   2   2  -3        394.52        394.64        11.45 o                         
   3   2  -3       2353.31       2216.41        37.25 o                         
   4   2  -3       2657.25       2633.20        43.91 o                         
   5   2  -3       1180.25       1171.80        23.23 o                         
   6   2  -3        918.05        985.30        19.61 o                         
   7   2  -3        447.18        456.79        12.67 o                         
   8   2  -3       1550.79       1562.29        31.05 o                         
   9   2  -3        115.80        135.30         7.38 o                         
  10   2  -3       1996.97       2119.70        40.35 o                         
  11   2  -3       1950.73       2005.65        36.44 o                         
  12   2  -3       1083.34       1134.79        25.60 o                         
  13   2  -3       5134.17       5193.84        89.49 o                         
  14   2  -3       1644.75       1761.84        35.40 o                         
  15   2  -3       4358.49       4380.41        86.75 o                         
  16   2  -3        363.56        368.22        12.54 o                         
  17   2  -3        866.91        906.78        20.82 o                         
  18   2  -3        710.99        739.32        18.57 o                         
  19   2  -3       4209.96       4373.76        75.14 o                         
  20   2  -3       4898.42       5185.15        88.87 o                         
  21   2  -3        552.53        588.93        17.49 o                         
  22   2  -3        199.35        211.93        10.69 o                         
  23   2  -3        129.79        123.76         9.51 o                         
  24   2  -3       1666.59       1657.55        47.90 o                         
  25   2  -3       2966.83       3045.41        63.83 o                         
  26   2  -3       3039.51       3182.01        72.52 o                         
  27   2  -3       3897.66       3992.50        82.21 o                         
  28   2  -3       2060.00       2176.50        53.16 o                         
  29   2  -3        428.30        448.50        19.40 o                         
  30   2  -3        222.72        193.77        14.53 o                         
  31   2  -3        226.33        258.87        15.98 o                         
  32   2  -3        356.01        406.30        26.12 o                         
  33   2  -3        309.39        321.55        17.06 o                         
  34   2  -3        215.28        247.73        15.77 o                         
  35   2  -3         76.04         81.05        14.19 o                         
  36   2  -3         60.06         64.59        14.50 o                         
  37   2  -3        139.70        155.11        17.54 o                         
  38   2  -3        689.03        702.04        54.68 o                         
  39   2  -3        839.91        828.27        39.62 o                         
  40   2  -3       1030.10       1039.79        36.61 o                         
  41   2  -3        329.15        380.22        22.74 o                         
  42   2  -3        105.45        118.02        18.54 o                         
  43   2  -3        203.77        194.14        26.59 o                         
  44   2  -3       1305.61       1252.28        46.21 o                         
  45   2  -3       1874.77       1899.20        60.27 o                         
  46   2  -3        398.62        429.04        28.38 o                         
  47   2  -3       1588.51       1637.30        55.38 o                         
  48   2  -3       1043.75       1053.58        50.60 o                         
  49   2  -3        255.60        273.75        29.46 o                         
  50   2  -3        225.44        227.47        39.27 o                         
  51   2  -3        476.68        499.47        33.79 o                         
  52   2  -3        905.75        890.52        52.83 o                         
  53   2  -3       1372.98       1278.86        59.64 o                         
  54   2  -3          8.71         60.88        30.49 o                         
  55   2  -3          5.72         10.24        35.30 o                         
  56   2  -3         72.23         92.41        33.17 o                         
  57   2  -3         15.15        -29.31        30.52 o                         
  58   2  -3         47.83         69.78        30.63 o                         
  59   2  -3         72.73        102.04        34.45 o                         
  60   2  -3         13.69         42.02        36.09 o                         
  61   2  -3          7.03        -35.96        35.96 o                         
  62   2  -3         12.22        -12.16        37.91 o                         
  63   2  -3         12.77          4.18        44.24 o                         
  64   2  -3        126.23         34.02        56.87 o                         
   1   3  -3        622.85        618.09        15.25 o                         
   2   3  -3        903.79        884.67        19.51 o                         
   3   3  -3       1146.68       1141.52        21.68 o                         
   4   3  -3       1279.45       1318.16        22.84 o                         
   5   3  -3        540.11        513.88        12.47 o                         
   6   3  -3        187.59        189.04         7.61 o                         
   7   3  -3        161.34        144.08         7.47 o                         
   8   3  -3        478.52        465.70        12.80 o                         
   9   3  -3       1067.94        995.73        24.33 o                         
  10   3  -3        183.99        193.59        10.12 o                         
  11   3  -3        969.40        959.83        24.32 o                         
  12   3  -3         19.58         19.20         7.06 o                         
  13   3  -3       1047.83       1019.84        26.12 o                         
  14   3  -3        100.32        102.39        10.39 o                         
  15   3  -3         63.93         61.12         9.81 o                         
  16   3  -3        293.37        317.44        13.31 o                         
  17   3  -3        547.21        544.74        17.43 o                         
  18   3  -3        169.40        185.60        11.61 o                         
  19   3  -3        115.93        139.11        11.22 o                         
  20   3  -3        122.81        119.30        10.73 o                         
  21   3  -3        243.82        258.12        12.63 o                         
  22   3  -3       1030.56       1002.13        26.08 o                         
  23   3  -3        451.84        486.89        18.02 o                         
  24   3  -3        879.15        829.31        24.30 o                         
  25   3  -3        301.66        328.75        15.64 o                         
  26   3  -3       1020.31       1024.48        27.58 o                         
  27   3  -3        864.92        834.53        39.32 o                         
  28   3  -3        596.13        560.08        19.48 o                         
  29   3  -3         65.66         63.81        12.34 o                         
  30   3  -3        183.27        250.50        20.51 o                         
  31   3  -3        455.97        480.83        19.44 o                         
  32   3  -3         82.15         82.14        14.13 o                         
  33   3  -3        155.14        163.19        14.91 o                         
  34   3  -3        111.67        136.48        14.80 o                         
  35   3  -3       1460.45       1471.36        59.17 o                         
  36   3  -3        396.64        440.42        20.48 o                         
  37   3  -3        131.78        147.75        16.74 o                         
  38   3  -3        460.24        442.55        21.06 o                         
  39   3  -3        119.09        135.98        16.97 o                         
  40   3  -3        989.17        973.07        35.37 o                         
  41   3  -3          9.87         30.58        15.88 o                         
  42   3  -3         28.69         50.60        16.82 o                         
  43   3  -3       1528.35       1384.50        46.75 o                         
  44   3  -3        187.72        245.80        22.09 o                         
  45   3  -3        440.66        417.60        26.42 o                         
  46   3  -3         95.95         79.77        21.46 o                         
  47   3  -3        407.29        430.79        29.36 o                         
  48   3  -3       1035.10       1003.92        47.00 o                         
  49   3  -3         44.31         45.04        25.89 o                         
  50   3  -3         57.52         71.95        32.35 o                         
  51   3  -3        373.15        433.91        39.67 o                         
  52   3  -3        421.24        419.78        41.58 o                         
  53   3  -3        643.53        602.50        46.10 o                         
  54   3  -3         73.21         91.83        32.23 o                         
  55   3  -3         40.00          5.65        33.08 o                         
  56   3  -3        339.17        334.84        41.33 o                         
  57   3  -3         29.04         49.41        35.16 o                         
  58   3  -3         81.35         83.33        39.18 o                         
  59   3  -3          6.28        -17.20        40.23 o                         
  60   3  -3          9.88        -18.72        39.38 o                         
  61   3  -3         46.08         94.44        57.91 o                         
  62   3  -3         17.09          3.82        50.65 o                         
   1   4  -3         14.99         45.22         9.11 o                         
   2   4  -3       2255.81       2212.69        45.80 o                         
   3   4  -3        883.58       1048.21        35.61 o                         
   4   4  -3       7423.90       7571.78       152.97 o                         
   5   4  -3       1683.52       1708.14        41.49 o                         
   6   4  -3       1432.19       1462.69        36.49 o                         
   7   4  -3       1741.34       1725.78        32.58 o                         
   8   4  -3        739.69        704.73        17.98 o                         
   9   4  -3       1033.32       1072.24        23.26 o                         
  10   4  -3       1582.52       1572.93        32.53 o                         
  11   4  -3        332.86        363.26        13.80 o                         
  12   4  -3        282.61        321.22        12.85 o                         
  13   4  -3        530.00        553.57        18.78 o                         
  14   4  -3        669.26        680.28        20.76 o                         
  15   4  -3        247.92        274.13        16.51 o                         
  16   4  -3        473.25        455.82        19.50 o                         
  17   4  -3        534.12        550.44        21.17 o                         
  18   4  -3        204.57        210.87        14.89 o                         
  19   4  -3         84.39        114.79        14.56 o                         
  20   4  -3       1679.46       1694.91        38.58 o                         
  21   4  -3       1242.73       1322.40        32.47 o                         
  22   4  -3        826.44        845.68        26.00 o                         
  23   4  -3        186.96        235.73        16.84 o                         
  24   4  -3        818.19        841.85        28.76 o                         
  25   4  -3         39.24         52.96        14.91 o                         
  26   4  -3        414.18        431.98        21.84 o                         
  27   4  -3         91.63        138.04        22.36 o                         
  28   4  -3       1171.56       1113.47        36.28 o                         
  29   4  -3        534.24        522.06        23.18 o                         
  30   4  -3         53.51         57.03        15.60 o                         
  31   4  -3        264.48        291.05        18.68 o                         
  32   4  -3         20.66          8.45        14.88 o                         
  33   4  -3        230.78        252.22        18.68 o                         
  34   4  -3        198.34        208.35        18.25 o                         
  35   4  -3        225.94        265.32        27.40 o                         
  36   4  -3         40.37         32.62        16.39 o                         
  37   4  -3        292.26        325.41        31.60 o                         
  38   4  -3       1282.25       1273.01        65.00 o                         
  39   4  -3        780.43        819.29        56.29 o                         
  40   4  -3       1235.77       1186.29        47.90 o                         
  41   4  -3        202.86        237.36        21.82 o                         
  42   4  -3        227.66        215.35        24.86 o                         
  43   4  -3        117.86        102.88        25.12 o                         
  44   4  -3         24.55         33.23        23.18 o                         
  45   4  -3        135.36        152.71        25.01 o                         
  46   4  -3        441.50        519.55        33.64 o                         
  47   4  -3       1307.66       1136.08        47.86 o                         
  48   4  -3        276.28        268.80        29.32 o                         
  49   4  -3        221.65        208.46        33.06 o                         
  50   4  -3        189.92        222.93        33.94 o                         
  51   4  -3        223.98        181.76        36.55 o                         
  52   4  -3        147.16        211.60        43.77 o                         
  53   4  -3         20.36         39.60        41.30 o                         
  54   4  -3         40.66         17.20        37.18 o                         
  55   4  -3        174.91        181.96        46.14 o                         
  56   4  -3         88.78         79.21        49.29 o                         
  57   4  -3          4.66          5.53        47.47 o                         
  58   4  -3         31.51         29.23        48.71 o                         
   1   5  -3        136.29        168.41        16.64 o                         
   2   5  -3          1.42         22.92        13.96 o                         
   3   5  -3         33.57         40.88        13.98 o                         
   4   5  -3        603.95        637.61        25.67 o                         
   5   5  -3         72.50         59.20        14.85 o                         
   6   5  -3         92.12         69.52        17.25 o                         
   7   5  -3        154.97        159.55        16.33 o                         
   8   5  -3         96.73        107.49        12.19 o                         
   9   5  -3        544.67        497.72        20.38 o                         
  10   5  -3          2.07          8.50        10.51 o                         
  11   5  -3        116.23        111.50        14.82 o                         
  12   5  -3        214.12        196.04        13.53 o                         
  13   5  -3         81.73        110.13        17.72 o                         
  14   5  -3        118.33        146.33        14.66 o                         
  15   5  -3        179.15        195.93        21.97 o                         
  16   5  -3        563.77        567.90        21.66 o                         
  17   5  -3         96.88         93.06        14.45 o                         
  18   5  -3         36.17         61.92        14.79 o                         
  19   5  -3         24.87         10.48        15.86 o                         
  20   5  -3        143.25        176.53        21.37 o                         
  21   5  -3        105.36        123.37        16.85 o                         
  22   5  -3         26.85         37.19        16.40 o                         
  23   5  -3        216.92        231.33        19.30 o                         
  24   5  -3        238.15        270.72        20.34 o                         
  25   5  -3        128.52        113.49        17.70 o                         
  26   5  -3        152.98        196.20        19.28 o                         
  27   5  -3        894.44        933.17        33.38 o                         
  28   5  -3         36.34         54.35        23.25 o                         
  29   5  -3        116.17        138.37        18.05 o                         
  30   5  -3        337.55        340.07        21.13 o                         
  31   5  -3        381.50        413.01        30.09 o                         
  32   5  -3        231.10        268.05        20.38 o                         
  33   5  -3       1053.29       1063.17        39.65 o                         
  34   5  -3        366.76        378.61        25.21 o                         
  35   5  -3        146.33        138.84        21.31 o                         
  36   5  -3        369.72        376.60        33.33 o                         
  37   5  -3        351.70        368.56        28.99 o                         
  38   5  -3        298.91        302.27        28.21 o                         
  39   5  -3         28.26        103.63        25.04 o                         
  40   5  -3        652.87        620.95        39.12 o                         
  41   5  -3        736.90        782.32        44.31 o                         
  42   5  -3         89.25        129.13        30.97 o                         
  43   5  -3        129.29        105.15        29.22 o                         
  44   5  -3        379.89        371.03        36.61 o                         
  45   5  -3        454.15        467.65        41.28 o                         
  46   5  -3         77.87         34.30        44.67 o                         
  47   5  -3         24.32         45.73        35.61 o                         
  48   5  -3        460.96        352.13        43.54 o                         
  49   5  -3        194.59        204.38        40.72 o                         
  50   5  -3         28.08         83.55        38.52 o                         
  51   5  -3        653.02        701.39        64.54 o                         
  52   5  -3        335.39        415.05        42.11 o                         
  53   5  -3          9.14         15.84        52.38 o                         
   1   6  -3        270.23        317.52        21.97 o                         
   2   6  -3       2925.28       2747.07        66.89 o                         
   3   6  -3       5524.60       5108.93       110.36 o                         
   4   6  -3        899.59       1019.33        37.12 o                         
   5   6  -3       4660.17       4322.67        95.87 o                         
   6   6  -3       4301.95       3970.30        88.93 o                         
   7   6  -3        504.11        521.50        26.44 o                         
   8   6  -3       1215.18       1150.59        39.40 o                         
   9   6  -3        517.75        486.25        25.85 o                         
  10   6  -3        375.33        352.27        19.00 o                         
  11   6  -3        234.29        229.24        15.43 o                         
  12   6  -3        505.38        508.15        23.03 o                         
  13   6  -3        163.25        176.21        19.25 o                         
  14   6  -3        308.94        306.14        20.56 o                         
  15   6  -3        130.90        153.67        22.10 o                         
  16   6  -3        473.71        540.53        31.46 o                         
  17   6  -3        115.66        175.25        19.12 o                         
  18   6  -3         11.56         53.46        27.43 o                         
  19   6  -3        192.40        220.51        22.99 o                         
  20   6  -3        284.12        351.86        23.27 o                         
  21   6  -3         69.96         88.89        19.28 o                         
  22   6  -3        125.58        169.12        20.85 o                         
  23   6  -3         75.52         98.31        20.55 o                         
  24   6  -3         27.64         59.59        19.79 o                         
  25   6  -3        298.84        336.31        28.40 o                         
  26   6  -3        501.53        523.71        39.03 o                         
  27   6  -3         24.54         51.89        24.57 o                         
  28   6  -3         64.62        140.68        27.17 o                         
  29   6  -3        606.90        629.38        30.75 o                         
  30   6  -3         49.61         93.59        27.17 o                         
  31   6  -3        735.07        699.83        35.29 o                         
  32   6  -3        267.70        338.47        33.15 o                         
  33   6  -3        100.69        132.56        26.69 o                         
  34   6  -3        588.31        582.12        34.37 o                         
  35   6  -3         70.09         90.89        41.88 o                         
  36   6  -3        200.42        190.83        29.02 o                         
  37   6  -3        295.51        299.74        33.30 o                         
  38   6  -3          9.23         40.56        35.12 o                         
  39   6  -3        423.76        448.33        53.89 o                         
  40   6  -3        260.95        268.84        34.60 o                         
  41   6  -3          1.07         13.20        50.39 o                         
  42   6  -3        321.03        345.60        58.44 o                         
  43   6  -3        229.75        213.92        35.16 o                         
  44   6  -3         36.53        114.51        40.10 o                         
  45   6  -3         13.44         75.66        40.60 o                         
   1   7  -3         60.43         29.60        22.53 o                         
   2   7  -3         64.48         73.73        22.99 o                         
   3   7  -3        133.55        111.58        23.85 o                         
   4   7  -3         20.74        -16.73        26.76 o                         
   5   7  -3         18.79         -4.19        22.08 o                         
   6   7  -3         48.36         64.09        22.98 o                         
   7   7  -3         14.74         -4.36        22.64 o                         
   8   7  -3         10.14          5.24        23.42 o                         
   9   7  -3         30.65         26.07        23.41 o                         
  10   7  -3         18.32         84.70        23.53 o                         
  11   7  -3         58.05         65.28        23.62 o                         
  12   7  -3        106.19         58.21        23.66 o                         
  13   7  -3          1.82         48.81        28.26 o                         
  14   7  -3         39.17         50.36        23.34 o                         
  15   7  -3          8.97         44.33        20.72 o                         
  16   7  -3         34.15         63.92        21.61 o                         
  17   7  -3         18.20          5.16        28.07 o                         
  18   7  -3         65.16        114.00        40.30 o                         
  19   7  -3         52.66        102.50        35.62 o                         
  20   7  -3        146.99        205.47        35.18 o                         
  21   7  -3        403.27        327.41        29.64 o                         
  22   7  -3         73.01         86.28        24.81 o                         
  23   7  -3         31.18         20.61        25.74 o                         
  24   7  -3         63.42        118.15        26.70 o                         
  25   7  -3         44.86         27.82        23.39 o                         
  26   7  -3         83.58        101.76        25.00 o                         
  27   7  -3        182.71        196.83        30.23 o                         
  28   7  -3        128.99         91.28        30.03 o                         
  29   7  -3         86.35        100.67        27.02 o                         
  30   7  -3        311.11        399.46        58.63 o                         
  31   7  -3        186.11        182.66        29.91 o                         
  32   7  -3         28.83         18.14        29.01 o                         
  33   7  -3        211.90        214.38        31.25 o                         
  34   7  -3         21.95          0.72        32.73 o                         
   1   8  -3        717.54        585.90        38.92 o                         
   2   8  -3       2185.14       1781.67        71.07 o                         
   3   8  -3       2080.69       1821.24        70.49 o                         
   4   8  -3        408.29        502.25        42.19 o                         
   5   8  -3       1882.28       1511.85        60.78 o                         
   6   8  -3       1340.09       1056.45        55.74 o                         
   7   8  -3        457.28        441.18        42.30 o                         
   8   8  -3       1033.72        858.72        44.86 o                         
   9   8  -3          6.27        105.86        31.57 o                         
  10   8  -3        692.96        578.07        40.26 o                         
  11   8  -3        349.71        279.34        37.88 o                         
  12   8  -3        245.83        241.43        37.61 o                         
  13   8  -3        123.02         70.03        37.25 o                         
  14   8  -3         60.91         52.82        35.92 o                         
   0   0  -2     101522.10      96621.39      2317.67 o                         
   2   0  -2      25675.68      24744.72       413.56 o                         
   4   0  -2        122.70        122.14         5.50 o                         
   6   0  -2        723.35        618.75        14.69 o                         
   8   0  -2       1034.48        800.78        22.17 o                         
  10   0  -2        768.09        783.96        30.76 o                         
  12   0  -2        854.53        885.99        27.48 o                         
  14   0  -2       1673.33       1565.81        39.42 o                         
  16   0  -2       1765.45       1588.85        39.62 o                         
  18   0  -2       4700.31       4416.91       107.26 o                         
  20   0  -2       3935.27       4075.39       104.72 o                         
  22   0  -2      20913.81      22421.10       605.90 o                         
  24   0  -2          8.61         -4.95         8.02 o                         
  26   0  -2       3442.69       3476.89       103.80 o                         
  28   0  -2        922.46       1033.70        34.51 o                         
  30   0  -2      10309.80      10765.78       300.76 o                         
  32   0  -2        636.46        664.33        28.31 o                         
  34   0  -2         28.42         -6.05        13.81 o                         
  36   0  -2        319.22        314.69        20.71 o                         
  38   0  -2        848.30        798.53        35.61 o                         
  40   0  -2         17.38         22.54        17.19 o                         
  42   0  -2        258.94        208.31        22.54 o                         
  44   0  -2         73.90         95.62        21.71 o                         
  46   0  -2       4354.43       3953.61       121.75 o                         
  48   0  -2       2149.93       1974.63        70.02 o                         
  50   0  -2        766.88        661.82        44.17 o                         
  52   0  -2        418.20        496.30        31.82 o                         
  54   0  -2       1483.75       1308.23        70.39 o                         
  56   0  -2        813.53        783.29        46.62 o                         
  58   0  -2        193.20        162.22        66.28 o                         
  60   0  -2        126.64        212.80        80.24 o                         
  62   0  -2        111.41        169.19        78.49 o                         
  64   0  -2         45.89         68.03        73.26 o                         
  66   0  -2         17.18         27.91        76.75 o                         
  68   0  -2        266.34        313.96        97.68 o                         
   0   1  -2        875.25        877.38        16.93 o                         
   1   1  -2       3806.41       3761.68        45.65 o                         
   2   1  -2       3241.09       2992.42        37.59 o                         
   3   1  -2        224.96        206.99         5.15 o                         
   4   1  -2        717.36        660.87        10.28 o                         
   5   1  -2        202.52        187.02         4.98 o                         
   6   1  -2        350.27        339.21         7.12 o                         
   7   1  -2        860.30        854.81        14.97 o                         
   8   1  -2        430.81        371.99         8.97 o                         
   9   1  -2        987.64        917.26        17.86 o                         
  10   1  -2        252.46        287.30        16.86 o                         
  11   1  -2         93.83         92.47         5.90 o                         
  12   1  -2         29.15         33.02         5.38 o                         
  13   1  -2        205.73        197.31         7.42 o                         
  14   1  -2        659.46        600.83        15.75 o                         
  15   1  -2        118.65        122.49         7.58 o                         
  16   1  -2        159.49        164.08         7.05 o                         
  17   1  -2        169.67        169.53         7.54 o                         
  18   1  -2        765.87        779.64        19.30 o                         
  19   1  -2        842.10        775.78        16.71 o                         
  20   1  -2        421.01        431.63        11.03 o                         
  21   1  -2       1863.85       1878.40        33.71 o                         
  22   1  -2        565.61        621.45        16.28 o                         
  23   1  -2       1119.77       1157.84        28.37 o                         
  24   1  -2       1063.95       1095.44        31.53 o                         
  25   1  -2       6211.63       6118.28       111.12 o                         
  26   1  -2        421.85        438.06        16.68 o                         
  27   1  -2       1024.09        948.47        26.02 o                         
  28   1  -2        292.76        261.76        11.57 o                         
  29   1  -2         80.67        102.06         8.24 o                         
  30   1  -2       1248.33       1296.28        30.60 o                         
  31   1  -2        146.29        146.68        11.38 o                         
  32   1  -2        193.66        220.35        11.09 o                         
  33   1  -2       1077.83       1086.72        27.66 o                         
  34   1  -2       1260.57       1192.13        30.10 o                         
  35   1  -2       1053.32       1022.15        27.25 o                         
  36   1  -2        509.38        498.53        19.05 o                         
  37   1  -2        214.29        241.40        13.98 o                         
  38   1  -2          9.52         17.87        15.73 o                         
  39   1  -2        377.06        381.24        17.20 o                         
  40   1  -2         51.00         68.00        13.09 o                         
  41   1  -2          1.33         16.18        12.92 o                         
  42   1  -2        248.55        282.81        15.94 o                         
  43   1  -2        402.04        417.84        19.19 o                         
  44   1  -2        702.08        653.75        25.00 o                         
  45   1  -2        600.05        571.61        23.98 o                         
  46   1  -2         59.20         86.24        16.07 o                         
  47   1  -2        905.09        852.51        33.24 o                         
  48   1  -2         61.98        101.62        17.11 o                         
  49   1  -2        574.55        586.26        26.19 o                         
  50   1  -2        996.44        958.64        33.58 o                         
  51   1  -2        355.19        386.32        22.89 o                         
  52   1  -2       1489.77       1368.93        46.47 o                         
  53   1  -2        131.32        140.31        22.54 o                         
  54   1  -2        300.84        325.36        26.53 o                         
  55   1  -2        547.45        566.29        35.45 o                         
  56   1  -2        321.41        357.90        30.29 o                         
  57   1  -2        164.40        173.05        29.25 o                         
  58   1  -2         21.18         27.87        32.75 o                         
  59   1  -2         58.24         66.25        30.96 o                         
  60   1  -2         63.09        106.61        36.13 o                         
  61   1  -2         62.11         81.64        49.00 o                         
  62   1  -2        102.00        117.46        50.43 o                         
  63   1  -2          6.95          1.66        39.30 o                         
  64   1  -2         33.00          1.48        43.28 o                         
  65   1  -2         41.25          5.67        55.86 o                         
  66   1  -2         44.70         -5.89        58.11 o                         
  67   1  -2         33.62         29.96        58.50 o                         
   0   2  -2       2481.00       2345.31        58.19 o                         
   1   2  -2       5256.94       5040.38        81.52 o                         
   2   2  -2      10675.70      10419.50       157.30 o                         
   3   2  -2        744.95        632.58        11.67 o                         
   4   2  -2       3872.04       3604.36        50.78 o                         
   5   2  -2       2433.47       2359.60        37.27 o                         
   6   2  -2       2578.21       2516.90        41.07 o                         
   7   2  -2       1785.51       1586.26        32.81 o                         
   8   2  -2        539.60        479.14        11.83 o                         
   9   2  -2        208.18        199.10         8.25 o                         
  10   2  -2       1629.94       1490.20        29.83 o                         
  11   2  -2       1411.06       1412.65        28.88 o                         
  12   2  -2         81.78         96.45         7.05 o                         
  13   2  -2        677.48        667.48        16.14 o                         
  14   2  -2        180.74        175.46         8.11 o                         
  15   2  -2         87.48        113.94         6.98 o                         
  16   2  -2       2524.98       2609.44        49.33 o                         
  17   2  -2        772.42        757.26        24.09 o                         
  18   2  -2       2794.06       2788.67        52.35 o                         
  19   2  -2        857.17        854.27        22.05 o                         
  20   2  -2        885.61        855.26        20.36 o                         
  21   2  -2       2673.54       2679.78        48.01 o                         
  22   2  -2        533.15        561.04        20.60 o                         
  23   2  -2        973.47        980.94        21.72 o                         
  24   2  -2       1315.51       1346.74        27.48 o                         
  25   2  -2       1675.49       1780.77        34.29 o                         
  26   2  -2       3025.51       3125.00       100.39 o                         
  27   2  -2       3753.49       3861.68        79.25 o                         
  28   2  -2        563.84        621.13        30.89 o                         
  29   2  -2        369.48        371.78        22.88 o                         
  30   2  -2        911.90        923.62        26.93 o                         
  31   2  -2          0.33          0.88        10.27 o                         
  32   2  -2        289.86        287.03        16.11 o                         
  33   2  -2         92.42        120.05        13.48 o                         
  34   2  -2         65.08         78.42        12.77 o                         
  35   2  -2        266.50        309.47        17.34 o                         
  36   2  -2        209.19        231.01        17.32 o                         
  37   2  -2        206.09        223.79        19.46 o                         
  38   2  -2        396.48        385.74        22.57 o                         
  39   2  -2         97.40         77.93        18.38 o                         
  40   2  -2        336.67        337.00        22.94 o                         
  41   2  -2        649.35        633.76        31.38 o                         
  42   2  -2        287.81        349.92        24.30 o                         
  43   2  -2       2099.35       2079.31        54.34 o                         
  44   2  -2        529.64        507.28        30.51 o                         
  45   2  -2        653.50        670.94        34.17 o                         
  46   2  -2        211.09        280.59        25.48 o                         
  47   2  -2        134.23        159.36        22.67 o                         
  48   2  -2        461.30        464.18        29.42 o                         
  49   2  -2        677.36        688.04        35.71 o                         
  50   2  -2        456.51        467.13        32.49 o                         
  51   2  -2       3489.39       3226.31        93.28 o                         
  52   2  -2        181.05        241.32        28.03 o                         
  53   2  -2        950.05        944.41        46.83 o                         
  54   2  -2        270.59        317.27        32.06 o                         
  55   2  -2        321.27        383.00        44.23 o                         
  56   2  -2         16.23         52.36        28.71 o                         
  57   2  -2         61.57         37.30        29.20 o                         
  58   2  -2         37.95         45.93        33.97 o                         
  59   2  -2         24.65          6.78        39.92 o                         
  60   2  -2         17.81         20.44        37.31 o                         
  61   2  -2          3.22         74.86        40.56 o                         
  62   2  -2         51.86          8.47        38.63 o                         
  63   2  -2         43.66         42.69        42.08 o                         
  64   2  -2         46.24         80.30        43.38 o                         
  65   2  -2        189.01        228.42        50.14 o                         
  66   2  -2         28.19         49.50        81.11 o                         
   0   3  -2       1962.46       1846.14        47.88 o                         
   1   3  -2       1479.92       1370.83        26.46 o                         
   2   3  -2        597.54        566.77        14.95 o                         
   3   3  -2        576.39        533.22        14.54 o                         
   4   3  -2        570.93        529.52        13.48 o                         
   5   3  -2       1362.25       1325.73        22.48 o                         
   6   3  -2       2795.47       2768.43        46.02 o                         
   7   3  -2         53.36         62.63         8.48 o                         
   8   3  -2        156.21        152.95         7.05 o                         
   9   3  -2        950.62        885.23        20.82 o                         
  10   3  -2         46.08         43.56         7.09 o                         
  11   3  -2       1505.74       1493.03        31.11 o                         
  12   3  -2        570.78        520.09        21.31 o                         
  13   3  -2        501.70        516.24        24.01 o                         
  14   3  -2         86.98        104.65        10.78 o                         
  15   3  -2        299.20        341.18        19.47 o                         
  16   3  -2        202.73        214.38         9.54 o                         
  17   3  -2        212.98        218.12        12.37 o                         
  18   3  -2       2680.42       2601.54        63.04 o                         
  19   3  -2        803.47        765.89        29.83 o                         
  20   3  -2         72.09         93.00         9.65 o                         
  21   3  -2         75.02         69.03         9.81 o                         
  22   3  -2       1006.99       1054.48        33.80 o                         
  23   3  -2       2007.28       1992.40        42.42 o                         
  24   3  -2       1300.88       1321.61        41.13 o                         
  25   3  -2         11.85         55.05        10.52 o                         
  26   3  -2        168.57        202.47        15.11 o                         
  27   3  -2       1825.47       1723.58        37.36 o                         
  28   3  -2        172.76        191.17        12.94 o                         
  29   3  -2         50.17         68.15        14.23 o                         
  30   3  -2       1116.05       1143.89        31.78 o                         
  31   3  -2        206.77        212.72        14.81 o                         
  32   3  -2        143.93        157.73        13.81 o                         
  33   3  -2        459.77        495.26        20.40 o                         
  34   3  -2        406.05        444.55        19.78 o                         
  35   3  -2         12.62         13.46        13.15 o                         
  36   3  -2        286.37        287.05        17.88 o                         
  37   3  -2        659.93        674.85        27.22 o                         
  38   3  -2        403.27        454.67        22.12 o                         
  39   3  -2         57.55         78.07        15.85 o                         
  40   3  -2        110.96        119.61        16.87 o                         
  41   3  -2        174.62        201.05        18.60 o                         
  42   3  -2        181.95        183.20        19.51 o                         
  43   3  -2        765.70        693.45        28.88 o                         
  44   3  -2        197.74        219.23        21.13 o                         
  45   3  -2        185.86        166.04        23.19 o                         
  46   3  -2        692.25        712.18        38.35 o                         
  47   3  -2        455.09        492.06        31.21 o                         
  48   3  -2       2618.83       2543.05        78.54 o                         
  49   3  -2        424.50        501.32        46.22 o                         
  50   3  -2        178.85        178.25        27.40 o                         
  51   3  -2         90.26        123.63        26.87 o                         
  52   3  -2         10.76          4.36        29.23 o                         
  53   3  -2        631.58        558.61        42.71 o                         
  54   3  -2        541.10        497.30        35.82 o                         
  55   3  -2        283.61        378.21        41.64 o                         
  56   3  -2        127.32         96.08        42.58 o                         
  57   3  -2        220.64        292.99        40.04 o                         
  58   3  -2        108.86        144.90        34.83 o                         
  59   3  -2        113.89         79.97        39.87 o                         
  60   3  -2         66.41         59.21        36.65 o                         
  61   3  -2         84.62         74.17        56.52 o                         
  62   3  -2         41.93         89.03        41.43 o                         
  63   3  -2         36.93         45.96        47.38 o                         
   0   4  -2      24334.91      25340.73       692.17 o                         
   1   4  -2      10165.11      10681.84       211.47 o                         
   2   4  -2      25527.31      26011.52       473.69 o                         
   3   4  -2      10770.47      10754.51       172.12 o                         
   4   4  -2        238.24        352.48        29.00 o                         
   5   4  -2       9129.99       9183.78       148.17 o                         
   6   4  -2       1807.35       1875.05        46.80 o                         
   7   4  -2      12246.90      12360.49       209.65 o                         
   8   4  -2       3991.18       4045.56        67.90 o                         
   9   4  -2       2945.60       2961.30        65.63 o                         
  10   4  -2        416.30        461.57        17.31 o                         
  11   4  -2        691.91        668.71        24.70 o                         
  12   4  -2        621.76        636.72        19.32 o                         
  13   4  -2        321.35        374.04        20.00 o                         
  14   4  -2       1955.22       1913.58        48.26 o                         
  15   4  -2        315.91        332.72        23.40 o                         
  16   4  -2        795.29        790.19        33.41 o                         
  17   4  -2       1256.56       1285.13        30.68 o                         
  18   4  -2       1580.98       1620.46        36.05 o                         
  19   4  -2       1251.50       1264.53        28.91 o                         
  20   4  -2       1415.75       1385.77        35.80 o                         
  21   4  -2       1641.80       1751.56        40.58 o                         
  22   4  -2        934.57        931.89        24.48 o                         
  23   4  -2        741.71        735.80        23.18 o                         
  24   4  -2        559.37        522.50        17.18 o                         
  25   4  -2         68.87        101.14        12.77 o                         
  26   4  -2        586.19        587.03        26.91 o                         
  27   4  -2        413.21        488.04        30.29 o                         
  28   4  -2       1468.31       1406.67        53.04 o                         
  29   4  -2        458.93        508.19        27.17 o                         
  30   4  -2        323.91        324.88        18.54 o                         
  31   4  -2        416.64        440.50        20.15 o                         
  32   4  -2         12.08         26.48        14.40 o                         
  33   4  -2        322.68        362.55        19.27 o                         
  34   4  -2        394.19        424.94        20.94 o                         
  35   4  -2        826.35        866.72        32.76 o                         
  36   4  -2        126.99        172.86        18.37 o                         
  37   4  -2         29.27         58.60        19.35 o                         
  38   4  -2        383.25        442.32        23.80 o                         
  39   4  -2          6.74         45.55        17.89 o                         
  40   4  -2        415.27        401.36        26.33 o                         
  41   4  -2        728.81        749.55        34.84 o                         
  42   4  -2        401.83        396.83        27.99 o                         
  43   4  -2        965.08        974.77        41.79 o                         
  44   4  -2        545.25        584.31        32.74 o                         
  45   4  -2       1572.93       1541.06        52.87 o                         
  46   4  -2       1205.22       1192.84        48.47 o                         
  47   4  -2        456.60        472.77        37.53 o                         
  48   4  -2        217.29        255.97        28.79 o                         
  49   4  -2        292.58        305.15        40.03 o                         
  50   4  -2        168.19        247.40        43.46 o                         
  51   4  -2        470.59        548.48        62.68 o                         
  52   4  -2         20.86        109.46        42.22 o                         
  53   4  -2        317.82        337.93        42.15 o                         
  54   4  -2        403.96        426.16        76.75 o                         
  55   4  -2        165.54        180.70        38.08 o                         
  56   4  -2        163.08        152.27        43.77 o                         
  57   4  -2         50.39         85.13        68.03 o                         
  58   4  -2         25.49         -5.23        64.54 o                         
  59   4  -2          6.41        111.63        66.28 o                         
  60   4  -2         58.99        171.45        49.94 o                         
   0   5  -2        322.42        336.42        20.56 o                         
   1   5  -2        263.97        277.14        10.79 o                         
   2   5  -2        116.19        122.90         8.68 o                         
   3   5  -2        236.02        247.84         9.97 o                         
   4   5  -2         72.05         83.57         8.16 o                         
   5   5  -2        233.79        226.90        10.24 o                         
   6   5  -2        233.26        223.47        11.65 o                         
   7   5  -2        676.85        654.50        18.57 o                         
   8   5  -2        102.81        104.73        13.02 o                         
   9   5  -2        442.60        435.00        16.82 o                         
  10   5  -2         35.78         42.25        13.51 o                         
  11   5  -2         48.52         66.00        11.46 o                         
  12   5  -2        189.34        216.42        13.71 o                         
  13   5  -2         82.68        101.24        11.95 o                         
  14   5  -2          1.87         -8.40        10.81 o                         
  15   5  -2        432.59        423.50        24.84 o                         
  16   5  -2        243.07        236.28        17.01 o                         
  17   5  -2         55.32         71.80        14.90 o                         
  18   5  -2        148.73        151.91        16.24 o                         
  19   5  -2         37.12         56.84        15.48 o                         
  20   5  -2         54.99         65.98        15.35 o                         
  21   5  -2        201.65        200.54        17.71 o                         
  22   5  -2        103.31        137.02        17.54 o                         
  23   5  -2        854.79        898.92        47.55 o                         
  24   5  -2        294.45        301.13        18.34 o                         
  25   5  -2         35.55         24.78        16.91 o                         
  26   5  -2         59.38         60.13        17.34 o                         
  27   5  -2        498.01        491.43        22.64 o                         
  28   5  -2        255.41        296.30        19.44 o                         
  29   5  -2         14.82         34.79        16.99 o                         
  30   5  -2        240.52        233.00        20.31 o                         
  31   5  -2        726.96        694.61        29.78 o                         
  32   5  -2        291.35        271.12        23.19 o                         
  33   5  -2        152.01        148.71        21.97 o                         
  34   5  -2         49.21         79.10        26.43 o                         
  35   5  -2        274.93        245.56        26.52 o                         
  36   5  -2        141.01        157.01        23.68 o                         
  37   5  -2        327.62        381.40        37.51 o                         
  38   5  -2          9.97         19.13        27.95 o                         
  39   5  -2        857.29        866.67        65.52 o                         
  40   5  -2         28.52         79.40        29.18 o                         
  41   5  -2        191.59        246.42        44.93 o                         
  42   5  -2         41.75         90.17        26.85 o                         
  43   5  -2        352.30        415.89        36.52 o                         
  44   5  -2        315.18        334.44        42.45 o                         
  45   5  -2        600.95        654.12        42.43 o                         
  46   5  -2        503.53        515.02        39.84 o                         
  47   5  -2       1308.43       1205.56        57.08 o                         
  48   5  -2        220.95        254.39        42.18 o                         
  49   5  -2         78.93        109.59        34.47 o                         
  50   5  -2        271.06        233.24        53.15 o                         
  51   5  -2         53.14         64.82        37.82 o                         
  52   5  -2        105.63        141.34        42.37 o                         
  53   5  -2        365.98        353.11        54.79 o                         
  54   5  -2        102.26        140.11        37.47 o                         
   0   6  -2       2510.62       2739.53        99.50 o                         
   1   6  -2       8527.82       8101.42       143.31 o                         
   2   6  -2       4844.77       4484.18        83.67 o                         
   3   6  -2        377.45        434.86        20.24 o                         
   4   6  -2        611.85        603.00        27.61 o                         
   5   6  -2        321.72        290.40        16.56 o                         
   6   6  -2       2205.48       2082.37        44.29 o                         
   7   6  -2       3345.38       3168.78        61.34 o                         
   8   6  -2       1753.57       1766.21        39.61 o                         
   9   6  -2       2711.96       2614.10        59.83 o                         
  10   6  -2        893.21        865.19        26.83 o                         
  11   6  -2        510.97        579.33        21.71 o                         
  12   6  -2        333.51        320.68        17.55 o                         
  13   6  -2        366.87        374.34        18.38 o                         
  14   6  -2         31.16         52.43        15.87 o                         
  15   6  -2         74.11         79.87        19.37 o                         
  16   6  -2        429.88        415.51        23.14 o                         
  17   6  -2        413.58        443.36        24.07 o                         
  18   6  -2        649.33        612.51        28.94 o                         
  19   6  -2         16.38         19.45        17.90 o                         
  20   6  -2        288.09        285.51        22.36 o                         
  21   6  -2        130.40        110.87        20.08 o                         
  22   6  -2        105.43        112.09        22.16 o                         
  23   6  -2        263.47        266.37        21.67 o                         
  24   6  -2        154.91        190.38        24.79 o                         
  25   6  -2        118.52        183.53        20.31 o                         
  26   6  -2        539.52        591.08        37.93 o                         
  27   6  -2        102.86        163.55        21.62 o                         
  28   6  -2        249.88        258.75        24.95 o                         
  29   6  -2        151.17        191.81        25.64 o                         
  30   6  -2         10.70         -6.35        26.61 o                         
  31   6  -2        205.35        220.89        26.05 o                         
  32   6  -2        124.84        114.71        31.27 o                         
  33   6  -2        458.62        446.80        33.64 o                         
  34   6  -2         53.44          7.51        31.37 o                         
  35   6  -2        267.47        287.00        30.24 o                         
  36   6  -2         62.56         89.19        28.32 o                         
  37   6  -2        111.14        120.66        28.34 o                         
  38   6  -2         17.84         44.80        37.01 o                         
  39   6  -2         13.69         78.21        53.79 o                         
  40   6  -2        103.58         87.59        35.10 o                         
  41   6  -2        587.58        546.55        46.97 o                         
  42   6  -2        517.73        607.70        50.81 o                         
  43   6  -2        656.30        767.51        46.09 o                         
  44   6  -2        462.36        482.39        46.48 o                         
  45   6  -2        635.00        659.55        50.40 o                         
  46   6  -2        138.35        129.40        37.00 o                         
  47   6  -2         51.06        116.30        51.16 o                         
   0   7  -2        179.12        153.56        43.18 o                         
   1   7  -2         81.61         68.15        18.93 o                         
   2   7  -2         37.83         49.47        18.88 o                         
   3   7  -2        108.59        101.74        19.59 o                         
   4   7  -2         10.64         12.38        18.51 o                         
   5   7  -2        111.92        134.10        23.74 o                         
   6   7  -2         22.28         20.18        22.00 o                         
   7   7  -2         77.74         66.11        23.13 o                         
   8   7  -2        103.55         73.73        24.31 o                         
   9   7  -2          0.38          8.91        22.39 o                         
  10   7  -2        105.64         85.58        23.74 o                         
  11   7  -2         11.27          9.56        21.81 o                         
  12   7  -2         89.52         73.63        22.76 o                         
  13   7  -2        112.07         97.36        24.10 o                         
  14   7  -2         62.52         50.02        23.57 o                         
  15   7  -2         12.88        -11.76        22.72 o                         
  16   7  -2          6.67          3.83        21.75 o                         
  17   7  -2          4.48         61.88        33.22 o                         
  18   7  -2         48.02         39.20        30.68 o                         
  19   7  -2        104.67        118.93        42.77 o                         
  20   7  -2         69.54         90.58        27.05 o                         
  21   7  -2         21.00         -0.03        21.35 o                         
  22   7  -2        149.89        125.63        23.40 o                         
  23   7  -2         58.72         89.44        26.18 o                         
  24   7  -2         71.40         98.91        27.09 o                         
  25   7  -2        244.31        296.91        37.26 o                         
  26   7  -2         73.20        129.76        26.20 o                         
  27   7  -2         40.36         76.63        27.12 o                         
  28   7  -2        251.78        238.44        28.23 o                         
  29   7  -2        258.05        244.24        33.99 o                         
  30   7  -2        122.11        137.15        32.31 o                         
  31   7  -2        207.98        217.77        38.73 o                         
  32   7  -2        103.26         97.22        61.37 o                         
  33   7  -2         25.79        111.35        41.45 o                         
  34   7  -2        655.28        572.60       119.75 o                         
  35   7  -2         69.68        140.58        38.51 o                         
  36   7  -2        176.05        320.37        46.32 o                         
  37   7  -2        629.21        639.66        87.04 o                         
   0   8  -2        335.91        255.36        46.66 o                         
   1   8  -2          2.06         -7.08        29.81 o                         
   2   8  -2        267.69        223.24        34.22 o                         
   3   8  -2        157.75        122.75        31.46 o                         
   4   8  -2         18.02         13.60        29.26 o                         
   5   8  -2        421.23        364.41        38.51 o                         
   6   8  -2         33.82         23.46        29.36 o                         
   7   8  -2         20.38         25.69        30.01 o                         
   8   8  -2        266.49        231.19        35.36 o                         
   9   8  -2          1.37         10.90        36.59 o                         
  10   8  -2        282.84        214.77        34.64 o                         
  11   8  -2         89.58         75.48        37.89 o                         
  12   8  -2         49.83        162.13        64.45 o                         
  13   8  -2        163.66        177.52        39.89 o                         
  14   8  -2        107.33        107.48        37.62 o                         
  15   8  -2         57.53         14.98        42.32 o                         
  16   8  -2        353.80        291.89        75.38 o                         
  17   8  -2        241.20        159.05        43.30 o                         
  18   8  -2         75.40         40.86        37.09 o                         
  19   8  -2         43.02         32.36        34.87 o                         
  20   8  -2         39.62         31.43        36.20 o                         
   8   0  -1       2649.43       1703.42        57.97 o                         
  10   0  -1       8783.32       8094.01       154.40 o                         
  12   0  -1        566.68        486.55        11.20 o                         
  14   0  -1       3867.45       3840.30        69.21 o                         
  16   0  -1       1811.11       1647.80        34.04 o                         
  18   0  -1       5497.74       4868.90       136.28 o                         
  20   0  -1        142.85        128.41         9.97 o                         
  22   0  -1       7735.78       7874.71       217.17 o                         
  24   0  -1       1897.29       1939.08        58.03 o                         
  26   0  -1        143.51        144.89        13.13 o                         
  28   0  -1       1200.61       1177.70        33.53 o                         
  30   0  -1       1865.00       2074.06        53.62 o                         
  32   0  -1       2262.68       2343.39        61.68 o                         
  34   0  -1       2351.26       2421.97        63.64 o                         
  36   0  -1        383.08        414.49        24.67 o                         
  38   0  -1        522.92        508.73        28.72 o                         
  40   0  -1         78.19         76.24        17.77 o                         
  42   0  -1       1682.44       1546.39        78.70 o                         
  44   0  -1       1187.39       1100.91        53.38 o                         
  46   0  -1        440.94        454.08        29.33 o                         
  48   0  -1        719.34        658.26        36.62 o                         
  50   0  -1        649.70        569.71        37.06 o                         
  52   0  -1       5435.85       5085.81       156.23 o                         
  54   0  -1        757.12        677.18        44.50 o                         
  56   0  -1        353.08        357.12        33.30 o                         
  58   0  -1         27.57          5.72        29.46 o                         
  60   0  -1          7.38         44.36        32.32 o                         
  62   0  -1         21.77          3.98        75.00 o                         
  64   0  -1        292.41        289.55        81.98 o                         
  66   0  -1         13.62         97.68        80.24 o                         
  68   0  -1        194.21         92.45        88.96 o                         
   1   1  -1        918.36        841.52        16.65 o                         
   2   1  -1       5240.95       5135.31        85.40 o                         
   3   1  -1        855.44        766.04        14.93 o                         
   4   1  -1        175.96        142.50         7.13 o                         
   5   1  -1       1253.26       1104.14        24.46 o                         
   6   1  -1       1319.10       1174.76        17.28 o                         
   7   1  -1        227.72        207.45         5.18 o                         
   8   1  -1       1596.81       1485.81        20.65 o                         
   9   1  -1        279.78        277.81         6.35 o                         
  10   1  -1        354.12        339.80         8.02 o                         
  11   1  -1         89.33         82.82         4.15 o                         
  12   1  -1       3885.71       3628.58        52.73 o                         
  13   1  -1        952.21        997.71        17.02 o                         
  14   1  -1        137.18        150.69         5.27 o                         
  15   1  -1        405.75        369.31         9.51 o                         
  16   1  -1       1562.74       1460.33        26.89 o                         
  17   1  -1        133.41        131.62         6.12 o                         
  18   1  -1         68.55         64.59         5.23 o                         
  19   1  -1         17.12         19.14         5.47 o                         
  20   1  -1       2756.72       2746.00        45.66 o                         
  21   1  -1       2954.20       2913.26        48.50 o                         
  22   1  -1       6442.39       6499.50       118.66 o                         
  23   1  -1        521.38        543.87        26.57 o                         
  24   1  -1       1420.53       1471.61        32.39 o                         
  25   1  -1        424.71        477.29        20.06 o                         
  26   1  -1          7.83         31.20         7.68 o                         
  27   1  -1        712.02        747.08        21.92 o                         
  28   1  -1       5350.66       5514.17       111.08 o                         
  29   1  -1       1196.61       1314.15        30.59 o                         
  30   1  -1        840.21       1005.75        25.57 o                         
  31   1  -1        186.07        194.61        10.93 o                         
  32   1  -1         51.99         54.27         9.62 o                         
  33   1  -1        363.60        379.28        17.81 o                         
  34   1  -1       2109.32       2142.49        47.43 o                         
  35   1  -1        227.82        303.92        21.71 o                         
  36   1  -1        924.42        869.04        33.74 o                         
  37   1  -1        282.54        288.29        17.49 o                         
  38   1  -1        127.55        116.46        16.58 o                         
  39   1  -1         94.93        120.62        13.69 o                         
  40   1  -1        104.11        109.14        14.08 o                         
  41   1  -1         77.47         74.11        13.56 o                         
  42   1  -1        258.03        243.20        16.53 o                         
  43   1  -1        476.88        440.57        20.69 o                         
  44   1  -1       1195.18       1066.52        32.10 o                         
  45   1  -1         52.95         79.93        15.47 o                         
  46   1  -1       1231.20       1112.20        32.57 o                         
  47   1  -1        376.90        380.76        18.59 o                         
  48   1  -1        109.88        152.00        29.47 o                         
  49   1  -1        128.79        187.76        17.67 o                         
  50   1  -1       3325.02       3064.39        71.49 o                         
  51   1  -1       1316.29       1323.87        43.67 o                         
  52   1  -1       1225.98       1210.19        39.14 o                         
  53   1  -1        160.04        189.69        21.66 o                         
  54   1  -1        692.03        638.62        36.27 o                         
  55   1  -1        463.50        457.80        25.24 o                         
  56   1  -1        204.29        251.44        23.26 o                         
  57   1  -1        482.52        456.27        30.57 o                         
  58   1  -1        434.66        394.61        34.66 o                         
  59   1  -1        152.33        180.64        27.36 o                         
  60   1  -1         49.67         86.32        31.31 o                         
  61   1  -1         57.43        149.80        73.71 o                         
  62   1  -1        182.03        188.07        36.09 o                         
  63   1  -1          6.54         33.92        52.85 o                         
  64   1  -1          6.71         -0.67        32.73 o                         
  65   1  -1          1.43         29.65        48.92 o                         
  66   1  -1         38.26        -32.88        41.31 o                         
  67   1  -1         14.22          7.48        56.85 o                         
  68   1  -1         60.93        184.89        95.93 o                         
   1   2  -1      82835.33      86296.09      1276.95 o                         
   2   2  -1      28809.75      29812.37       373.83 o                         
   3   2  -1      96672.50      99305.40      1349.39 o                         
   4   2  -1     160548.84     166111.53      2254.39 o                         
   5   2  -1      19249.41      18933.64       258.46 o                         
   6   2  -1      16934.06      17278.08       236.08 o                         
   7   2  -1      33882.06      33925.28       465.88 o                         
   8   2  -1        427.80        434.38        12.21 o                         
   9   2  -1       3557.80       3747.27        60.46 o                         
  10   2  -1        357.87        341.13         8.67 o                         
  11   2  -1        417.95        389.33         9.96 o                         
  12   2  -1         42.49         54.08         6.67 o                         
  13   2  -1       2696.66       2530.07        41.84 o                         
  14   2  -1         92.70         96.63         5.23 o                         
  15   2  -1       2628.68       2519.25        39.31 o                         
  16   2  -1        242.56        249.39         7.60 o                         
  17   2  -1        941.21        891.89        16.50 o                         
  18   2  -1        363.61        372.40        10.99 o                         
  19   2  -1       3210.11       3124.44        51.73 o                         
  20   2  -1       1465.53       1432.71        25.59 o                         
  21   2  -1        841.48        878.10        15.90 o                         
  22   2  -1       1221.46       1251.37        24.89 o                         
  23   2  -1       1322.97       1406.43        23.29 o                         
  24   2  -1       1476.31       1591.66        25.77 o                         
  25   2  -1       1402.23       1391.38        30.00 o                         
  26   2  -1       1546.97       1614.38        33.31 o                         
  27   2  -1       1806.38       1926.51        39.06 o                         
  28   2  -1       2120.45       2141.43        43.16 o                         
  29   2  -1        626.21        653.24        27.17 o                         
  30   2  -1        630.67        653.02        28.47 o                         
  31   2  -1       2566.61       2685.81        58.24 o                         
  32   2  -1        279.38        363.83        25.61 o                         
  33   2  -1        102.48        123.09        12.79 o                         
  34   2  -1        283.77        302.11        15.91 o                         
  35   2  -1        270.06        288.12        17.33 o                         
  36   2  -1        140.42        159.80        15.40 o                         
  37   2  -1         18.34         26.74        13.98 o                         
  38   2  -1        586.42        632.65        26.93 o                         
  39   2  -1       1560.49       1623.22        45.00 o                         
  40   2  -1        195.44        235.07        18.72 o                         
  41   2  -1        551.74        567.60        25.93 o                         
  42   2  -1        221.68        232.17        19.31 o                         
  43   2  -1        158.14        169.68        18.60 o                         
  44   2  -1        374.12        400.66        23.60 o                         
  45   2  -1        378.32        409.46        23.84 o                         
  46   2  -1        229.89        227.22        21.64 o                         
  47   2  -1        519.37        465.87        26.45 o                         
  48   2  -1        770.78        727.88        33.88 o                         
  49   2  -1       1234.88       1267.90        44.06 o                         
  50   2  -1        996.18        992.16        40.02 o                         
  51   2  -1        366.71        371.18        26.47 o                         
  52   2  -1        430.23        399.58        28.30 o                         
  53   2  -1        195.66        190.86        24.53 o                         
  54   2  -1          4.36         -1.88        27.89 o                         
  55   2  -1        524.18        440.01        39.42 o                         
  56   2  -1        687.66        729.59        42.32 o                         
  57   2  -1        113.83        123.04        33.34 o                         
  58   2  -1         24.33         20.59        30.43 o                         
  59   2  -1         20.63         -8.25        32.85 o                         
  60   2  -1          6.76         22.55        35.92 o                         
  61   2  -1         46.84         35.25        50.24 o                         
  62   2  -1          2.81        -14.69        54.51 o                         
  63   2  -1          1.68         63.33        70.02 o                         
  64   2  -1          1.70         81.43        49.45 o                         
  65   2  -1          7.72         21.62       121.23 o                         
  66   2  -1         13.04         14.19        44.57 o                         
  67   2  -1         10.06        103.86        47.78 o                         
   1   3  -1       1096.97       1094.46        17.83 o                         
   2   3  -1        120.29        120.90         5.52 o                         
   3   3  -1         83.55         82.05         5.36 o                         
   4   3  -1        196.02        201.18         7.78 o                         
   5   3  -1        277.61        256.84         9.12 o                         
   6   3  -1        722.61        671.67        15.00 o                         
   7   3  -1        109.72        126.46         6.77 o                         
   8   3  -1         51.79         56.40         6.02 o                         
   9   3  -1        158.63        143.10         6.33 o                         
  10   3  -1        153.74        159.12         6.53 o                         
  11   3  -1        725.15        703.22        15.18 o                         
  12   3  -1        415.64        428.08        14.16 o                         
  13   3  -1         58.95         69.10         5.89 o                         
  14   3  -1         20.96         13.56         5.37 o                         
  15   3  -1        108.84        101.13         6.41 o                         
  16   3  -1         18.38         14.71         5.56 o                         
  17   3  -1         73.48         81.51         6.31 o                         
  18   3  -1        565.80        560.02        23.38 o                         
  19   3  -1        568.19        559.64        13.34 o                         
  20   3  -1         96.35         90.29         6.92 o                         
  21   3  -1         12.16         17.40         6.22 o                         
  22   3  -1        156.37        170.62         8.36 o                         
  23   3  -1        372.82        340.70        11.66 o                         
  24   3  -1        416.25        436.77        13.77 o                         
  25   3  -1        706.59        687.75        18.28 o                         
  26   3  -1        925.75        835.84        19.99 o                         
  27   3  -1       1615.90       1640.31        33.33 o                         
  28   3  -1       1116.66       1076.89        47.55 o                         
  29   3  -1       2378.92       2368.83        48.14 o                         
  30   3  -1       1159.21       1129.82        25.60 o                         
  31   3  -1        636.03        651.10        19.74 o                         
  32   3  -1          9.71          9.91         9.37 o                         
  33   3  -1        225.43        238.37        15.60 o                         
  34   3  -1          7.72          7.55        11.02 o                         
  35   3  -1        107.29        116.79        13.50 o                         
  36   3  -1        285.69        308.23        18.27 o                         
  37   3  -1        160.85        147.88        15.99 o                         
  38   3  -1         88.72         99.15        13.95 o                         
  39   3  -1        468.83        507.24        20.97 o                         
  40   3  -1        200.55        236.67        16.96 o                         
  41   3  -1         37.73         54.33        14.62 o                         
  42   3  -1         51.28         68.31        20.28 o                         
  43   3  -1        209.05        229.78        22.71 o                         
  44   3  -1         53.11         52.54        19.47 o                         
  45   3  -1        114.43         97.82        20.71 o                         
  46   3  -1       1129.97       1094.98        40.98 o                         
  47   3  -1        562.23        644.50        32.32 o                         
  48   3  -1       2069.48       1964.83        58.99 o                         
  49   3  -1       1359.55       1385.45        51.58 o                         
  50   3  -1         90.56        101.90        29.23 o                         
  51   3  -1        427.79        457.94        30.46 o                         
  52   3  -1        314.93        278.61        36.87 o                         
  53   3  -1        159.22        213.50        34.47 o                         
  54   3  -1       1390.56       1262.80        69.49 o                         
  55   3  -1        116.80        156.10        30.83 o                         
  56   3  -1        139.54        115.10        36.51 o                         
  57   3  -1        103.55         75.83        33.50 o                         
  58   3  -1         34.28        -16.12        63.82 o                         
  59   3  -1         90.81         49.45        54.07 o                         
  60   3  -1          6.42         -6.98        57.56 o                         
  61   3  -1         50.65        147.35        53.89 o                         
  62   3  -1         25.80        -10.47        61.05 o                         
  63   3  -1         11.32         13.95        66.28 o                         
  64   3  -1         47.06         87.21        76.75 o                         
   1   4  -1       7448.58       7349.66       111.44 o                         
   2   4  -1      12752.50      12794.68       193.56 o                         
   3   4  -1       4913.03       5162.39        75.93 o                         
   4   4  -1       3848.36       3885.19        64.30 o                         
   5   4  -1        713.10        848.20        26.75 o                         
   6   4  -1      12405.64      12624.42       228.09 o                         
   7   4  -1        216.49        242.11        10.72 o                         
   8   4  -1        195.25        188.50        14.19 o                         
   9   4  -1        107.39        121.45         9.14 o                         
  10   4  -1        500.07        492.86        15.28 o                         
  11   4  -1        245.13        288.67        13.60 o                         
  12   4  -1         38.35         46.71         8.65 o                         
  13   4  -1        842.80        841.02        20.31 o                         
  14   4  -1         94.01        107.54         8.88 o                         
  15   4  -1         25.29         37.62         8.18 o                         
  16   4  -1        382.67        379.81        13.65 o                         
  17   4  -1        445.03        452.29        15.53 o                         
  18   4  -1        479.34        507.17        16.66 o                         
  19   4  -1        724.06        729.03        19.54 o                         
  20   4  -1        562.56        558.87        17.09 o                         
  21   4  -1        217.76        249.57        12.01 o                         
  22   4  -1       1983.49       2008.18        38.00 o                         
  23   4  -1       1066.54       1086.09        25.70 o                         
  24   4  -1        265.37        280.18        12.63 o                         
  25   4  -1         56.17         72.55        12.36 o                         
  26   4  -1        629.37        638.01        21.42 o                         
  27   4  -1        281.66        305.07        15.16 o                         
  28   4  -1        224.43        230.18        15.10 o                         
  29   4  -1        510.31        554.00        21.97 o                         
  30   4  -1        273.00        323.62        16.79 o                         
  31   4  -1        507.77        547.14        23.43 o                         
  32   4  -1         43.85         65.95        14.24 o                         
  33   4  -1        187.92        222.21        19.94 o                         
  34   4  -1        460.05        475.10        23.12 o                         
  35   4  -1         94.06        114.94        15.93 o                         
  36   4  -1          0.36         14.40        14.11 o                         
  37   4  -1         73.21        106.53        17.35 o                         
  38   4  -1         98.13         82.88        17.63 o                         
  39   4  -1        295.07        359.66        22.93 o                         
  40   4  -1         40.94         59.65        18.61 o                         
  41   4  -1        429.75        448.63        25.72 o                         
  42   4  -1         41.85         50.56        18.93 o                         
  43   4  -1        365.45        377.70        26.02 o                         
  44   4  -1        130.90        103.19        22.23 o                         
  45   4  -1        207.66        240.77        25.61 o                         
  46   4  -1        916.70        910.17        50.79 o                         
  47   4  -1       1274.86       1344.56        50.42 o                         
  48   4  -1         52.65        197.62        30.02 o                         
  49   4  -1       1588.03       1555.51        73.16 o                         
  50   4  -1        229.74        265.65        32.38 o                         
  51   4  -1        470.72        505.39        41.69 o                         
  52   4  -1        739.70        661.02        40.31 o                         
  53   4  -1         38.00         95.77        30.28 o                         
  54   4  -1        704.85        622.23        48.37 o                         
  55   4  -1        281.83        288.08        84.60 o                         
  56   4  -1         97.25        137.28        65.90 o                         
  57   4  -1        258.83        213.57        58.43 o                         
  58   4  -1        138.52        180.91        42.80 o                         
  59   4  -1        101.64         81.40        49.03 o                         
  60   4  -1          6.72         13.95        62.79 o                         
  61   4  -1        171.80        277.34        75.00 o                         
   1   5  -1         24.04         38.73         8.22 o                         
   2   5  -1        326.88        350.79        12.08 o                         
   3   5  -1        301.47        325.73        11.91 o                         
   4   5  -1        191.72        189.56         9.86 o                         
   5   5  -1         10.38         14.31         8.05 o                         
   6   5  -1        600.28        557.07        17.59 o                         
   7   5  -1        213.44        202.02        16.20 o                         
   8   5  -1        252.99        250.70        13.02 o                         
   9   5  -1        121.04        136.51        12.98 o                         
  10   5  -1        261.40        276.84        14.95 o                         
  11   5  -1        315.55        314.30        16.30 o                         
  12   5  -1         78.18         59.86        11.61 o                         
  13   5  -1        753.81        732.63        23.91 o                         
  14   5  -1        424.27        447.53        19.85 o                         
  15   5  -1        168.36        165.62        12.40 o                         
  16   5  -1        113.07        111.37        12.43 o                         
  17   5  -1        194.67        213.03        14.04 o                         
  18   5  -1         83.71        109.84        14.35 o                         
  19   5  -1        141.38        156.34        13.88 o                         
  20   5  -1         48.23         73.27        13.76 o                         
  21   5  -1        449.34        464.31        24.48 o                         
  22   5  -1        749.53        720.43        30.62 o                         
  23   5  -1        335.49        341.22        24.15 o                         
  24   5  -1         60.12         90.23        15.56 o                         
  25   5  -1         75.92         80.89        15.61 o                         
  26   5  -1        373.42        338.82        20.04 o                         
  27   5  -1         78.90        102.05        22.49 o                         
  28   5  -1        156.37        185.14        19.57 o                         
  29   5  -1       1618.19       1557.95        47.19 o                         
  30   5  -1        146.22        186.93        19.34 o                         
  31   5  -1        167.08        153.67        18.56 o                         
  32   5  -1         73.14         85.58        19.52 o                         
  33   5  -1        116.32        160.20        20.94 o                         
  34   5  -1        241.95        269.83        23.77 o                         
  35   5  -1         19.07         35.73        21.75 o                         
  36   5  -1        133.15        143.42        21.76 o                         
  37   5  -1        103.29        161.17        28.15 o                         
  38   5  -1         18.54         49.68        29.92 o                         
  39   5  -1        171.60        232.59        33.50 o                         
  40   5  -1        535.50        560.54        34.39 o                         
  41   5  -1        242.98        214.66        26.18 o                         
  42   5  -1         17.23         10.82        35.50 o                         
  43   5  -1        107.50         86.78        23.60 o                         
  44   5  -1         98.00         70.92        24.57 o                         
  45   5  -1         89.21        106.65        26.62 o                         
  46   5  -1        187.01        189.04        27.53 o                         
  47   5  -1        460.63        441.33        43.63 o                         
  48   5  -1        242.46        246.32        33.45 o                         
  49   5  -1        609.37        601.25        36.64 o                         
  50   5  -1        199.29        229.66        43.91 o                         
  51   5  -1        258.34        341.04        44.83 o                         
  52   5  -1        422.64        393.41        59.02 o                         
  53   5  -1        178.82        171.51        49.33 o                         
  54   5  -1        176.36        101.80        92.45 o                         
  55   5  -1        166.94        193.61        64.54 o                         
   1   6  -1         92.64        108.45        13.50 o                         
   2   6  -1        327.93        328.34        16.40 o                         
   3   6  -1        139.83        152.55        13.90 o                         
   4   6  -1         31.29         48.61        13.14 o                         
   5   6  -1       2495.80       2311.21        47.65 o                         
   6   6  -1        285.80        281.64        16.11 o                         
   7   6  -1        194.98        208.71        15.32 o                         
   8   6  -1       1012.55        926.08        27.38 o                         
   9   6  -1         38.86         45.99        13.65 o                         
  10   6  -1         56.33         62.72        13.81 o                         
  11   6  -1        417.08        439.97        22.21 o                         
  12   6  -1        208.69        220.09        19.23 o                         
  13   6  -1        812.81        791.27        25.19 o                         
  14   6  -1        450.29        478.60        20.00 o                         
  15   6  -1         23.95         14.73        13.65 o                         
  16   6  -1          9.12          6.18        19.59 o                         
  17   6  -1        163.42        138.79        18.24 o                         
  18   6  -1        892.03        850.10        29.52 o                         
  19   6  -1        291.53        311.43        21.06 o                         
  20   6  -1        617.15        597.83        26.96 o                         
  21   6  -1        529.25        530.95        30.39 o                         
  22   6  -1        451.63        436.27        26.27 o                         
  23   6  -1        647.76        734.26        32.63 o                         
  24   6  -1        926.83        966.21        43.04 o                         
  25   6  -1        259.74        316.44        24.45 o                         
  26   6  -1        680.53        710.03        31.48 o                         
  27   6  -1        279.42        275.78        25.41 o                         
  28   6  -1        329.30        327.22        28.32 o                         
  29   6  -1         93.47        145.39        24.31 o                         
  30   6  -1         94.95         88.01        22.48 o                         
  31   6  -1        569.17        531.47        30.11 o                         
  32   6  -1        375.20        336.60        34.37 o                         
  33   6  -1        230.69        228.27        28.10 o                         
  34   6  -1         67.26         55.78        23.77 o                         
  35   6  -1         65.71        134.48        27.83 o                         
  36   6  -1          7.20        -23.63        23.63 o                         
  37   6  -1         88.99         61.91        33.53 o                         
  38   6  -1         92.33        103.79        54.06 o                         
  39   6  -1        172.04        235.70        44.87 o                         
  40   6  -1        638.66        567.48        45.97 o                         
  41   6  -1        162.85        173.38        65.20 o                         
  42   6  -1        186.98        188.53        40.26 o                         
  43   6  -1         83.04        155.02        37.76 o                         
  44   6  -1        339.79        521.57        63.73 o                         
  45   6  -1        869.38        827.12        55.64 o                         
  46   6  -1        368.16        348.22        51.10 o                         
  47   6  -1         61.89        118.06        35.00 o                         
  48   6  -1        407.79        336.66        55.65 o                         
   1   7  -1         79.23         69.05        17.33 o                         
   2   7  -1         37.20         83.05        17.44 o                         
   3   7  -1         91.11         85.90        19.12 o                         
   4   7  -1          0.77         36.32        24.18 o                         
   5   7  -1        335.96        280.78        21.87 o                         
   6   7  -1         57.43         65.13        18.88 o                         
   7   7  -1         56.12         80.38        18.83 o                         
   8   7  -1        291.52        279.29        24.85 o                         
   9   7  -1         32.69         39.22        21.40 o                         
  10   7  -1         27.34          4.80        18.97 o                         
  11   7  -1        170.03        150.17        21.22 o                         
  12   7  -1        143.74        110.65        20.33 o                         
  13   7  -1          3.78          8.03        19.43 o                         
  14   7  -1         67.32         34.55        24.36 o                         
  15   7  -1         11.83        -34.93        36.66 o                         
  16   7  -1         19.56         15.01        19.34 o                         
  17   7  -1         68.70         71.80        19.11 o                         
  18   7  -1         40.28         70.54        23.03 o                         
  19   7  -1         63.04        107.49        23.78 o                         
  20   7  -1        208.14        203.33        25.44 o                         
  21   7  -1         31.54         16.69        23.96 o                         
  22   7  -1          7.81        -16.99        29.26 o                         
  23   7  -1         17.13         22.73        26.24 o                         
  24   7  -1        206.05        220.39        30.41 o                         
  25   7  -1         82.84        135.95        35.75 o                         
  26   7  -1        123.21         98.74        27.65 o                         
  27   7  -1        185.23        220.93        32.05 o                         
  28   7  -1        107.01         55.73        30.78 o                         
  29   7  -1          6.29         50.79        32.07 o                         
  30   7  -1         71.86         74.53        40.40 o                         
  31   7  -1        393.86        296.49        40.67 o                         
  32   7  -1         88.29         59.86        70.02 o                         
  33   7  -1         31.22         35.84        36.09 o                         
  34   7  -1         49.22         74.82        36.26 o                         
  35   7  -1        142.93        228.68        44.45 o                         
  36   7  -1        424.35        528.87        70.39 o                         
  37   7  -1         20.88         -0.94        36.89 o                         
  38   7  -1         65.00         64.46        56.34 o                         
   1   8  -1        154.85        104.74        46.58 o                         
   2   8  -1         52.31         62.03        25.32 o                         
   3   8  -1        233.90        217.07        33.66 o                         
   4   8  -1        773.93        619.01        34.46 o                         
   5   8  -1          8.77         41.23        27.99 o                         
   6   8  -1          3.31         -2.17        32.46 o                         
   7   8  -1        486.38        421.74        41.21 o                         
   8   8  -1          2.77         23.15        33.80 o                         
   9   8  -1        100.34         78.86        36.02 o                         
  10   8  -1         36.08         34.48        33.02 o                         
  11   8  -1        133.93        184.34        41.90 o                         
  12   8  -1        471.77        410.26        36.94 o                         
  13   8  -1         96.73         71.77        38.13 o                         
  14   8  -1         30.00         49.77        33.85 o                         
  15   8  -1        127.13        119.29        37.01 o                         
  16   8  -1        442.50        391.56        49.27 o                         
  17   8  -1         62.05        139.94        36.51 o                         
  18   8  -1         58.38         66.05        34.49 o                         
  19   8  -1         76.69         78.31        35.71 o                         
  20   8  -1        382.15        364.36        42.83 o                         
  21   8  -1        145.99        177.70        43.43 o                         
  22   8  -1        130.94        175.84        38.52 o                         
  12   0   0         50.43         66.03         5.85 o                         
  14   0   0        385.82        369.88        11.48 o                         
  16   0   0      24679.33      24463.07       471.16 o                         
  18   0   0        199.48        200.08        10.41 o                         
  20   0   0        520.45        418.99        17.77 o                         
  22   0   0        853.43        817.47        28.52 o                         
  24   0   0       1905.80       2011.44        60.08 o                         
  26   0   0       1321.74       1321.71        42.62 o                         
  28   0   0        718.51        789.79        29.17 o                         
  30   0   0        196.66        238.63        19.40 o                         
  32   0   0       7797.03       7741.53       217.18 o                         
  34   0   0       1273.25       1273.57        45.29 o                         
  36   0   0        126.29        151.07        21.13 o                         
  38   0   0        731.08        711.57        39.45 o                         
  40   0   0         77.65         71.28        28.83 o                         
  42   0   0       2297.58       2266.86        75.17 o                         
  44   0   0        498.08        443.88        29.37 o                         
  46   0   0        234.04        227.07        26.18 o                         
  48   0   0       3134.27       3025.52        99.67 o                         
  50   0   0        104.46        153.33        29.45 o                         
  52   0   0       3282.28       2938.65        98.66 o                         
  54   0   0         31.51         71.30        34.74 o                         
  56   0   0        149.97        140.14        25.70 o                         
  58   0   0         12.56         -3.92        38.39 o                         
  60   0   0        233.08        183.55        31.57 o                         
  62   0   0          0.02        -40.78        46.22 o                         
  64   0   0          0.27         51.65        59.04 o                         
  66   0   0          2.18        -38.20        49.39 o                         
  68   0   0         10.76        111.63        85.47 o                         
   1   1   0         64.31         25.53        13.54 o                         
   3   1   0        480.56        237.22        17.44 o                         
   4   1   0         33.19         29.66         2.73 o                         
   5   1   0       1079.94        953.90        15.21 o                         
   6   1   0        764.77        772.52        12.89 o                         
   7   1   0        640.65        562.96        10.56 o                         
   8   1   0         38.25         41.82         2.42 o                         
   9   1   0        179.70        148.22         5.43 o                         
  10   1   0       2924.11       2450.63        34.40 o                         
  11   1   0       1293.36       1268.01        18.18 o                         
  12   1   0         19.57         27.30         3.39 o                         
  13   1   0       1944.34       1843.20        26.72 o                         
  14   1   0       2371.89       2199.60        33.12 o                         
  15   1   0       1238.21       1194.66        19.23 o                         
  16   1   0        904.48        787.35        15.10 o                         
  17   1   0         76.82         75.96         5.88 o                         
  18   1   0        714.16        629.39        11.99 o                         
  19   1   0        211.57        231.62         7.29 o                         
  20   1   0         29.72         26.67         4.78 o                         
  21   1   0        165.81        177.97         7.51 o                         
  22   1   0       1125.23       1123.79        24.09 o                         
  23   1   0      10164.99      10506.11       205.08 o                         
  24   1   0       3424.84       3585.39        72.86 o                         
  25   1   0        797.11        864.07        21.59 o                         
  26   1   0        792.85        860.40        21.91 o                         
  27   1   0       1213.22       1215.84        31.33 o                         
  28   1   0        431.78        476.81        20.54 o                         
  29   1   0         72.93         75.33         8.19 o                         
  30   1   0        347.72        416.83        15.36 o                         
  31   1   0       4085.07       4477.93        91.38 o                         
  32   1   0        493.33        580.31        18.68 o                         
  33   1   0        465.08        445.01        16.08 o                         
  34   1   0         99.07        165.87        15.27 o                         
  35   1   0        220.89        226.06        13.27 o                         
  36   1   0        176.59        182.94        13.44 o                         
  37   1   0        115.64        115.78        11.80 o                         
  38   1   0        839.40        870.55        24.98 o                         
  39   1   0        235.23        279.47        15.12 o                         
  40   1   0         65.16        113.29        13.37 o                         
  41   1   0        285.87        302.64        15.99 o                         
  42   1   0        156.63        148.53        14.14 o                         
  43   1   0        519.10        553.65        21.42 o                         
  44   1   0       1676.60       1571.25        38.01 o                         
  45   1   0         72.32        162.30        15.46 o                         
  46   1   0       1014.26       1114.23        32.38 o                         
  47   1   0       4208.41       3923.28        79.43 o                         
  48   1   0        118.26        250.91        18.36 o                         
  49   1   0        828.86        876.11        43.22 o                         
  50   1   0       1150.55       1165.87        35.65 o                         
  51   1   0         91.39        166.52        19.93 o                         
  52   1   0       2280.94       2150.71        56.26 o                         
  53   1   0        341.19        444.32        30.76 o                         
  54   1   0        186.88        239.70        23.66 o                         
  55   1   0       2888.92       2642.90        66.80 o                         
  56   1   0          0.59         86.27        33.05 o                         
  57   1   0         88.40         98.07        23.98 o                         
  58   1   0          2.12         44.83        25.85 o                         
  59   1   0         74.41        108.46        28.17 o                         
  60   1   0        127.12         99.06        28.60 o                         
  61   1   0        252.91        232.59        31.89 o                         
  62   1   0        269.12        190.45        29.09 o                         
  63   1   0          1.07         17.05        29.49 o                         
  64   1   0         25.03         47.03        32.42 o                         
  65   1   0         13.82         46.23        37.05 o                         
  66   1   0         28.04          7.39        37.09 o                         
  67   1   0          0.00          5.90        54.90 o                         
  68   1   0         62.51        105.23        98.12 o                         
  69   1   0         60.43          8.37        81.98 o                         
   0   2   0      60856.47      62146.84      1033.33 o                         
   1   2   0       1176.21       1184.25        16.52 o                         
   2   2   0       5764.46       5940.23        68.58 o                         
   3   2   0      36794.48      37110.38       450.93 o                         
   4   2   0        740.29        698.67        16.12 o                         
   5   2   0      24015.37      23731.95       309.65 o                         
   6   2   0       7866.30       8001.02       114.55 o                         
   7   2   0       6472.97       6210.38        82.09 o                         
   8   2   0       2026.03       2097.42        30.03 o                         
   9   2   0       1145.84       1109.91        19.43 o                         
  10   2   0       3206.15       3199.97        44.85 o                         
  11   2   0       1014.03        965.67        15.35 o                         
  12   2   0        823.28        749.76        13.02 o                         
  13   2   0        255.16        215.70         6.38 o                         
  14   2   0        475.22        460.52         9.66 o                         
  15   2   0        232.05        214.09         7.53 o                         
  16   2   0        155.88        147.80         6.12 o                         
  17   2   0         36.22         40.32         4.85 o                         
  18   2   0        517.70        492.03        11.05 o                         
  19   2   0        117.77        126.68         5.65 o                         
  20   2   0       1018.60       1019.59        18.59 o                         
  21   2   0         22.85         21.13         5.13 o                         
  22   2   0          1.28          3.14         5.12 o                         
  23   2   0         85.45        112.21         6.82 o                         
  24   2   0        133.70        145.27         7.79 o                         
  25   2   0       1029.64       1137.09        25.29 o                         
  26   2   0       2226.61       2274.37        45.08 o                         
  27   2   0         12.25         64.33        17.60 o                         
  28   2   0       1589.09       1703.19        38.54 o                         
  29   2   0       1664.58       1573.00        36.86 o                         
  30   2   0        133.95        164.63        14.92 o                         
  31   2   0          1.96          7.38        10.44 o                         
  32   2   0        513.13        500.07        19.87 o                         
  33   2   0        260.52        313.66        21.77 o                         
  34   2   0        374.61        409.23        19.72 o                         
  35   2   0         69.47         80.18        13.67 o                         
  36   2   0        480.11        522.32        23.35 o                         
  37   2   0          5.19         17.37        17.10 o                         
  38   2   0        858.75        865.68        30.48 o                         
  39   2   0        453.90        425.07        27.17 o                         
  40   2   0        290.02        338.19        20.89 o                         
  41   2   0        138.45        169.23        18.17 o                         
  42   2   0        338.11        387.83        23.14 o                         
  43   2   0          5.52         36.96        16.79 o                         
  44   2   0         61.03         65.31        17.55 o                         
  45   2   0        410.60        445.82        25.37 o                         
  46   2   0         93.86        109.17        19.52 o                         
  47   2   0         34.07        105.11        20.08 o                         
  48   2   0       3396.53       3307.20        83.97 o                         
  49   2   0       1281.17       1355.36        47.61 o                         
  50   2   0        814.18        801.66        36.36 o                         
  51   2   0        467.45        468.14        28.55 o                         
  52   2   0        498.82        496.48        29.39 o                         
  53   2   0         20.66         54.61        22.78 o                         
  54   2   0        109.46        129.69        32.56 o                         
  55   2   0        375.90        426.41        29.69 o                         
  56   2   0        976.81       1017.44        45.49 o                         
  57   2   0         62.66        151.09        28.01 o                         
  58   2   0        130.29        127.87        28.39 o                         
  59   2   0          0.99         44.07        27.41 o                         
  60   2   0        446.93        404.18        44.32 o                         
  61   2   0         40.57         83.63        37.69 o                         
  62   2   0         36.46        -15.26        30.48 o                         
  63   2   0          0.38         13.00        32.56 o                         
  64   2   0         79.88         83.07        32.43 o                         
  65   2   0         42.82        -37.34        37.34 o                         
  66   2   0         12.71         78.73        43.34 o                         
  67   2   0        124.35        115.50        42.24 o                         
   0   3   0        531.54        498.78        13.36 o                         
   1   3   0       1138.69       1071.20        15.76 o                         
   2   3   0        303.09        297.59         7.09 o                         
   3   3   0        683.90        669.11        11.83 o                         
   4   3   0       2290.16       2194.86        32.73 o                         
   5   3   0        363.78        372.81         9.12 o                         
   6   3   0        580.49        556.06        15.09 o                         
   7   3   0          5.50         16.73         4.72 o                         
   8   3   0         23.99         22.13         8.65 o                         
   9   3   0        818.81        806.37        16.28 o                         
  10   3   0       1105.13       1035.35        19.57 o                         
  11   3   0          5.02         15.08         5.06 o                         
  12   3   0        624.16        631.69        13.85 o                         
  13   3   0        156.06        158.56         6.69 o                         
  14   3   0        489.65        469.65        11.27 o                         
  15   3   0        434.28        388.20        10.84 o                         
  16   3   0         64.45         61.55         6.98 o                         
  17   3   0        326.45        300.17        10.48 o                         
  18   3   0        796.83        785.19        16.30 o                         
  19   3   0        116.05        127.23         6.98 o                         
  20   3   0         25.87         34.81         6.38 o                         
  21   3   0         21.36         27.58         7.39 o                         
  22   3   0       1223.08       1165.11        25.46 o                         
  23   3   0       1334.07       1376.15        35.09 o                         
  24   3   0          1.31         28.15         8.91 o                         
  25   3   0       3062.02       2941.76        62.76 o                         
  26   3   0       2391.84       2276.85        50.78 o                         
  27   3   0         33.16         51.25         9.23 o                         
  28   3   0       3228.35       3051.91        60.12 o                         
  29   3   0         57.19         80.08        10.81 o                         
  30   3   0          3.82         -1.77        10.23 o                         
  31   3   0        521.17        507.86        19.54 o                         
  32   3   0         14.88          4.48        10.87 o                         
  33   3   0        335.64        335.62        17.90 o                         
  34   3   0         12.53         13.29        12.98 o                         
  35   3   0        587.01        629.85        37.05 o                         
  36   3   0         33.21         26.91        13.37 o                         
  37   3   0         14.92         38.64        14.69 o                         
  38   3   0        536.55        550.31        26.65 o                         
  39   3   0        632.45        671.96        27.72 o                         
  40   3   0         96.46         91.01        16.04 o                         
  41   3   0         73.99         63.37        16.91 o                         
  42   3   0        814.88        743.58        32.83 o                         
  43   3   0        253.18        273.69        25.97 o                         
  44   3   0        134.78        191.63        22.22 o                         
  45   3   0        497.12        512.64        28.58 o                         
  46   3   0        226.47        233.80        22.38 o                         
  47   3   0        626.31        598.87        30.75 o                         
  48   3   0         37.89         94.75        21.21 o                         
  49   3   0       1422.29       1331.84        52.92 o                         
  50   3   0        615.55        584.35        32.71 o                         
  51   3   0        118.10        150.06        28.70 o                         
  52   3   0        180.46        273.23        47.91 o                         
  53   3   0        843.21        895.23        41.25 o                         
  54   3   0        558.78        601.07        44.57 o                         
  55   3   0        127.79        180.28        28.36 o                         
  56   3   0        473.70        534.87        42.15 o                         
  57   3   0        264.10        369.32        38.69 o                         
  58   3   0        186.37        207.68        34.23 o                         
  59   3   0        515.79        446.04        50.86 o                         
  60   3   0        236.83        167.66        50.35 o                         
  61   3   0          4.63        -51.76        51.76 o                         
  62   3   0         99.81         73.84        49.67 o                         
  63   3   0         41.75        -14.91        37.07 o                         
  64   3   0          4.69         13.81        38.04 o                         
  65   3   0         13.45        -47.19        47.19 o                         
   0   4   0       1546.21       1568.73        32.29 o                         
   1   4   0        314.22        408.89        17.03 o                         
   2   4   0      15727.06      15033.40       197.71 o                         
   3   4   0        611.02        610.56        21.78 o                         
   4   4   0         89.69        101.23         8.22 o                         
   5   4   0        543.29        498.27        15.31 o                         
   6   4   0       2578.76       2468.11        38.10 o                         
   7   4   0       4382.82       4183.79        68.78 o                         
   8   4   0        108.97        121.86         7.23 o                         
   9   4   0       1642.43       1545.02        41.20 o                         
  10   4   0        198.55        231.42        12.09 o                         
  11   4   0         42.10         41.86         7.87 o                         
  12   4   0        156.42        171.45        12.20 o                         
  13   4   0         50.76         53.74         7.84 o                         
  14   4   0        369.70        390.36        13.92 o                         
  15   4   0        629.99        624.35        16.81 o                         
  16   4   0        325.48        310.11        11.77 o                         
  17   4   0        506.60        540.03        15.98 o                         
  18   4   0        589.94        652.79        23.90 o                         
  19   4   0        706.76        713.47        21.91 o                         
  20   4   0        134.24        158.07        11.49 o                         
  21   4   0       3658.51       3689.45        71.37 o                         
  22   4   0        475.60        523.08        17.27 o                         
  23   4   0       2269.10       2301.58        44.53 o                         
  24   4   0        331.29        342.98        14.34 o                         
  25   4   0         29.18         54.91        11.47 o                         
  26   4   0        939.27        942.17        26.68 o                         
  27   4   0        256.82        303.03        15.77 o                         
  28   4   0        568.07        563.73        21.00 o                         
  29   4   0       1536.02       1577.85        40.63 o                         
  30   4   0       1023.17       1055.57        29.49 o                         
  31   4   0        224.08        288.44        17.77 o                         
  32   4   0         33.81         48.91        15.22 o                         
  33   4   0        297.37        322.96        19.61 o                         
  34   4   0         18.60         46.65        21.45 o                         
  35   4   0        803.70        844.77        37.26 o                         
  36   4   0         42.53         97.96        17.13 o                         
  37   4   0        300.40        293.85        20.87 o                         
  38   4   0        455.29        459.53        28.33 o                         
  39   4   0        106.12        119.48        17.72 o                         
  40   4   0          7.85         18.63        17.56 o                         
  41   4   0          6.01          4.19        18.06 o                         
  42   4   0         50.11         80.59        19.79 o                         
  43   4   0        133.21        182.92        24.79 o                         
  44   4   0         49.04         78.63        21.94 o                         
  45   4   0        950.98        942.88        42.61 o                         
  46   4   0        229.95        222.64        25.60 o                         
  47   4   0        569.75        526.74        32.51 o                         
  48   4   0          9.11         11.34        25.70 o                         
  49   4   0        189.54        273.58        30.71 o                         
  50   4   0         65.91        100.49        35.81 o                         
  51   4   0        540.96        536.44        37.70 o                         
  52   4   0        423.46        495.12        51.10 o                         
  53   4   0        884.82        852.10        68.99 o                         
  54   4   0         53.70        186.97        37.22 o                         
  55   4   0         23.81         57.17        36.92 o                         
  56   4   0         79.99        159.43        35.56 o                         
  57   4   0          3.09         38.32        36.91 o                         
  58   4   0         35.94         87.14        39.22 o                         
  59   4   0        199.01        202.07        43.86 o                         
  60   4   0         98.46        146.35        42.59 o                         
  61   4   0          2.83        -59.72        88.96 o                         
   0   5   0        941.66        988.76        29.25 o                         
   1   5   0         76.42        104.07         8.07 o                         
   2   5   0          2.83         29.05         7.90 o                         
   3   5   0         43.57         65.73         8.31 o                         
   4   5   0          8.77         28.76         7.91 o                         
   5   5   0         95.76        105.98         9.37 o                         
   6   5   0          0.00          6.82         8.77 o                         
   7   5   0         73.94         80.47         9.60 o                         
   8   5   0        210.63        214.09        11.95 o                         
   9   5   0         50.61         37.79         9.91 o                         
  10   5   0         19.74         18.72        11.09 o                         
  11   5   0        176.62        145.37        11.37 o                         
  12   5   0         30.85         37.66        10.21 o                         
  13   5   0          0.23          4.92        10.29 o                         
  14   5   0         60.52         78.32        11.88 o                         
  15   5   0         20.51         23.33        11.77 o                         
  16   5   0        246.50        252.73        14.01 o                         
  17   5   0          0.09         17.05        11.29 o                         
  18   5   0          1.13         11.82        11.68 o                         
  19   5   0         74.69         95.89        13.14 o                         
  20   5   0        135.83        161.29        15.90 o                         
  21   5   0         10.88          0.65        17.13 o                         
  22   5   0        470.46        480.81        21.97 o                         
  23   5   0         11.50         38.00        14.71 o                         
  24   5   0         84.03         88.42        15.64 o                         
  25   5   0         35.59         27.60        14.98 o                         
  26   5   0         39.18         54.33        15.10 o                         
  27   5   0         44.48         85.78        18.14 o                         
  28   5   0        232.40        258.14        20.83 o                         
  29   5   0         67.21         71.21        19.22 o                         
  30   5   0        185.84        206.28        21.51 o                         
  31   5   0        103.78        130.82        20.80 o                         
  32   5   0       1215.25       1208.54        42.43 o                         
  33   5   0        736.76        772.96        33.99 o                         
  34   5   0        229.93        283.05        23.37 o                         
  35   5   0          0.40         20.94        20.09 o                         
  36   5   0        193.64        193.73        23.31 o                         
  37   5   0         18.16         13.74        21.69 o                         
  38   5   0        153.88        161.03        24.01 o                         
  39   5   0          1.74         -3.02        22.51 o                         
  40   5   0        193.14        199.24        26.27 o                         
  41   5   0          2.22          9.10        22.09 o                         
  42   5   0        115.07         82.72        26.73 o                         
  43   5   0        297.10        250.03        34.60 o                         
  44   5   0        275.56        290.16        30.48 o                         
  45   5   0       1024.92        976.44        58.29 o                         
  46   5   0        506.26        524.78        36.03 o                         
  47   5   0          8.01         37.69        34.37 o                         
  48   5   0          3.50          8.55        29.06 o                         
  49   5   0        171.07        251.21        35.07 o                         
  50   5   0        640.56        608.65        38.59 o                         
  51   5   0         72.49         29.22        32.33 o                         
  52   5   0         54.45          4.39        70.91 o                         
  53   5   0          1.14        -18.37        36.70 o                         
  54   5   0         24.26          9.83        42.24 o                         
  55   5   0        118.83        138.61        43.03 o                         
  56   5   0         40.90         54.65        51.89 o                         
   0   6   0         90.54         94.67        20.61 o                         
   1   6   0          5.44         18.86        14.06 o                         
   2   6   0        249.44        288.01        16.62 o                         
   3   6   0          0.94         25.56        13.17 o                         
   4   6   0          6.33         24.03        12.90 o                         
   5   6   0         12.18         10.54        12.31 o                         
   6   6   0          2.87         -9.92        13.21 o                         
   7   6   0         47.49         45.42        13.30 o                         
   8   6   0         48.33         46.82        13.70 o                         
   9   6   0         21.84         34.71        13.66 o                         
  10   6   0         62.45         50.28        14.23 o                         
  11   6   0         48.32         40.51        13.74 o                         
  12   6   0        139.73        159.35        14.82 o                         
  13   6   0         54.79         48.66        13.29 o                         
  14   6   0        167.03        182.75        15.53 o                         
  15   6   0        290.34        267.66        17.22 o                         
  16   6   0          3.01          1.45        13.04 o                         
  17   6   0         32.39         33.94        13.77 o                         
  18   6   0        453.85        474.20        20.93 o                         
  19   6   0        322.05        326.44        19.09 o                         
  20   6   0        652.30        635.03        29.43 o                         
  21   6   0        573.91        585.74        28.49 o                         
  22   6   0        121.92        122.88        35.49 o                         
  23   6   0        726.78        707.21        32.14 o                         
  24   6   0          0.12        -19.52        19.52 o                         
  25   6   0         13.51         22.50        18.51 o                         
  26   6   0          6.35         39.06        20.30 o                         
  27   6   0         70.58        107.01        21.86 o                         
  28   6   0        221.33        223.47        28.54 o                         
  29   6   0        223.16        225.14        24.58 o                         
  30   6   0        569.35        532.69        29.66 o                         
  31   6   0         26.14         18.73        27.12 o                         
  32   6   0          5.98        -23.73        35.75 o                         
  33   6   0          1.60         64.42        26.92 o                         
  34   6   0         61.52         67.19        25.62 o                         
  35   6   0        192.03        194.94        35.87 o                         
  36   6   0          2.41         24.00        35.26 o                         
  37   6   0        118.85        130.19        36.13 o                         
  38   6   0          9.77        -17.00        29.71 o                         
  39   6   0        110.95        125.94        37.26 o                         
  40   6   0        146.95        202.73        32.01 o                         
  41   6   0         27.93         87.63        35.76 o                         
  42   6   0         38.04        103.49        32.22 o                         
  43   6   0        267.61        256.16        32.25 o                         
  44   6   0          6.61         78.42        31.26 o                         
  45   6   0         34.01         -0.58        31.97 o                         
  46   6   0        236.10        349.83        41.30 o                         
  47   6   0       2252.52       1895.92        87.86 o                         
  48   6   0        782.27        743.92        50.74 o                         
  49   6   0        360.63        410.22        77.21 o                         
   0   7   0        183.77        215.55        29.99 o                         
   1   7   0          6.48         30.92        19.72 o                         
   2   7   0         13.01         54.53        20.34 o                         
   3   7   0        200.00        160.49        21.22 o                         
   4   7   0          4.76        -19.37        19.37 o                         
   5   7   0         59.27         64.23        20.86 o                         
   6   7   0        146.81        149.47        21.51 o                         
   7   7   0        212.43        201.32        22.74 o                         
   8   7   0         67.68         86.90        22.70 o                         
   9   7   0          9.52        -19.58        20.43 o                         
  10   7   0         62.77         -0.13        18.11 o                         
  11   7   0         23.07         25.28        17.98 o                         
  12   7   0         13.43         60.31        18.89 o                         
  13   7   0         55.68         66.29        18.53 o                         
  14   7   0          0.26        -13.10        17.06 o                         
  15   7   0         18.81         30.85        18.00 o                         
  16   7   0          1.78         -0.71        19.21 o                         
  17   7   0        169.64        167.61        20.61 o                         
  18   7   0        368.58        320.53        23.61 o                         
  19   7   0        110.56         90.28        19.45 o                         
  20   7   0          2.87         10.29        20.72 o                         
  21   7   0         73.03         68.26        20.89 o                         
  22   7   0        238.04        250.42        23.86 o                         
  23   7   0          3.67         10.42        25.12 o                         
  24   7   0        369.67        338.70        29.27 o                         
  25   7   0         19.14          4.54        29.67 o                         
  26   7   0        135.86        113.90        23.90 o                         
  27   7   0         64.08         86.34        26.76 o                         
  28   7   0         89.25         89.44        26.46 o                         
  29   7   0         10.89          3.99        25.01 o                         
  30   7   0         20.70         10.68        30.13 o                         
  31   7   0         17.09         48.60        31.33 o                         
  32   7   0        124.86        128.06        32.96 o                         
  33   7   0         99.18        109.99        33.49 o                         
  34   7   0        228.16        224.56        42.04 o                         
  35   7   0         14.43         52.28        32.27 o                         
  36   7   0        391.71        417.08        47.97 o                         
  37   7   0         18.91         34.63        37.46 o                         
  38   7   0          3.86         47.64        39.75 o                         
  39   7   0          4.19        -36.49        36.49 o                         
   0   8   0        414.95        333.88        54.04 o                         
   1   8   0        228.71        174.37        37.66 o                         
   2   8   0         42.97         58.34        29.66 o                         
   3   8   0         79.90         73.09        31.08 o                         
   4   8   0        306.74        240.49        33.14 o                         
   5   8   0        137.43        108.18        25.88 o                         
   6   8   0          6.65         -8.86        25.60 o                         
   7   8   0         12.25        -12.13        32.66 o                         
   8   8   0        102.81        104.55        35.71 o                         
   9   8   0          0.03         71.68        28.49 o                         
  10   8   0        530.71        462.41        35.26 o                         
  11   8   0        210.35        190.28        29.23 o                         
  12   8   0        260.46        260.42        31.23 o                         
  13   8   0          4.15          7.87        27.00 o                         
  14   8   0          0.00         47.72        26.95 o                         
  15   8   0        263.41        334.02        50.15 o                         
  16   8   0         41.36          5.48        29.89 o                         
  17   8   0        681.21        650.39        90.50 o                         
  18   8   0        111.37         99.39        36.36 o                         
  19   8   0        296.32        314.25        51.43 o                         
  20   8   0        243.89        218.45        43.66 o                         
  21   8   0         14.25         47.78        39.33 o                         
  22   8   0          0.24        102.26        42.49 o                         
  23   8   0        845.91        693.46        48.80 o                         
   8   0   1       2650.74       1723.32        83.72 o                         
  10   0   1       8781.91       7888.07       142.96 o                         
  12   0   1        566.07        452.80        10.57 o                         
  14   0   1       3868.04       3708.30        74.65 o                         
  16   0   1       1811.96       1663.85        56.70 o                         
  18   0   1       5496.13       4951.49       106.40 o                         
  20   0   1        142.20        128.48         8.49 o                         
  22   0   1       7729.44       7834.55       168.49 o                         
  24   0   1       1896.74       1976.93        55.34 o                         
  26   0   1        147.84        184.03        15.10 o                         
  28   0   1       1201.03       1175.54        48.05 o                         
  30   0   1       1861.95       1986.79        63.10 o                         
  32   0   1       2263.04       2353.97        72.49 o                         
  34   0   1       2351.43       2436.40        75.17 o                         
  36   0   1        382.94        425.39        44.45 o                         
  38   0   1        522.87        501.46        29.07 o                         
  40   0   1         78.15        136.47        21.97 o                         
  42   0   1       1682.39       1511.88        56.69 o                         
  44   0   1       1187.82       1152.36        48.63 o                         
  46   0   1        439.85        382.93        31.51 o                         
  48   0   1        719.49        638.00        45.13 o                         
  50   0   1        649.27        641.84        40.18 o                         
  52   0   1       5443.61       5242.54       158.99 o                         
  54   0   1        755.77        718.52        45.23 o                         
  56   0   1        353.32        341.96        39.17 o                         
  58   0   1         27.43        -23.75        40.86 o                         
  60   0   1          7.37        -52.12        52.16 o                         
  62   0   1         21.73         57.28        69.54 o                         
  64   0   1        292.64        276.26        49.01 o                         
  66   0   1         13.67         17.90        43.26 o                         
  68   0   1        193.96        155.01        44.74 o                         
   1   1   1        916.76        876.36        15.25 o                         
   2   1   1       5236.16       5054.76        85.62 o                         
   3   1   1        858.88        746.64        13.89 o                         
   4   1   1        177.18        146.86         3.43 o                         
   5   1   1       1250.71       1111.85        16.06 o                         
   6   1   1       1321.87       1194.34        18.11 o                         
   7   1   1        228.67        205.39         5.22 o                         
   8   1   1       1596.51       1471.76        20.64 o                         
   9   1   1        279.82        276.78         6.09 o                         
  10   1   1        354.05        345.01         7.22 o                         
  11   1   1         88.74         87.27         5.05 o                         
  12   1   1       3887.08       3594.25        48.48 o                         
  13   1   1        952.78        972.12        16.79 o                         
  14   1   1        136.85        141.32         6.02 o                         
  15   1   1        406.32        366.30         9.68 o                         
  16   1   1       1562.50       1454.30        25.24 o                         
  17   1   1        133.38        122.40         6.24 o                         
  18   1   1         68.33         66.29         6.51 o                         
  19   1   1         17.01         33.40         5.93 o                         
  20   1   1       2758.65       2728.04        55.77 o                         
  21   1   1       2956.11       2924.02        55.18 o                         
  22   1   1       6444.01       6514.83       118.76 o                         
  23   1   1        519.95        591.85        19.77 o                         
  24   1   1       1418.42       1451.34        30.04 o                         
  25   1   1        424.35        443.44        13.51 o                         
  26   1   1          7.89         13.60         7.54 o                         
  27   1   1        711.36        742.54        21.91 o                         
  28   1   1       5351.97       5585.30       111.20 o                         
  29   1   1       1195.28       1305.50        30.95 o                         
  30   1   1        841.45       1003.27        25.83 o                         
  31   1   1        186.30        183.54        10.08 o                         
  32   1   1         51.95         54.32         9.62 o                         
  33   1   1        363.82        352.52        14.18 o                         
  34   1   1       2110.25       2131.71        44.48 o                         
  35   1   1        227.63        277.47        14.04 o                         
  36   1   1        924.44        886.86        24.80 o                         
  37   1   1        282.84        286.05        14.95 o                         
  38   1   1        127.77        131.07        12.74 o                         
  39   1   1         94.74        121.69        18.24 o                         
  40   1   1        104.10        104.32        14.16 o                         
  41   1   1         77.52         65.76        13.93 o                         
  42   1   1        258.47        275.64        18.15 o                         
  43   1   1        476.48        470.59        21.55 o                         
  44   1   1       1194.54       1054.59        45.37 o                         
  45   1   1         53.24        108.33        16.95 o                         
  46   1   1       1230.18       1236.72        43.18 o                         
  47   1   1        376.75        370.70        22.63 o                         
  48   1   1        109.98        177.55        32.78 o                         
  49   1   1        129.10        200.06        21.48 o                         
  50   1   1       3323.03       3083.62        72.45 o                         
  51   1   1       1314.13       1364.88        42.63 o                         
  52   1   1       1226.46       1186.32        41.69 o                         
  53   1   1        160.48        187.32        23.77 o                         
  54   1   1        690.81        669.70        34.97 o                         
  55   1   1        463.24        439.16        28.91 o                         
  56   1   1        204.07        274.92        24.48 o                         
  57   1   1        481.95        471.72        27.43 o                         
  58   1   1        435.73        458.93        30.40 o                         
  59   1   1        151.98        161.04        25.10 o                         
  60   1   1         49.69         54.25        27.98 o                         
  61   1   1         57.51         16.49        25.29 o                         
  62   1   1        182.01        148.26        29.31 o                         
  63   1   1          6.52         31.24        28.48 o                         
  64   1   1          6.73         15.29        27.49 o                         
  65   1   1          1.42          7.89        36.10 o                         
  66   1   1         38.14         67.61        45.09 o                         
  67   1   1         14.29         57.36        40.92 o                         
  68   1   1         60.95         95.50        68.54 o                         
   1   2   1      82817.67      85504.54      1119.35 o                         
   2   2   1      28800.31      29579.72       373.67 o                         
   3   2   1      96680.42      99532.84      1295.93 o                         
   4   2   1     160578.12     166075.55      2255.06 o                         
   5   2   1      19253.34      19034.77       270.11 o                         
   6   2   1      16926.88      17362.03       235.53 o                         
   7   2   1      33878.21      34628.57       465.63 o                         
   8   2   1        428.28        433.20        15.76 o                         
   9   2   1       3557.49       3754.59        54.69 o                         
  10   2   1        357.37        360.60         8.58 o                         
  11   2   1        417.15        411.30         9.06 o                         
  12   2   1         42.27         52.99         4.37 o                         
  13   2   1       2697.02       2505.16        44.23 o                         
  14   2   1         92.78        101.10         6.50 o                         
  15   2   1       2628.23       2458.41        41.39 o                         
  16   2   1        242.81        260.62         8.43 o                         
  17   2   1        940.80        902.45        18.57 o                         
  18   2   1        363.95        417.59        12.86 o                         
  19   2   1       3208.43       3135.48        51.73 o                         
  20   2   1       1466.55       1425.68        25.69 o                         
  21   2   1        841.66        869.11        18.69 o                         
  22   2   1       1221.28       1270.06        25.03 o                         
  23   2   1       1327.35       1385.87        29.11 o                         
  24   2   1       1477.17       1547.79        32.55 o                         
  25   2   1       1402.49       1439.92        32.48 o                         
  26   2   1       1544.81       1577.15        36.16 o                         
  27   2   1       1804.98       1943.77        42.46 o                         
  28   2   1       2122.54       2096.20        51.93 o                         
  29   2   1        625.24        670.19        21.19 o                         
  30   2   1        627.68        654.79        27.98 o                         
  31   2   1       2566.89       2707.92        64.39 o                         
  32   2   1        279.82        330.25        15.60 o                         
  33   2   1        102.28        118.82        12.11 o                         
  34   2   1        283.42        287.54        15.82 o                         
  35   2   1        270.09        284.74        15.79 o                         
  36   2   1        140.58        159.35        13.89 o                         
  37   2   1         18.29         23.05        12.87 o                         
  38   2   1        586.85        610.25        24.39 o                         
  39   2   1       1560.42       1557.60        40.86 o                         
  40   2   1        195.11        238.92        17.15 o                         
  41   2   1        551.48        564.44        23.48 o                         
  42   2   1        222.11        224.93        17.77 o                         
  43   2   1        158.29        148.62        17.19 o                         
  44   2   1        373.81        379.74        22.34 o                         
  45   2   1        379.22        373.13        30.29 o                         
  46   2   1        229.84        219.45        19.31 o                         
  47   2   1        517.88        518.48        24.58 o                         
  48   2   1        772.25        762.05        31.94 o                         
  49   2   1       1235.41       1253.43        40.77 o                         
  50   2   1        996.76       1012.49        38.09 o                         
  51   2   1        367.57        381.48        24.28 o                         
  52   2   1        429.71        405.27        26.71 o                         
  53   2   1        195.60        249.08        24.35 o                         
  54   2   1          4.39         21.18        24.57 o                         
  55   2   1        523.74        503.65        29.27 o                         
  56   2   1        688.44        685.64        37.67 o                         
  57   2   1        113.84        114.27        41.60 o                         
  58   2   1         24.35         10.35        26.27 o                         
  59   2   1         20.52         44.17        33.68 o                         
  60   2   1          6.73        -28.52        28.52 o                         
  61   2   1         46.81         11.20        32.53 o                         
  62   2   1          2.83        -31.64        40.61 o                         
  63   2   1          1.68        -33.36        33.36 o                         
  64   2   1          1.68         32.07        50.29 o                         
  65   2   1          7.73         21.66        53.64 o                         
  66   2   1         13.09         88.10        46.97 o                         
  67   2   1         10.10         42.57        63.29 o                         
   1   3   1       1095.31       1084.66        16.46 o                         
   2   3   1        118.90        127.66         4.94 o                         
   3   3   1         83.88         85.80         4.62 o                         
   4   3   1        196.76        216.60         6.51 o                         
   5   3   1        278.12        264.50         8.31 o                         
   6   3   1        722.28        670.28        13.08 o                         
   7   3   1        109.55        120.57         7.41 o                         
   8   3   1         52.02         52.90         4.87 o                         
   9   3   1        158.64        149.78         5.75 o                         
  10   3   1        153.78        144.49         5.73 o                         
  11   3   1        725.97        706.68        13.69 o                         
  12   3   1        414.95        413.13        10.57 o                         
  13   3   1         58.87         64.20         5.56 o                         
  14   3   1         21.03         31.58         5.83 o                         
  15   3   1        108.96        127.99         7.79 o                         
  16   3   1         18.48         28.25         5.40 o                         
  17   3   1         73.26         71.09         6.36 o                         
  18   3   1        564.10        572.47        15.21 o                         
  19   3   1        568.67        543.39        19.12 o                         
  20   3   1         96.28         80.41         8.09 o                         
  21   3   1         11.94         16.76         7.32 o                         
  22   3   1        157.39        167.79         9.23 o                         
  23   3   1        372.85        348.75        12.80 o                         
  24   3   1        415.06        423.96        15.45 o                         
  25   3   1        705.74        698.57        20.51 o                         
  26   3   1        924.60        857.36        22.87 o                         
  27   3   1       1618.64       1585.40        35.50 o                         
  28   3   1       1116.91       1096.44        27.32 o                         
  29   3   1       2377.88       2287.53        52.90 o                         
  30   3   1       1158.32       1110.93        31.43 o                         
  31   3   1        637.23        642.87        23.89 o                         
  32   3   1          9.87         16.25        12.75 o                         
  33   3   1        225.54        246.52        16.15 o                         
  34   3   1          7.66         16.64        13.23 o                         
  35   3   1        107.47        120.51        17.83 o                         
  36   3   1        286.20        304.82        22.04 o                         
  37   3   1        161.35        173.76        16.90 o                         
  38   3   1         88.97        109.29        16.44 o                         
  39   3   1        468.75        467.54        24.57 o                         
  40   3   1        200.20        209.79        20.93 o                         
  41   3   1         37.77         58.73        23.72 o                         
  42   3   1         51.32         69.30        18.75 o                         
  43   3   1        208.88        251.83        22.30 o                         
  44   3   1         52.94         51.35        19.63 o                         
  45   3   1        114.80        111.09        21.29 o                         
  46   3   1       1130.00       1129.04        42.17 o                         
  47   3   1        562.48        605.94        31.95 o                         
  48   3   1       2070.47       2031.97        61.49 o                         
  49   3   1       1359.00       1463.57        50.21 o                         
  50   3   1         90.72        126.92        23.46 o                         
  51   3   1        428.69        431.33        31.07 o                         
  52   3   1        316.11        381.32        33.11 o                         
  53   3   1        158.82        259.58        30.88 o                         
  54   3   1       1390.60       1391.90        68.43 o                         
  55   3   1        117.31        147.37        33.29 o                         
  56   3   1        139.59        201.48        43.30 o                         
  57   3   1        103.54        147.50        34.49 o                         
  58   3   1         34.46        106.84        71.02 o                         
  59   3   1         90.80        174.46        68.90 o                         
  60   3   1          6.44         86.62        53.88 o                         
  61   3   1         50.51          4.85        81.11 o                         
  62   3   1         25.85         18.38        42.08 o                         
  63   3   1         11.24        -49.85        49.85 o                         
  64   3   1         47.10        -30.98        51.63 o                         
   1   4   1       7449.61       7288.95        97.42 o                         
   2   4   1      12753.00      12920.14       169.64 o                         
   3   4   1       4914.13       5197.56        72.58 o                         
   4   4   1       3848.17       3887.25        55.25 o                         
   5   4   1        711.61        828.64        19.00 o                         
   6   4   1      12406.57      12627.89       173.24 o                         
   7   4   1        216.09        252.50        12.95 o                         
   8   4   1        194.73        193.65        12.91 o                         
   9   4   1        106.67         95.62         6.88 o                         
  10   4   1        500.25        468.20        14.89 o                         
  11   4   1        245.90        270.69        13.58 o                         
  12   4   1         38.37         38.10         7.93 o                         
  13   4   1        842.55        789.38        23.34 o                         
  14   4   1         94.23         96.59         8.22 o                         
  15   4   1         25.21         46.12         7.75 o                         
  16   4   1        382.90        411.56        13.27 o                         
  17   4   1        443.68        451.15        15.48 o                         
  18   4   1        478.64        495.86        17.10 o                         
  19   4   1        722.87        696.77        22.30 o                         
  20   4   1        561.07        552.53        21.05 o                         
  21   4   1        217.74        233.13        14.26 o                         
  22   4   1       1983.63       2026.35        46.35 o                         
  23   4   1       1066.23       1115.75        30.95 o                         
  24   4   1        267.35        262.04        15.64 o                         
  25   4   1         56.07         62.49        12.04 o                         
  26   4   1        629.96        641.73        22.30 o                         
  27   4   1        281.79        309.55        15.65 o                         
  28   4   1        222.80        206.13        16.17 o                         
  29   4   1        510.35        542.02        23.37 o                         
  30   4   1        272.78        278.08        18.10 o                         
  31   4   1        508.01        501.65        23.39 o                         
  32   4   1         43.96         40.04        15.39 o                         
  33   4   1        187.84        159.63        17.24 o                         
  34   4   1        460.18        444.46        22.65 o                         
  35   4   1         94.08         75.50        17.34 o                         
  36   4   1          0.36         -9.71        16.06 o                         
  37   4   1         73.22         87.69        19.49 o                         
  38   4   1         97.93         75.51        19.03 o                         
  39   4   1        295.08        284.79        23.69 o                         
  40   4   1         41.07         22.35        21.14 o                         
  41   4   1        430.51        420.66        38.75 o                         
  42   4   1         41.86         34.16        20.06 o                         
  43   4   1        365.45        346.84        26.47 o                         
  44   4   1        131.21        131.60        22.79 o                         
  45   4   1        207.37        228.61        24.88 o                         
  46   4   1        916.23        836.76        49.35 o                         
  47   4   1       1273.16       1326.97        68.87 o                         
  48   4   1         52.81        133.16        28.32 o                         
  49   4   1       1586.35       1537.50        61.82 o                         
  50   4   1        228.40        280.01        35.12 o                         
  51   4   1        471.07        426.48        40.95 o                         
  52   4   1        740.63        690.93        43.42 o                         
  53   4   1         38.10         89.95        57.56 o                         
  54   4   1        703.66        732.97        64.87 o                         
  55   4   1        281.79        226.51        40.60 o                         
  56   4   1         97.65        139.62        49.45 o                         
  57   4   1        258.59        254.33        40.51 o                         
  58   4   1        138.15        183.49        37.32 o                         
  59   4   1        101.37         63.09        42.83 o                         
  60   4   1          6.77        -70.90        81.98 o                         
  61   4   1        171.43        124.24        55.15 o                         
   1   5   1         24.26         23.97         7.82 o                         
   2   5   1        327.00        350.25        11.05 o                         
   3   5   1        301.33        306.35        10.06 o                         
   4   5   1        190.99        199.05         8.88 o                         
   5   5   1         10.24         13.76         8.05 o                         
   6   5   1        601.03        574.72        18.06 o                         
   7   5   1        212.59        201.28         9.52 o                         
   8   5   1        253.30        255.46        10.29 o                         
   9   5   1        121.39        118.74        10.62 o                         
  10   5   1        261.80        286.47        12.32 o                         
  11   5   1        314.82        314.02        13.36 o                         
  12   5   1         78.32         81.44        11.90 o                         
  13   5   1        753.42        732.97        21.88 o                         
  14   5   1        424.09        435.25        16.98 o                         
  15   5   1        168.44        203.78        13.59 o                         
  16   5   1        112.65        125.49        12.62 o                         
  17   5   1        195.59        220.94        15.65 o                         
  18   5   1         83.83        110.67        13.41 o                         
  19   5   1        141.58        155.82        16.64 o                         
  20   5   1         48.78         73.61        13.42 o                         
  21   5   1        449.53        496.42        23.32 o                         
  22   5   1        750.09        720.85        30.66 o                         
  23   5   1        335.58        333.29        27.92 o                         
  24   5   1         60.36         54.48        16.61 o                         
  25   5   1         76.78         84.53        19.80 o                         
  26   5   1        372.61        380.89        23.61 o                         
  27   5   1         78.67         76.74        17.69 o                         
  28   5   1        156.25        191.61        23.37 o                         
  29   5   1       1618.78       1567.05        49.08 o                         
  30   5   1        146.08        199.94        20.26 o                         
  31   5   1        166.84        176.98        25.72 o                         
  32   5   1         72.99         87.35        20.56 o                         
  33   5   1        116.29        145.64        31.31 o                         
  34   5   1        241.57        244.62        24.29 o                         
  35   5   1         19.09         13.26        29.41 o                         
  36   5   1        133.38        114.11        22.85 o                         
  37   5   1        103.16        110.55        22.95 o                         
  38   5   1         18.52          5.94        21.24 o                         
  39   5   1        171.84        179.89        40.19 o                         
  40   5   1        536.06        554.40        57.01 o                         
  41   5   1        242.42        274.57        27.83 o                         
  42   5   1         17.29         28.08        44.11 o                         
  43   5   1        107.20        111.98        44.56 o                         
  44   5   1         98.05        109.36        28.86 o                         
  45   5   1         89.44        123.13        29.67 o                         
  46   5   1        187.19        172.00        43.40 o                         
  47   5   1        461.15        463.39        36.18 o                         
  48   5   1        242.59        366.47        40.75 o                         
  49   5   1        608.46        589.14        44.32 o                         
  50   5   1        199.14        253.06        39.42 o                         
  51   5   1        258.08        295.13        44.17 o                         
  52   5   1        423.22        470.78        41.76 o                         
  53   5   1        179.31        247.03        45.13 o                         
  54   5   1        176.51        175.26        42.55 o                         
  55   5   1        166.91        232.65        45.88 o                         
   1   6   1         92.59        125.18        12.56 o                         
   2   6   1        327.80        352.66        15.29 o                         
   3   6   1        140.55        167.43        13.11 o                         
   4   6   1         31.27         58.00        11.68 o                         
   5   6   1       2494.86       2350.91        41.98 o                         
   6   6   1        285.68        301.74        16.24 o                         
   7   6   1        194.99        214.30        15.13 o                         
   8   6   1       1012.62        908.13        30.47 o                         
   9   6   1         38.91         64.43        13.83 o                         
  10   6   1         56.38         60.68        13.68 o                         
  11   6   1        417.20        394.86        18.40 o                         
  12   6   1        208.61        221.59        15.69 o                         
  13   6   1        813.49        742.16        26.86 o                         
  14   6   1        450.83        471.40        19.38 o                         
  15   6   1         23.97         49.28        14.44 o                         
  16   6   1          9.23         47.59        14.41 o                         
  17   6   1        164.04        181.76        15.79 o                         
  18   6   1        892.07        906.00        39.23 o                         
  19   6   1        291.19        314.76        18.72 o                         
  20   6   1        617.53        628.50        24.29 o                         
  21   6   1        528.44        495.69        22.13 o                         
  22   6   1        451.47        467.08        22.82 o                         
  23   6   1        649.36        659.70        29.10 o                         
  24   6   1        925.94        905.58        39.12 o                         
  25   6   1        260.14        263.78        24.49 o                         
  26   6   1        680.39        648.79        33.03 o                         
  27   6   1        279.86        257.50        32.03 o                         
  28   6   1        329.22        331.30        26.97 o                         
  29   6   1         93.18         75.27        23.10 o                         
  30   6   1         95.14        111.18        26.94 o                         
  31   6   1        570.34        566.55        33.42 o                         
  32   6   1        374.17        381.58        28.61 o                         
  33   6   1        230.82        246.13        29.79 o                         
  34   6   1         67.23         72.19        24.58 o                         
  35   6   1         65.78         24.40        29.46 o                         
  36   6   1          7.20         -2.45        27.34 o                         
  37   6   1         88.71         33.31        25.57 o                         
  38   6   1         92.76         53.78        27.95 o                         
  39   6   1        171.95        148.63        32.31 o                         
  40   6   1        637.64        547.58        44.02 o                         
  41   6   1        162.88        201.72        34.52 o                         
  42   6   1        187.22        218.11        42.58 o                         
  43   6   1         83.14        168.71        37.26 o                         
  44   6   1        339.69        356.83        37.41 o                         
  45   6   1        870.60        843.12        57.10 o                         
  46   6   1        369.24        406.81        48.12 o                         
  47   6   1         61.57         76.47        42.65 o                         
  48   6   1        407.32        354.34        50.69 o                         
   1   7   1         79.26         86.01        22.00 o                         
   2   7   1         37.35         51.73        19.11 o                         
   3   7   1         91.10         82.25        27.48 o                         
   4   7   1          0.79         19.39        18.87 o                         
   5   7   1        336.96        262.43        22.63 o                         
   6   7   1         57.07         43.18        19.20 o                         
   7   7   1         56.23         63.47        19.51 o                         
   8   7   1        291.35        281.56        20.92 o                         
   9   7   1         32.90         21.13        17.90 o                         
  10   7   1         27.24         36.82        17.59 o                         
  11   7   1        169.64        166.23        18.79 o                         
  12   7   1        143.53        132.42        18.96 o                         
  13   7   1          3.82        -19.56        20.03 o                         
  14   7   1         66.91         71.16        17.91 o                         
  15   7   1         11.64         41.68        23.31 o                         
  16   7   1         19.46         57.03        20.73 o                         
  17   7   1         68.54         59.10        20.30 o                         
  18   7   1         40.29         55.71        19.09 o                         
  19   7   1         62.81         96.03        22.44 o                         
  20   7   1        207.54        172.89        22.73 o                         
  21   7   1         31.88         82.50        22.92 o                         
  22   7   1          7.87         24.69        22.98 o                         
  23   7   1         17.08         23.73        26.08 o                         
  24   7   1        206.33        214.07        25.58 o                         
  25   7   1         83.04        117.44        25.17 o                         
  26   7   1        124.01        138.47        26.15 o                         
  27   7   1        184.83        141.06        28.45 o                         
  28   7   1        107.06        153.17        33.60 o                         
  29   7   1          6.28         60.77        37.88 o                         
  30   7   1         72.10        159.11        32.48 o                         
  31   7   1        393.60        433.39        43.51 o                         
  32   7   1         88.03        103.17        37.18 o                         
  33   7   1         31.09         14.77        32.91 o                         
  34   7   1         49.25         57.80        38.40 o                         
  35   7   1        143.11        144.68        43.42 o                         
  36   7   1        423.99        404.39        45.30 o                         
  37   7   1         20.98         -0.55        34.71 o                         
  38   7   1         64.78         27.57        37.24 o                         
   1   8   1        154.79        142.92        30.36 o                         
   2   8   1         52.24         31.30        30.19 o                         
   3   8   1        233.63        227.75        34.83 o                         
   4   8   1        773.52        659.38        41.18 o                         
   5   8   1          8.74         25.41        29.77 o                         
   6   8   1          3.31         32.02        29.24 o                         
   7   8   1        486.80        493.32        36.53 o                         
   8   8   1          2.75          3.51        30.72 o                         
   9   8   1        100.16        120.27        28.34 o                         
  10   8   1         36.36         35.36        29.45 o                         
  11   8   1        134.07        167.15        48.84 o                         
  12   8   1        471.60        422.89        42.55 o                         
  13   8   1         96.69        101.61        43.18 o                         
  14   8   1         30.06         59.18        34.21 o                         
  15   8   1        127.25        122.07        33.73 o                         
  16   8   1        442.03        393.49        39.07 o                         
  17   8   1         62.22          3.73        38.92 o                         
  18   8   1         58.37         30.01        37.72 o                         
  19   8   1         76.95         92.95        49.85 o                         
  20   8   1        382.30        294.50        46.86 o                         
  21   8   1        146.12        139.56        45.38 o                         
  22   8   1        130.81         40.93        40.74 o                         
   0   0   2     101523.33     100712.51      2318.11 o                         
   2   0   2      25675.20      24946.20       442.08 o                         
   4   0   2        122.67        119.35         5.23 o                         
   6   0   2        723.31        618.64        14.58 o                         
   8   0   2       1035.15        792.24        16.64 o                         
  10   0   2        767.71        780.11        16.81 o                         
  12   0   2        854.51        859.24        20.81 o                         
  14   0   2       1672.64       1542.88        32.73 o                         
  16   0   2       1765.98       1499.61        35.69 o                         
  18   0   2       4702.39       4467.11        96.56 o                         
  20   0   2       3941.19       4090.27       116.00 o                         
  22   0   2      20912.96      21977.07       607.24 o                         
  24   0   2          8.47         12.65        10.07 o                         
  26   0   2       3436.32       3577.43       123.95 o                         
  28   0   2        926.53       1006.12        52.70 o                         
  30   0   2      10307.93      10995.32       302.44 o                         
  32   0   2        634.84        650.18        29.79 o                         
  34   0   2         28.55         -6.09        17.48 o                         
  36   0   2        319.31        322.85        24.87 o                         
  38   0   2        847.30        848.18        88.91 o                         
  40   0   2         17.54         22.22        20.09 o                         
  42   0   2        259.71        252.06        26.95 o                         
  44   0   2         74.11        151.25        25.83 o                         
  46   0   2       4360.98       4113.62       126.18 o                         
  48   0   2       2143.97       2102.07       122.99 o                         
  50   0   2        766.70        668.70        43.00 o                         
  52   0   2        419.14        409.00        37.15 o                         
  54   0   2       1486.27       1314.82        67.09 o                         
  56   0   2        809.83        798.38        54.36 o                         
  58   0   2        193.83        129.02        39.09 o                         
  60   0   2        126.32        126.47        41.06 o                         
  62   0   2        111.84        228.13        47.53 o                         
  64   0   2         45.87         36.81        44.84 o                         
  66   0   2         17.25        -53.40        53.40 o                         
  68   0   2        266.27        312.82        77.43 o                         
   0   1   2        874.22        895.02        14.35 o                         
   1   1   2       3806.48       3833.39        42.98 o                         
   2   1   2       3242.99       3025.46        33.33 o                         
   3   1   2        223.94        191.88         4.05 o                         
   4   1   2        717.39        674.54         8.97 o                         
   5   1   2        201.58        177.04         4.71 o                         
   6   1   2        349.83        337.50         6.23 o                         
   7   1   2        862.75        858.24        12.45 o                         
   8   1   2        430.60        375.32         8.14 o                         
   9   1   2        987.19        924.11        15.23 o                         
  10   1   2        252.15        307.88         8.65 o                         
  11   1   2         93.60         97.82         5.29 o                         
  12   1   2         29.04         26.89         4.97 o                         
  13   1   2        205.11        185.43         7.75 o                         
  14   1   2        658.40        612.25        14.48 o                         
  15   1   2        119.16        102.54         6.99 o                         
  16   1   2        159.53        155.66         8.10 o                         
  17   1   2        169.99        170.74         7.92 o                         
  18   1   2        764.69        761.47        18.78 o                         
  19   1   2        842.08        798.50        17.80 o                         
  20   1   2        420.92        432.26        12.64 o                         
  21   1   2       1862.27       1771.10        35.95 o                         
  22   1   2        564.17        598.32        15.54 o                         
  23   1   2       1119.98       1128.36        26.51 o                         
  24   1   2       1069.26       1095.21        26.06 o                         
  25   1   2       6214.61       6021.47       128.89 o                         
  26   1   2        421.00        450.86        17.29 o                         
  27   1   2       1024.48       1021.20        21.21 o                         
  28   1   2        293.61        298.03        13.90 o                         
  29   1   2         80.29         90.04         8.12 o                         
  30   1   2       1247.51       1292.83        26.67 o                         
  31   1   2        147.15        137.63        10.41 o                         
  32   1   2        192.85        184.24        11.42 o                         
  33   1   2       1078.76       1086.78        29.94 o                         
  34   1   2       1259.84       1250.76        33.17 o                         
  35   1   2       1053.56       1019.21        27.34 o                         
  36   1   2        509.48        528.22        20.11 o                         
  37   1   2        213.96        219.03        17.96 o                         
  38   1   2          9.57         28.87        13.26 o                         
  39   1   2        376.37        365.60        23.03 o                         
  40   1   2         51.14         59.60        18.57 o                         
  41   1   2          1.34         14.76        14.52 o                         
  42   1   2        248.66        253.27        18.49 o                         
  43   1   2        401.73        388.18        21.54 o                         
  44   1   2        702.57        653.16        28.01 o                         
  45   1   2        600.64        618.59        27.28 o                         
  46   1   2         59.58        100.28        18.67 o                         
  47   1   2        905.04        957.84        69.42 o                         
  48   1   2         61.87         70.59        19.47 o                         
  49   1   2        573.84        609.82        28.36 o                         
  50   1   2        995.81       1000.10        37.84 o                         
  51   1   2        355.10        340.49        26.02 o                         
  52   1   2       1489.69       1474.48        46.80 o                         
  53   1   2        131.81        189.02        26.17 o                         
  54   1   2        302.04        286.85        27.32 o                         
  55   1   2        547.04        574.60        32.87 o                         
  56   1   2        322.27        313.20        28.65 o                         
  57   1   2        164.29        188.85        29.25 o                         
  58   1   2         21.25         29.09        29.47 o                         
  59   1   2         58.46         59.61        26.48 o                         
  60   1   2         63.42         41.65        30.97 o                         
  61   1   2         62.12         45.64        33.19 o                         
  62   1   2        101.72         40.54        39.70 o                         
  63   1   2          7.01        -13.42        68.23 o                         
  64   1   2         32.96         42.11        41.24 o                         
  65   1   2         41.08          6.40        46.99 o                         
  66   1   2         44.69         92.73        42.06 o                         
  67   1   2         33.69         54.51        46.14 o                         
   0   2   2       2472.93       2322.38        43.60 o                         
   1   2   2       5252.68       5103.65        67.61 o                         
   2   2   2      10681.78      10514.75       137.67 o                         
   3   2   2        746.99        652.56        10.90 o                         
   4   2   2       3871.47       3659.11        50.84 o                         
   5   2   2       2435.23       2394.94        35.45 o                         
   6   2   2       2577.66       2451.02        37.04 o                         
   7   2   2       1785.83       1635.01        25.93 o                         
   8   2   2        538.85        474.37         8.42 o                         
   9   2   2        208.71        199.93         7.80 o                         
  10   2   2       1628.93       1506.65        27.24 o                         
  11   2   2       1413.14       1435.02        30.49 o                         
  12   2   2         81.61        107.39         6.95 o                         
  13   2   2        677.86        676.06        15.69 o                         
  14   2   2        180.33        168.30         8.09 o                         
  15   2   2         87.51         90.92         6.54 o                         
  16   2   2       2523.52       2551.13        48.95 o                         
  17   2   2        772.24        726.89        15.84 o                         
  18   2   2       2793.32       2704.39        48.30 o                         
  19   2   2        857.28        835.21        21.95 o                         
  20   2   2        886.29        876.36        20.21 o                         
  21   2   2       2671.95       2636.32        47.62 o                         
  22   2   2        531.10        594.41        14.83 o                         
  23   2   2        975.41       1001.40        21.11 o                         
  24   2   2       1312.62       1370.89        27.14 o                         
  25   2   2       1670.51       1727.21        36.14 o                         
  26   2   2       3024.97       3022.85        63.73 o                         
  27   2   2       3754.59       3818.14        78.54 o                         
  28   2   2        565.50        619.31        20.53 o                         
  29   2   2        371.29        366.81        16.72 o                         
  30   2   2        910.91        891.49        26.13 o                         
  31   2   2          0.32         24.41        11.75 o                         
  32   2   2        289.50        290.27        18.07 o                         
  33   2   2         91.90        107.91        14.84 o                         
  34   2   2         65.01         90.12        14.61 o                         
  35   2   2        266.77        290.01        18.93 o                         
  36   2   2        209.58        235.66        19.02 o                         
  37   2   2        206.59        211.51        18.50 o                         
  38   2   2        396.93        390.20        25.41 o                         
  39   2   2         97.94        121.49        22.39 o                         
  40   2   2        336.50        336.69        22.63 o                         
  41   2   2        648.05        661.30        29.77 o                         
  42   2   2        287.59        342.16        23.98 o                         
  43   2   2       2098.83       2039.77        57.05 o                         
  44   2   2        529.69        541.79        39.35 o                         
  45   2   2        653.86        695.79        33.16 o                         
  46   2   2        210.92        255.44        23.79 o                         
  47   2   2        134.01        150.96        22.06 o                         
  48   2   2        461.59        409.61        29.27 o                         
  49   2   2        678.69        668.68        33.17 o                         
  50   2   2        455.61        443.53        30.22 o                         
  51   2   2       3490.23       3180.73        84.47 o                         
  52   2   2        180.25        270.25        29.20 o                         
  53   2   2        949.52        895.36        43.59 o                         
  54   2   2        270.96        285.64        25.90 o                         
  55   2   2        321.36        323.54        31.20 o                         
  56   2   2         15.96         10.34        26.81 o                         
  57   2   2         61.36         30.09        27.12 o                         
  58   2   2         38.05         14.12        26.53 o                         
  59   2   2         24.59        103.18        34.21 o                         
  60   2   2         17.98         86.10        43.81 o                         
  61   2   2          3.22         70.46        42.45 o                         
  62   2   2         51.91         88.51        43.30 o                         
  63   2   2         43.55         55.23        43.30 o                         
  64   2   2         46.10        100.89        39.78 o                         
  65   2   2        189.13        160.87        51.07 o                         
  66   2   2         28.14         30.44        49.25 o                         
   0   3   2       1957.29       1843.27        33.83 o                         
   1   3   2       1478.99       1417.90        19.52 o                         
   2   3   2        597.27        582.05        10.24 o                         
   3   3   2        576.42        532.51         9.86 o                         
   4   3   2        571.77        533.49        10.45 o                         
   5   3   2       1363.12       1307.95        20.71 o                         
   6   3   2       2797.29       2762.14        41.90 o                         
   7   3   2         53.17         49.79         5.36 o                         
   8   3   2        156.58        137.86         7.05 o                         
   9   3   2        951.05        933.04        19.09 o                         
  10   3   2         46.25         57.83         6.35 o                         
  11   3   2       1505.63       1498.76        28.18 o                         
  12   3   2        570.22        530.49        12.19 o                         
  13   3   2        501.22        520.69        12.79 o                         
  14   3   2         86.43        113.36         9.06 o                         
  15   3   2        298.68        320.38        12.50 o                         
  16   3   2        202.71        197.81         9.69 o                         
  17   3   2        212.64        239.04         9.81 o                         
  18   3   2       2682.09       2629.72        50.56 o                         
  19   3   2        803.52        787.95        19.94 o                         
  20   3   2         71.76         98.15         8.81 o                         
  21   3   2         74.86         79.46        11.20 o                         
  22   3   2       1006.76       1025.24        25.08 o                         
  23   3   2       2008.59       1997.79        41.47 o                         
  24   3   2       1301.71       1298.80        30.79 o                         
  25   3   2         11.81         38.59         9.13 o                         
  26   3   2        169.41        167.30        10.63 o                         
  27   3   2       1827.22       1691.44        34.59 o                         
  28   3   2        171.24        178.18        11.97 o                         
  29   3   2         50.02         43.11        11.83 o                         
  30   3   2       1116.06       1119.51        34.20 o                         
  31   3   2        206.78        216.73        13.99 o                         
  32   3   2        143.68        172.52        24.28 o                         
  33   3   2        460.28        464.31        19.54 o                         
  34   3   2        405.68        416.57        18.46 o                         
  35   3   2         12.43         23.19        16.86 o                         
  36   3   2        286.90        290.68        18.58 o                         
  37   3   2        659.93        685.06        26.59 o                         
  38   3   2        403.26        441.93        21.50 o                         
  39   3   2         57.48         65.42        16.00 o                         
  40   3   2        110.93        107.35        17.57 o                         
  41   3   2        174.81        207.41        19.33 o                         
  42   3   2        181.93        177.51        18.84 o                         
  43   3   2        766.56        757.01        31.81 o                         
  44   3   2        197.26        198.60        21.37 o                         
  45   3   2        184.98        207.05        21.48 o                         
  46   3   2        692.33        711.57        31.97 o                         
  47   3   2        455.28        520.55        28.99 o                         
  48   3   2       2616.33       2548.27        72.20 o                         
  49   3   2        423.57        562.27        36.82 o                         
  50   3   2        179.88        149.59        29.70 o                         
  51   3   2         90.02         90.63        29.83 o                         
  52   3   2         10.81         42.74        28.91 o                         
  53   3   2        630.87        539.93        37.41 o                         
  54   3   2        540.94        526.18        44.64 o                         
  55   3   2        284.05        259.49        38.21 o                         
  56   3   2        127.08         78.52        34.07 o                         
  57   3   2        220.80        185.34        39.42 o                         
  58   3   2        108.65        133.99        64.06 o                         
  59   3   2        113.57        111.00        41.22 o                         
  60   3   2         66.36         55.04        37.63 o                         
  61   3   2         84.62         38.75        40.86 o                         
  62   3   2         41.91         84.58        60.23 o                         
  63   3   2         37.07         13.60       115.12 o                         
   0   4   2      24334.63      25194.29       488.02 o                         
   1   4   2      10164.68      10797.15       148.74 o                         
   2   4   2      25528.70      26685.73       360.78 o                         
   3   4   2      10767.27      10829.42       143.29 o                         
   4   4   2        237.85        371.03        18.46 o                         
   5   4   2       9131.14       9329.43       128.27 o                         
   6   4   2       1807.75       1928.70        36.27 o                         
   7   4   2      12248.96      12422.36       178.28 o                         
   8   4   2       3991.95       4098.67        67.43 o                         
   9   4   2       2945.07       3028.45        50.67 o                         
  10   4   2        415.89        452.39        15.10 o                         
  11   4   2        691.57        655.07        23.13 o                         
  12   4   2        621.80        580.09        17.31 o                         
  13   4   2        321.52        337.83        11.77 o                         
  14   4   2       1955.91       1945.96        35.15 o                         
  15   4   2        315.34        333.61        12.36 o                         
  16   4   2        795.43        819.73        17.66 o                         
  17   4   2       1257.35       1285.80        26.93 o                         
  18   4   2       1580.27       1594.93        32.25 o                         
  19   4   2       1251.98       1307.16        27.61 o                         
  20   4   2       1416.83       1431.45        32.02 o                         
  21   4   2       1643.80       1768.08        38.54 o                         
  22   4   2        935.18       1029.93        26.75 o                         
  23   4   2        742.18        725.26        22.86 o                         
  24   4   2        558.01        569.97        22.27 o                         
  25   4   2         68.80        100.98        13.67 o                         
  26   4   2        584.41        563.97        24.51 o                         
  27   4   2        414.51        430.01        20.24 o                         
  28   4   2       1469.58       1454.20        38.35 o                         
  29   4   2        458.29        484.05        23.02 o                         
  30   4   2        324.68        354.59        21.45 o                         
  31   4   2        416.94        418.53        23.62 o                         
  32   4   2         12.25         46.67        22.90 o                         
  33   4   2        321.32        339.76        22.81 o                         
  34   4   2        393.50        430.63        24.50 o                         
  35   4   2        827.50        816.72        34.68 o                         
  36   4   2        126.94        163.20        21.26 o                         
  37   4   2         29.19         35.63        18.82 o                         
  38   4   2        382.91        398.75        25.95 o                         
  39   4   2          6.70         53.09        19.31 o                         
  40   4   2        415.10        448.54        27.59 o                         
  41   4   2        729.27        722.05        38.54 o                         
  42   4   2        401.95        502.19        32.98 o                         
  43   4   2        964.06        989.02        46.43 o                         
  44   4   2        544.72        628.34        45.57 o                         
  45   4   2       1572.97       1574.83        88.87 o                         
  46   4   2       1207.66       1218.25        53.76 o                         
  47   4   2        455.93        482.29        36.00 o                         
  48   4   2        216.60        236.97        29.63 o                         
  49   4   2        293.26        332.58        44.15 o                         
  50   4   2        169.61        219.10        35.14 o                         
  51   4   2        470.77        460.44        37.62 o                         
  52   4   2         21.00         77.59        35.51 o                         
  53   4   2        318.31        340.47        78.85 o                         
  54   4   2        405.39        436.02        76.75 o                         
  55   4   2        165.73        227.39        41.67 o                         
  56   4   2        162.61        193.84        38.03 o                         
  57   4   2         50.58        114.24        35.47 o                         
  58   4   2         25.47         59.72        42.94 o                         
  59   4   2          6.43         58.09        50.39 o                         
  60   4   2         58.74          2.52        46.64 o                         
   0   5   2        320.94        340.10        15.84 o                         
   1   5   2        265.87        278.23        10.52 o                         
   2   5   2        116.30        141.13         8.99 o                         
   3   5   2        234.77        230.55        10.08 o                         
   4   5   2         71.96         74.83         8.74 o                         
   5   5   2        234.43        234.89        10.13 o                         
   6   5   2        232.56        235.55        10.64 o                         
   7   5   2        676.64        644.09        16.89 o                         
   8   5   2        102.98        113.04        11.05 o                         
   9   5   2        443.29        413.82        13.70 o                         
  10   5   2         35.43         28.68         9.72 o                         
  11   5   2         48.80         55.69         9.70 o                         
  12   5   2        188.94        203.80        11.68 o                         
  13   5   2         82.62         83.00        10.81 o                         
  14   5   2          1.88          8.34        14.20 o                         
  15   5   2        431.55        451.87        15.60 o                         
  16   5   2        242.78        257.03        13.08 o                         
  17   5   2         55.51         57.43        12.14 o                         
  18   5   2        148.07        163.11        17.06 o                         
  19   5   2         36.88         59.20        13.41 o                         
  20   5   2         54.58         62.57        14.42 o                         
  21   5   2        201.41        180.60        14.68 o                         
  22   5   2        102.99        109.88        16.02 o                         
  23   5   2        854.13        805.57        33.13 o                         
  24   5   2        294.66        291.17        21.17 o                         
  25   5   2         35.27         65.15        16.66 o                         
  26   5   2         59.52         77.90        18.24 o                         
  27   5   2        497.92        481.29        25.99 o                         
  28   5   2        255.13        258.57        22.24 o                         
  29   5   2         15.06         34.61        18.69 o                         
  30   5   2        240.71        202.26        21.06 o                         
  31   5   2        727.42        692.71        41.66 o                         
  32   5   2        290.96        262.79        24.94 o                         
  33   5   2        152.50        171.73        21.58 o                         
  34   5   2         49.35         69.97        21.61 o                         
  35   5   2        275.25        287.67        25.93 o                         
  36   5   2        140.66        163.34        23.71 o                         
  37   5   2        327.68        347.54        31.44 o                         
  38   5   2          9.89         36.93        23.95 o                         
  39   5   2        857.25        768.64        42.90 o                         
  40   5   2         28.60          6.81        26.43 o                         
  41   5   2        191.51        193.20        29.09 o                         
  42   5   2         41.75         50.24        28.76 o                         
  43   5   2        352.12        323.34        34.74 o                         
  44   5   2        315.26        321.49        33.38 o                         
  45   5   2        601.66        628.39        42.31 o                         
  46   5   2        503.13        580.11        47.49 o                         
  47   5   2       1308.93       1265.13        54.57 o                         
  48   5   2        220.55        140.96        36.08 o                         
  49   5   2         79.14         19.93        42.17 o                         
  50   5   2        271.32        242.24        41.58 o                         
  51   5   2         53.33         73.63        56.69 o                         
  52   5   2        105.65        213.97        42.83 o                         
  53   5   2        365.71        366.29        47.17 o                         
  54   5   2        102.19        113.05        51.97 o                         
   0   6   2       2509.98       2715.02        61.68 o                         
   1   6   2       8525.66       8285.79       116.80 o                         
   2   6   2       4846.87       4654.04        68.15 o                         
   3   6   2        377.03        451.53        21.43 o                         
   4   6   2        611.08        618.60        18.15 o                         
   5   6   2        321.89        316.59        14.20 o                         
   6   6   2       2207.97       2054.97        35.46 o                         
   7   6   2       3344.64       3155.26        54.68 o                         
   8   6   2       1753.55       1757.56        37.03 o                         
   9   6   2       2711.81       2530.96        48.80 o                         
  10   6   2        892.97        860.57        24.90 o                         
  11   6   2        511.57        563.50        21.37 o                         
  12   6   2        332.77        341.33        17.67 o                         
  13   6   2        366.79        353.00        17.77 o                         
  14   6   2         31.34         44.78        14.60 o                         
  15   6   2         74.17         72.27        15.34 o                         
  16   6   2        430.34        414.71        19.70 o                         
  17   6   2        413.88        445.03        21.18 o                         
  18   6   2        649.48        660.36        26.31 o                         
  19   6   2         16.19         68.80        16.99 o                         
  20   6   2        286.79        329.53        20.68 o                         
  21   6   2        130.36        134.48        20.15 o                         
  22   6   2        105.90        117.73        21.17 o                         
  23   6   2        262.41        262.67        22.57 o                         
  24   6   2        154.87        146.71        21.07 o                         
  25   6   2        119.13        121.81        21.67 o                         
  26   6   2        539.78        550.70        29.28 o                         
  27   6   2        102.36         79.78        21.44 o                         
  28   6   2        249.22        221.50        23.62 o                         
  29   6   2        150.83        142.72        22.43 o                         
  30   6   2         10.62        -23.45        30.43 o                         
  31   6   2        206.35        147.84        26.39 o                         
  32   6   2        124.80         64.92        30.22 o                         
  33   6   2        458.65        453.41        36.23 o                         
  34   6   2         53.13         88.37        26.02 o                         
  35   6   2        268.01        274.10        32.20 o                         
  36   6   2         62.67        116.89        30.21 o                         
  37   6   2        111.13        172.13        43.05 o                         
  38   6   2         17.82         11.69        28.87 o                         
  39   6   2         13.73         14.10        29.63 o                         
  40   6   2        103.51         76.02        33.04 o                         
  41   6   2        587.73        538.05        41.95 o                         
  42   6   2        516.92        539.36        48.44 o                         
  43   6   2        655.39        727.86        64.67 o                         
  44   6   2        463.08        461.33        45.85 o                         
  45   6   2        635.15        569.31        49.26 o                         
  46   6   2        138.15        198.87        38.09 o                         
  47   6   2         50.85        127.97        41.67 o                         
   0   7   2        180.13        232.16        30.21 o                         
   1   7   2         81.70         98.20        19.61 o                         
   2   7   2         37.56         54.82        17.37 o                         
   3   7   2        108.79         88.07        18.33 o                         
   4   7   2         10.66          4.23        23.83 o                         
   5   7   2        111.73        112.42        18.81 o                         
   6   7   2         22.31         47.09        19.91 o                         
   7   7   2         77.29         62.90        20.22 o                         
   8   7   2        103.24         92.40        17.48 o                         
   9   7   2          0.37         -5.54        16.94 o                         
  10   7   2        105.65         88.75        18.72 o                         
  11   7   2         11.14         22.15        18.18 o                         
  12   7   2         89.22         68.39        18.05 o                         
  13   7   2        112.05        127.07        19.67 o                         
  14   7   2         62.59         73.14        20.09 o                         
  15   7   2         12.96         -3.61        20.29 o                         
  16   7   2          6.67         16.13        24.83 o                         
  17   7   2          4.52         33.81        23.66 o                         
  18   7   2         48.08         70.58        24.18 o                         
  19   7   2        104.84         74.62        22.43 o                         
  20   7   2         69.47         72.15        23.23 o                         
  21   7   2         20.63         41.26        26.07 o                         
  22   7   2        149.59        146.72        29.38 o                         
  23   7   2         58.63        107.97        28.32 o                         
  24   7   2         71.06         46.78        27.89 o                         
  25   7   2        245.44        287.92        26.92 o                         
  26   7   2         72.89         72.72        25.76 o                         
  27   7   2         40.16         25.04        28.00 o                         
  28   7   2        251.23        233.85        29.19 o                         
  29   7   2        257.60        247.19        32.90 o                         
  30   7   2        122.26        149.41        28.86 o                         
  31   7   2        207.78        170.48        30.20 o                         
  32   7   2        103.74         55.14        30.39 o                         
  33   7   2         25.66         34.17        30.92 o                         
  34   7   2        655.75        580.26        43.39 o                         
  35   7   2         69.54         72.42        38.53 o                         
  36   7   2        176.08        261.57        64.94 o                         
  37   7   2        629.54        580.42        47.31 o                         
   0   8   2        336.06        223.28        47.90 o                         
   1   8   2          1.97        -26.97        26.97 o                         
   2   8   2        268.15        187.35        28.10 o                         
   3   8   2        157.98        141.75        33.02 o                         
   4   8   2         18.00         16.03        26.15 o                         
   5   8   2        420.83        340.91        30.74 o                         
   6   8   2         33.77         84.42        28.22 o                         
   7   8   2         20.41         26.70        29.66 o                         
   8   8   2        266.19        284.12        34.51 o                         
   9   8   2          1.34         68.91        32.30 o                         
  10   8   2        283.09        263.53        33.04 o                         
  11   8   2         89.67         66.23        31.31 o                         
  12   8   2         49.88         70.68        29.65 o                         
  13   8   2        163.70        119.91        29.19 o                         
  14   8   2        106.94        121.04        37.37 o                         
  15   8   2         57.37         83.97        46.25 o                         
  16   8   2        353.97        347.54        58.86 o                         
  17   8   2        241.41        209.55        34.57 o                         
  18   8   2         75.52         60.78        37.79 o                         
  19   8   2         43.36         56.18        35.70 o                         
  20   8   2         39.35         65.71        33.72 o                         
   2   0   3      11926.87      11441.46       239.63 o                         
   4   0   3      36055.08      35833.64       683.48 o                         
   6   0   3      21322.50      21058.28       401.38 o                         
   8   0   3       3801.36       3680.92        67.15 o                         
  10   0   3        770.44        729.49        17.53 o                         
  12   0   3       4758.13       5071.32        99.80 o                         
  14   0   3       2616.20       2599.40        65.61 o                         
  16   0   3       1504.67       1475.40        36.00 o                         
  18   0   3       4763.37       4630.49       101.86 o                         
  20   0   3      19077.06      20323.73       429.96 o                         
  22   0   3       6082.25       5977.54       146.51 o                         
  24   0   3       4253.17       4178.11        92.49 o                         
  26   0   3        106.01        114.79        14.01 o                         
  28   0   3       4084.85       4527.53       131.57 o                         
  30   0   3       2494.59       2558.38        78.83 o                         
  32   0   3       1926.90       1943.33        64.77 o                         
  34   0   3        181.96        166.38        21.52 o                         
  36   0   3        174.25        191.57        41.04 o                         
  38   0   3        212.04        226.02        24.61 o                         
  40   0   3       1757.97       1744.87        70.16 o                         
  42   0   3       2944.72       2823.13        91.26 o                         
  44   0   3       4160.72       3811.15       117.49 o                         
  46   0   3        408.44        420.41        44.41 o                         
  48   0   3        831.92        805.26        48.89 o                         
  50   0   3       1842.09       1834.03       112.86 o                         
  52   0   3       3425.36       2988.85       104.05 o                         
  54   0   3        747.41        686.84        48.36 o                         
  56   0   3        299.90        315.84        75.68 o                         
  58   0   3        105.96        175.65        64.42 o                         
  60   0   3         94.37         -2.99        78.00 o                         
  62   0   3         14.60        -18.97        45.19 o                         
  64   0   3        206.80        291.29        92.45 o                         
  66   0   3         15.45         51.69        51.98 o                         
   1   1   3       1760.96       1638.99        25.33 o                         
   2   1   3       2282.81       2153.89        32.60 o                         
   3   1   3       1275.01       1256.36        20.89 o                         
   4   1   3       2082.99       1844.70        28.10 o                         
   5   1   3       1719.89       1576.18        24.51 o                         
   6   1   3        264.15        274.86         8.29 o                         
   7   1   3       1254.61       1181.45        20.55 o                         
   8   1   3        940.83        874.69        18.82 o                         
   9   1   3        443.62        449.26        11.09 o                         
  10   1   3        976.03        918.60        17.69 o                         
  11   1   3        184.33        197.27         6.78 o                         
  12   1   3       5860.13       6059.84       103.43 o                         
  13   1   3        521.53        547.41        14.08 o                         
  14   1   3       1041.45       1036.65        24.56 o                         
  15   1   3       1654.95       1674.47        33.33 o                         
  16   1   3       3298.29       3276.67        62.05 o                         
  17   1   3       1026.06       1036.89        24.90 o                         
  18   1   3        121.62        124.60         7.50 o                         
  19   1   3       1010.66       1029.28        22.49 o                         
  20   1   3        571.40        563.91        17.05 o                         
  21   1   3        959.92        974.27        25.85 o                         
  22   1   3       1281.10       1303.81        30.01 o                         
  23   1   3        587.19        592.75        19.81 o                         
  24   1   3        223.93        217.15        14.30 o                         
  25   1   3        645.99        627.61        19.16 o                         
  26   1   3        711.88        681.81        20.44 o                         
  27   1   3        463.98        441.91        17.63 o                         
  28   1   3       1834.60       1764.65        40.70 o                         
  29   1   3       3356.79       3204.24        74.71 o                         
  30   1   3       1406.04       1468.00        38.97 o                         
  31   1   3        337.88        365.21        25.18 o                         
  32   1   3         33.88         59.60        13.56 o                         
  33   1   3        165.19        163.46        15.83 o                         
  34   1   3        744.73        734.08        28.64 o                         
  35   1   3         57.03         76.17        15.54 o                         
  36   1   3        574.57        538.87        22.61 o                         
  37   1   3       1222.83       1198.44        34.83 o                         
  38   1   3        559.18        628.53        23.53 o                         
  39   1   3         74.37         51.92        15.51 o                         
  40   1   3        601.52        559.01        24.52 o                         
  41   1   3        451.16        458.39        23.55 o                         
  42   1   3         74.59         42.14        16.92 o                         
  43   1   3         42.90         58.42        17.92 o                         
  44   1   3        532.52        506.00        25.73 o                         
  45   1   3        249.57        342.16        43.34 o                         
  46   1   3       1985.54       1797.69        50.64 o                         
  47   1   3        243.45        288.25        22.55 o                         
  48   1   3         73.40         74.61        25.28 o                         
  49   1   3       1078.84        963.87        41.54 o                         
  50   1   3        528.17        511.88        31.82 o                         
  51   1   3        521.38        471.79        31.47 o                         
  52   1   3        109.41        116.31        29.07 o                         
  53   1   3        485.43        454.20        34.60 o                         
  54   1   3        117.10         94.25        29.31 o                         
  55   1   3         37.95         55.02        29.35 o                         
  56   1   3        168.41        134.19        30.49 o                         
  57   1   3         66.14         33.04        35.11 o                         
  58   1   3         24.82         28.69        35.31 o                         
  59   1   3         63.96         66.61        44.56 o                         
  60   1   3          5.76         44.98        31.95 o                         
  61   1   3          1.20          5.56        36.14 o                         
  62   1   3         56.81         38.26        39.86 o                         
  63   1   3         29.32         15.43        38.48 o                         
  64   1   3         48.44         56.48        60.42 o                         
  65   1   3         14.81         11.73        64.25 o                         
  66   1   3        148.43         92.52        68.44 o                         
   1   2   3       3118.61       3224.73        49.52 o                         
   2   2   3        394.41        393.82         9.75 o                         
   3   2   3       2353.05       2197.44        37.01 o                         
   4   2   3       2656.21       2640.15        41.42 o                         
   5   2   3       1179.84       1222.05        17.70 o                         
   6   2   3        917.90        939.55        15.33 o                         
   7   2   3        446.97        436.50        10.17 o                         
   8   2   3       1549.71       1552.10        24.30 o                         
   9   2   3        115.65        132.71         5.25 o                         
  10   2   3       1997.24       2055.12        31.65 o                         
  11   2   3       1950.60       1993.60        30.62 o                         
  12   2   3       1081.81       1107.87        18.55 o                         
  13   2   3       5136.49       5228.51        79.80 o                         
  14   2   3       1644.39       1801.03        31.32 o                         
  15   2   3       4360.83       4296.77        86.98 o                         
  16   2   3        364.05        405.47        19.68 o                         
  17   2   3        868.22        866.54        20.42 o                         
  18   2   3        712.00        732.76        20.84 o                         
  19   2   3       4207.30       4220.89        80.23 o                         
  20   2   3       4900.09       5045.81        94.83 o                         
  21   2   3        551.33        564.20        17.77 o                         
  22   2   3        200.26        211.02        11.31 o                         
  23   2   3        130.37        118.59        14.43 o                         
  24   2   3       1667.69       1698.14        46.02 o                         
  25   2   3       2971.72       2951.43        63.22 o                         
  26   2   3       3040.27       3083.74        66.20 o                         
  27   2   3       3896.93       3900.15        81.73 o                         
  28   2   3       2057.84       2142.53        48.72 o                         
  29   2   3        428.34        443.97        18.65 o                         
  30   2   3        221.96        186.43        16.09 o                         
  31   2   3        225.72        255.77        17.75 o                         
  32   2   3        355.24        367.77        20.21 o                         
  33   2   3        309.25        284.14        20.22 o                         
  34   2   3        215.30        211.78        14.78 o                         
  35   2   3         75.88         86.51        14.07 o                         
  36   2   3         60.09         51.57        17.32 o                         
  37   2   3        139.17        142.20        18.43 o                         
  38   2   3        689.46        678.16        30.73 o                         
  39   2   3        839.30        783.42        33.15 o                         
  40   2   3       1030.87       1014.53        38.65 o                         
  41   2   3        329.66        305.10        23.80 o                         
  42   2   3        104.89        119.08        26.04 o                         
  43   2   3        203.80        198.53        22.97 o                         
  44   2   3       1305.20       1193.95        43.46 o                         
  45   2   3       1875.34       1753.40        54.92 o                         
  46   2   3        399.10        442.70        33.80 o                         
  47   2   3       1590.15       1573.42        53.98 o                         
  48   2   3       1044.16        994.96        56.24 o                         
  49   2   3        254.93        267.36        26.72 o                         
  50   2   3        226.07        259.90        27.21 o                         
  51   2   3        476.05        483.84        32.58 o                         
  52   2   3        905.65        883.99        41.83 o                         
  53   2   3       1373.74       1281.25        51.87 o                         
  54   2   3          8.64         52.34        42.30 o                         
  55   2   3          5.58        -16.69        29.71 o                         
  56   2   3         72.14         41.80        32.15 o                         
  57   2   3         15.18         49.40        34.54 o                         
  58   2   3         48.03         50.63        42.75 o                         
  59   2   3         72.38         68.64        36.27 o                         
  60   2   3         13.57        -42.98        42.98 o                         
  61   2   3          6.99        -47.47        54.07 o                         
  62   2   3         12.30        -43.02        43.02 o                         
  63   2   3         12.90        -32.24        64.04 o                         
  64   2   3        126.34         98.09        53.54 o                         
   1   3   3        621.24        633.46        11.58 o                         
   2   3   3        907.56        909.34        14.64 o                         
   3   3   3       1146.72       1163.86        17.60 o                         
   4   3   3       1281.35       1332.86        21.30 o                         
   5   3   3        539.00        542.35        12.04 o                         
   6   3   3        186.42        178.65         7.35 o                         
   7   3   3        161.79        157.67         7.07 o                         
   8   3   3        478.06        457.29        12.23 o                         
   9   3   3       1067.14       1038.84        19.98 o                         
  10   3   3        184.65        197.94         7.93 o                         
  11   3   3        967.51        970.04        19.19 o                         
  12   3   3         19.49         17.72         6.42 o                         
  13   3   3       1046.89       1047.13        20.62 o                         
  14   3   3        100.89        126.04         9.14 o                         
  15   3   3         64.01         69.12         6.49 o                         
  16   3   3        292.46        303.49        12.68 o                         
  17   3   3        547.69        494.14        13.43 o                         
  18   3   3        169.18        166.04         8.90 o                         
  19   3   3        115.30        112.40         9.62 o                         
  20   3   3        123.35        120.60         9.01 o                         
  21   3   3        245.00        249.63        11.32 o                         
  22   3   3       1029.12        952.38        22.64 o                         
  23   3   3        452.35        456.50        16.07 o                         
  24   3   3        879.29        838.72        25.62 o                         
  25   3   3        302.70        309.09        14.97 o                         
  26   3   3       1020.37       1005.93        24.72 o                         
  27   3   3        864.21        838.92        24.81 o                         
  28   3   3        596.19        553.26        21.08 o                         
  29   3   3         65.78         48.01        12.43 o                         
  30   3   3        183.74        198.06        14.64 o                         
  31   3   3        455.36        456.79        21.86 o                         
  32   3   3         82.23         67.71        16.24 o                         
  33   3   3        155.50        154.79        17.25 o                         
  34   3   3        111.61        105.52        17.58 o                         
  35   3   3       1460.24       1402.24        43.14 o                         
  36   3   3        396.54        435.84        24.37 o                         
  37   3   3        131.23        161.80        19.87 o                         
  38   3   3        460.87        425.38        25.44 o                         
  39   3   3        119.23        135.55        20.56 o                         
  40   3   3        990.06        946.05        38.93 o                         
  41   3   3          9.86         33.31        21.21 o                         
  42   3   3         28.54         66.35        22.54 o                         
  43   3   3       1527.94       1396.73        55.64 o                         
  44   3   3        187.63        202.33        25.50 o                         
  45   3   3        440.78        394.95        30.61 o                         
  46   3   3         95.78        137.80        27.88 o                         
  47   3   3        407.08        374.81        36.23 o                         
  48   3   3       1034.76        981.83        47.61 o                         
  49   3   3         44.28         37.42        31.22 o                         
  50   3   3         57.62         35.80        28.44 o                         
  51   3   3        372.31        397.31        36.98 o                         
  52   3   3        421.28        398.61        37.21 o                         
  53   3   3        644.04        586.59        40.92 o                         
  54   3   3         73.23         48.73        31.09 o                         
  55   3   3         40.12         30.13        33.14 o                         
  56   3   3        339.40        262.84        44.81 o                         
  57   3   3         28.73         16.32        37.34 o                         
  58   3   3         81.48         83.47        38.24 o                         
  59   3   3          6.37        -20.36        35.86 o                         
  60   3   3          9.88        -21.06        38.49 o                         
  61   3   3         46.16        -40.37        40.37 o                         
  62   3   3         16.95        -37.75        37.75 o                         
   1   4   3         15.05         15.97         7.13 o                         
   2   4   3       2255.56       2184.60        33.85 o                         
   3   4   3        882.72        993.00        19.02 o                         
   4   4   3       7421.41       7703.59       107.12 o                         
   5   4   3       1684.91       1759.54        28.10 o                         
   6   4   3       1432.22       1463.55        24.72 o                         
   7   4   3       1743.41       1787.52        28.34 o                         
   8   4   3        740.62        749.61        17.79 o                         
   9   4   3       1033.62       1080.51        21.93 o                         
  10   4   3       1582.56       1611.90        28.80 o                         
  11   4   3        331.87        371.48        12.37 o                         
  12   4   3        283.41        287.68        12.88 o                         
  13   4   3        530.13        559.00        16.81 o                         
  14   4   3        668.43        699.48        18.28 o                         
  15   4   3        248.01        255.61        11.75 o                         
  16   4   3        473.26        437.97        14.80 o                         
  17   4   3        533.52        562.82        18.07 o                         
  18   4   3        204.59        188.69        12.33 o                         
  19   4   3         85.25        100.64        12.26 o                         
  20   4   3       1677.69       1653.15        35.00 o                         
  21   4   3       1242.04       1294.66        29.72 o                         
  22   4   3        826.43        851.49        28.43 o                         
  23   4   3        187.65        215.34        16.32 o                         
  24   4   3        818.58        806.32        28.59 o                         
  25   4   3         39.19         68.31        15.65 o                         
  26   4   3        414.65        428.74        18.83 o                         
  27   4   3         91.65        119.09        16.87 o                         
  28   4   3       1169.55       1141.21        34.94 o                         
  29   4   3        533.91        528.49        23.91 o                         
  30   4   3         52.80         94.76        18.35 o                         
  31   4   3        264.24        230.75        21.21 o                         
  32   4   3         20.83         13.42        18.37 o                         
  33   4   3        231.06        200.70        22.21 o                         
  34   4   3        198.61        194.16        21.10 o                         
  35   4   3        226.08        210.31        22.18 o                         
  36   4   3         40.34         77.32        21.02 o                         
  37   4   3        292.53        345.60        24.95 o                         
  38   4   3       1280.89       1262.29        46.33 o                         
  39   4   3        780.44        827.97        41.37 o                         
  40   4   3       1236.92       1162.65        51.25 o                         
  41   4   3        202.69        231.04        27.35 o                         
  42   4   3        227.01        244.85        30.22 o                         
  43   4   3        118.51        102.47        33.99 o                         
  44   4   3         24.63         15.59        25.97 o                         
  45   4   3        134.97         99.40        27.48 o                         
  46   4   3        440.52        454.30        36.03 o                         
  47   4   3       1308.24       1147.94        54.62 o
[truncated: 168,240 more chars]
