# Supplementary material for: Binary charge-transfer complexes using pyromellitic acid dianhydride featuring C—H⋯O hydrogen bonds
Source: Acta Crystallogr E Crystallogr Commun. 2018 Nov 9;74(Pt 12):1772–7. doi: 10.1107/S2056989018015645 (PMC6281116; doi:10.1107/S2056989018015645)
Supplement: Supplementary file 4 [file e-74-01772-IIIsup4.hkl]

data_III                                                                        
_shelx_title ' v13hds2_tp1            R =  New: P-1'                            
_shelx_refln_list_code          4                                               
_shelx_F_calc_maximum      226.36                                               
_exptl_crystal_F_000       424.00                                               
_reflns_d_resolution_high  0.8256                                               
                                                                                
loop_                                                                           
 _space_group_symop_operation_xyz                                               
 'x, y, z'                                                                      
 '-x, -y, -z'                                                                   
                                                                                
_cell_length_a     7.1012                                                       
_cell_length_b     9.5674                                                       
_cell_length_c    13.6147                                                       
_cell_angle_alpha  99.109                                                       
_cell_angle_beta   99.941                                                       
_cell_angle_gamma  92.219                                                       
                                                                                
_shelx_F_squared_multiplier     1.000                                           
                                                                                
loop_                                                                           
 _refln_index_h                                                                 
 _refln_index_k                                                                 
 _refln_index_l                                                                 
 _refln_F_squared_calc                                                          
 _refln_F_squared_meas                                                          
 _refln_F_squared_sigma                                                         
 _refln_observed_status                                                         
   2   0   0        946.45        773.14        21.62 o                         
   3   0   0         59.42         64.03         2.89 o                         
   4   0   0        360.17        368.22         5.75 o                         
   5   0   0         30.04         32.59         3.48 o                         
   6   0   0          1.92         -2.35         3.92 o                         
   7   0   0          8.40         -4.53         8.24 o                         
   8   0   0         40.38         26.58         9.19 o                         
  -8   1   0        101.24        111.93        10.59 o                         
  -7   1   0         98.49         78.11         6.07 o                         
  -6   1   0         14.71         12.12         3.29 o                         
  -5   1   0         40.76         33.04         2.84 o                         
  -4   1   0        638.05        613.08        11.49 o                         
  -3   1   0        166.79        164.17         4.45 o                         
  -2   1   0       3167.76       3519.32        38.37 o                         
  -1   1   0         24.22         12.47         2.16 o                         
   1   1   0         74.27         66.91         3.04 o                         
   2   1   0      51239.70      56430.22      2241.97 o                         
   3   1   0        145.76        147.98         5.13 o                         
   4   1   0         81.14        164.49        16.16 o                         
   5   1   0          1.29          6.84         3.81 o                         
   7   1   0          6.94         12.07         7.91 o                         
   8   1   0          9.79          2.99         8.73 o                         
  -8   2   0          5.78          8.15         5.51 o                         
  -7   2   0          3.58         -1.30         4.30 o                         
  -6   2   0        210.65        228.58         6.63 o                         
  -5   2   0         88.92         79.00         3.68 o                         
  -4   2   0          8.49          7.79         2.46 o                         
  -3   2   0        734.56        847.84        10.46 o                         
  -2   2   0       6099.71       5100.93        53.04 o                         
  -1   2   0        641.35        496.00         6.81 o                         
   0   2   0       2739.77       2892.05        29.33 o                         
   1   2   0        374.60        265.96         5.09 o                         
   2   2   0         91.56         81.69         4.90 o                         
   3   2   0          0.11         -0.52         2.94 o                         
   4   2   0       2383.46       2284.08        34.23 o                         
   5   2   0         22.36         19.80         4.82 o                         
   6   2   0          0.54          2.35         5.91 o                         
   7   2   0         10.45         54.79        12.72 o                         
   8   2   0          6.96         20.55        16.91 o                         
  -8   3   0          5.63         10.61         7.46 o                         
  -7   3   0          2.02          8.46         3.90 o                         
  -6   3   0          0.29         -0.80         3.02 o                         
  -5   3   0        415.46        525.90         8.06 o                         
  -4   3   0        860.94        724.53         9.33 o                         
  -3   3   0         30.96         38.28         2.70 o                         
  -2   3   0          4.80          4.26         2.28 o                         
  -1   3   0       1143.19        961.45        10.75 o                         
   0   3   0       3727.17       3047.90        31.27 o                         
   1   3   0        107.78        101.71         4.32 o                         
   2   3   0        210.43        206.44         4.49 o                         
   3   3   0          4.13         -2.72         2.72 o                         
   4   3   0         87.53         89.29         5.54 o                         
   5   3   0          0.08          0.37         5.24 o                         
   6   3   0          0.20         -5.82         9.48 o                         
   7   3   0         12.07         10.80        14.11 o                         
   8   3   0         15.70          8.57        53.33 o                         
  -8   4   0        138.42        114.15         8.28 o                         
  -7   4   0         49.84         59.06         5.03 o                         
  -6   4   0         11.59         16.12         3.52 o                         
  -5   4   0         32.03         34.07         3.09 o                         
  -4   4   0          3.04          4.45         2.68 o                         
  -3   4   0       1883.89       2063.66        21.55 o                         
  -2   4   0       1565.51       1344.42        15.40 o                         
  -1   4   0        400.32        424.35         8.77 o                         
   0   4   0         61.41         58.97         3.04 o                         
   1   4   0        232.57        194.17         5.17 o                         
   2   4   0         36.73         26.07         3.18 o                         
   3   4   0          4.48          4.58         2.60 o                         
   4   4   0          8.79          8.39         4.70 o                         
   5   4   0         19.17         23.54         4.98 o                         
   6   4   0          8.43          2.40        14.60 o                         
   7   4   0          7.63        -13.28        13.28 o                         
  -7   5   0         27.51         40.33         6.37 o                         
  -6   5   0        771.98        815.18        13.13 o                         
  -5   5   0         52.82         62.39         3.77 o                         
  -4   5   0         15.57         18.16         3.04 o                         
  -3   5   0         67.18         66.76         3.53 o                         
  -2   5   0          0.98          3.23         2.39 o                         
  -1   5   0        827.62        770.50        10.04 o                         
   0   5   0        739.63        649.24         8.83 o                         
   1   5   0         29.23         44.89         2.92 o                         
   2   5   0          2.88          7.77         3.58 o                         
   3   5   0         41.15         41.73         3.37 o                         
   4   5   0        115.60         89.78         4.83 o                         
   5   5   0          2.90          3.69         6.35 o                         
   6   5   0          7.22          2.56         8.24 o                         
   7   5   0          0.82        -13.73        16.06 o                         
  -7   6   0         15.27         14.32         5.57 o                         
  -6   6   0        531.44        633.43        12.67 o                         
  -5   6   0        548.70        489.59         9.60 o                         
  -4   6   0       1748.12       2040.91        23.46 o                         
  -3   6   0          0.00          2.72         2.99 o                         
  -2   6   0        104.75         97.72         4.11 o                         
  -1   6   0         46.09         34.74         3.08 o                         
   0   6   0          1.75          0.46         2.88 o                         
   1   6   0          5.52          7.33         2.89 o                         
   2   6   0         76.73         98.48         4.77 o                         
   3   6   0          3.94          6.02         3.52 o                         
   4   6   0         29.66         27.53         4.56 o                         
   5   6   0         44.82         50.77         6.40 o                         
   6   6   0         71.91         78.34        10.37 o                         
  -7   7   0         46.83         43.22         7.54 o                         
  -6   7   0         12.15         13.13         5.73 o                         
  -5   7   0          0.78          5.93         4.28 o                         
  -4   7   0        524.97        498.35         9.72 o                         
  -3   7   0        593.90        545.65         9.71 o                         
  -2   7   0       1752.53       1956.21        21.52 o                         
  -1   7   0         19.24         16.34         3.55 o                         
   0   7   0          3.18         -0.36         3.41 o                         
   1   7   0         10.94         14.02         3.46 o                         
   2   7   0          2.93          0.40         3.54 o                         
   3   7   0          2.10         -2.84         3.80 o                         
   4   7   0         30.09         34.19         5.07 o                         
   5   7   0          3.21         10.14         9.08 o                         
   6   7   0         40.26         64.57        14.44 o                         
  -6   8   0          3.93         -5.14         6.68 o                         
  -5   8   0         66.33         58.67         6.89 o                         
  -4   8   0         27.45         48.95         6.10 o                         
  -3   8   0          8.95          9.18         4.18 o                         
  -2   8   0        232.65        237.23         7.39 o                         
  -1   8   0         36.51         47.06         4.50 o                         
   0   8   0        670.76        691.05        12.99 o                         
   1   8   0         14.79         12.11         3.99 o                         
   2   8   0        105.65        125.43         6.23 o                         
   3   8   0          0.40          5.02         5.08 o                         
   4   8   0          9.78         14.84         5.62 o                         
   5   8   0          3.98          9.02         7.89 o                         
  -5   9   0         19.04         20.42         7.70 o                         
  -4   9   0          0.73         -1.77         6.69 o                         
  -3   9   0          0.60         -2.65         5.07 o                         
  -2   9   0         12.17          7.33         4.66 o                         
  -1   9   0          6.76          6.24         4.54 o                         
   0   9   0         32.26         39.93         4.53 o                         
   1   9   0         20.90         26.74         4.88 o                         
   2   9   0         31.97         22.66         5.23 o                         
   3   9   0          6.35          7.92         6.85 o                         
   4   9   0         67.24         71.77         7.80 o                         
  -4  10   0          6.18         18.96         8.68 o                         
  -3  10   0          0.20          0.15         7.95 o                         
  -2  10   0          5.01         -2.41         6.44 o                         
  -1  10   0         62.16         57.01         7.24 o                         
   0  10   0         87.63         88.91         7.07 o                         
   1  10   0          3.06         -4.44         6.50 o                         
   2  10   0          1.64          8.60         6.84 o                         
   3  10   0         25.74         24.22         8.42 o                         
  -2  11   0         23.53          0.08         9.68 o                         
  -1  11   0          4.39          8.27         8.55 o                         
   0  11   0          4.39         -2.71        10.24 o                         
   1  11   0         77.46         94.29         9.35 o                         
  -2 -11   1         20.62          6.13        11.04 o                         
  -1 -11   1          0.87         21.42         8.95 o                         
   0 -11   1          1.03         -7.39         7.93 o                         
   1 -11   1          0.23          2.19         9.75 o                         
   2 -11   1         56.00         41.59        11.48 o                         
   3 -11   1         48.95         55.03        11.24 o                         
  -3 -10   1         54.14         56.82         9.83 o                         
  -2 -10   1        258.23        346.47        14.87 o                         
  -1 -10   1         70.39         70.90         8.04 o                         
   0 -10   1         45.30         30.53         6.47 o                         
   1 -10   1          8.33          6.63         6.61 o                         
   2 -10   1          3.22          8.55         8.20 o                         
   3 -10   1         50.30         37.21         8.32 o                         
   4 -10   1         80.29        110.99        10.22 o                         
  -4  -9   1         29.90         29.27         7.05 o                         
  -3  -9   1          4.86          5.34         5.93 o                         
  -2  -9   1         20.35         22.97         4.63 o                         
  -1  -9   1          4.44         24.62         4.30 o                         
   0  -9   1       1071.62       1184.24        16.77 o                         
   1  -9   1        137.97        117.64         5.21 o                         
   2  -9   1          0.00          2.16         4.83 o                         
   3  -9   1          7.98          6.43         5.03 o                         
   4  -9   1          0.20         -1.94         6.58 o                         
   5  -9   1         19.09         13.77         7.33 o                         
  -5  -8   1          0.00          2.70         9.16 o                         
  -4  -8   1          1.46         -3.09         5.10 o                         
  -3  -8   1          0.06          2.03         4.45 o                         
  -2  -8   1         21.88         25.34         4.08 o                         
  -1  -8   1          5.95          9.09         3.70 o                         
   0  -8   1         12.61         15.89         3.83 o                         
   1  -8   1        145.22        278.24         8.15 o                         
   2  -8   1       1856.19       1671.22        20.36 o                         
   3  -8   1        123.71        109.20         5.33 o                         
   4  -8   1         43.38         54.89         5.13 o                         
   5  -8   1          0.26          5.42         6.43 o                         
   6  -8   1          2.41          8.42         7.88 o                         
  -6  -7   1        474.28        430.81        68.84 o                         
  -5  -7   1         31.12          7.68        11.45 o                         
  -4  -7   1          7.37          7.23         4.83 o                         
  -3  -7   1         13.50         15.31         3.84 o                         
  -2  -7   1          0.90          2.08         3.33 o                         
  -1  -7   1        236.33        278.70         8.37 o                         
   0  -7   1        121.19        121.87         5.22 o                         
   1  -7   1          0.01         -1.09         3.09 o                         
   2  -7   1          1.57         -1.78         3.39 o                         
   3  -7   1        220.21        288.73         7.66 o                         
   4  -7   1       1486.81       1311.95        17.07 o                         
   5  -7   1         95.23         99.26         5.30 o                         
   6  -7   1          4.17          1.25         6.35 o                         
  -7  -6   1          0.03          3.01        17.32 o                         
  -6  -6   1         61.66         81.99        15.24 o                         
  -5  -6   1          3.04          8.01         9.54 o                         
  -4  -6   1        681.11        653.41        21.01 o                         
  -3  -6   1          2.77         11.73         3.39 o                         
  -2  -6   1         32.45         35.08         3.44 o                         
  -1  -6   1         96.84         91.61         4.11 o                         
   0  -6   1         20.23         15.90         2.80 o                         
   1  -6   1       1136.42       1181.97        14.21 o                         
   2  -6   1        607.74        512.50         8.44 o                         
   3  -6   1          0.01          0.46         3.08 o                         
   4  -6   1         19.57         24.88         4.06 o                         
   5  -6   1         21.00         20.71         3.61 o                         
   6  -6   1        641.30        609.82        12.66 o                         
   7  -6   1         65.29         63.93         6.31 o                         
  -7  -5   1          2.46         -3.70        15.21 o                         
  -6  -5   1          3.78         -0.72        16.93 o                         
  -5  -5   1          2.77          2.63         8.08 o                         
  -4  -5   1          3.55         21.66         5.09 o                         
  -3  -5   1        156.58        166.85         5.29 o                         
  -2  -5   1        102.04        119.18         4.89 o                         
  -1  -5   1        230.22        293.06         6.63 o                         
   0  -5   1        147.61        115.45         4.35 o                         
   1  -5   1         96.51         80.14         3.36 o                         
   2  -5   1          0.63          1.48         2.50 o                         
   3  -5   1        614.76        513.78         8.27 o                         
   4  -5   1         59.44         68.05         3.81 o                         
   5  -5   1          0.62          2.89         3.15 o                         
   6  -5   1         11.17         16.46         3.78 o                         
   7  -5   1          0.12          5.67         5.27 o                         
  -7  -4   1          5.31        -12.99        25.39 o                         
  -6  -4   1          0.19          4.01        10.24 o                         
  -5  -4   1          9.90         22.45        10.44 o                         
  -4  -4   1         18.11         14.94         6.15 o                         
  -3  -4   1         10.35         18.94         3.36 o                         
  -2  -4   1        738.43        751.49       114.27 o                         
  -1  -4   1       1634.95       1322.17        17.56 o                         
   0  -4   1        442.49        423.32         6.38 o                         
   1  -4   1        754.64        741.75         9.08 o                         
   2  -4   1        254.34        230.42         5.80 o                         
   3  -4   1          4.83          5.41         2.51 o                         
   4  -4   1         13.27         18.51         3.03 o                         
   5  -4   1          3.04          3.63         3.14 o                         
   6  -4   1         71.97         70.88         4.22 o                         
   7  -4   1          5.25         16.42         4.92 o                         
   8  -4   1          3.97         -6.72         6.72 o                         
  -8  -3   1         44.58         56.05        18.12 o                         
  -7  -3   1          7.77         18.24        13.66 o                         
  -6  -3   1        120.56        195.46        37.24 o                         
  -5  -3   1         35.22         32.67         8.87 o                         
  -4  -3   1         16.74         28.78        13.54 o                         
  -3  -3   1        203.63        124.64         9.06 o                         
  -2  -3   1        769.16        897.87        24.23 o                         
  -1  -3   1          2.34          1.62         2.47 o                         
   0  -3   1       1456.21       1145.45        11.85 o                         
   1  -3   1       2280.03       1921.96        19.51 o                         
   2  -3   1          4.84          0.80         2.36 o                         
   3  -3   1         31.59         31.45         2.69 o                         
   4  -3   1        218.36        204.55         5.55 o                         
   5  -3   1          4.53          1.43         2.93 o                         
   6  -3   1          0.33         -3.36         3.36 o                         
   7  -3   1         37.64         21.07         5.06 o                         
   8  -3   1         50.61         55.49         6.28 o                         
  -8  -2   1          0.67        -11.56        11.56 o                         
  -7  -2   1         46.35         36.19        13.47 o                         
  -6  -2   1        401.71        504.31        25.61 o                         
  -5  -2   1         11.93         15.79         7.83 o                         
  -4  -2   1        746.60        801.88        27.11 o                         
  -3  -2   1        161.44        152.93        20.31 o                         
  -2  -2   1        390.59        343.76        10.31 o                         
  -1  -2   1       1790.01       1393.59        17.41 o                         
   0  -2   1       2250.36       2550.44        37.39 o                         
   1  -2   1        124.52         89.20         3.75 o                         
   2  -2   1         11.62          6.82         2.30 o                         
   3  -2   1        290.12        303.70         5.51 o                         
   4  -2   1        933.49       1088.14        14.26 o                         
   5  -2   1         48.07         52.91         3.49 o                         
   6  -2   1        105.17        116.10         5.14 o                         
   7  -2   1          0.04         -3.08         4.33 o                         
   8  -2   1         14.56          1.82         6.75 o                         
  -8  -1   1         11.60         -8.67        12.29 o                         
  -7  -1   1          0.69         11.44        10.17 o                         
  -6  -1   1        119.84        138.78        25.96 o                         
  -5  -1   1         14.60         14.89         4.29 o                         
  -4  -1   1       1622.80       1595.14        38.40 o                         
  -3  -1   1          1.99          3.97         4.69 o                         
  -2  -1   1       1319.33       1230.11        57.31 o                         
   1  -1   1        203.17        168.35         3.89 o                         
   2  -1   1        646.20        579.43         7.68 o                         
   3  -1   1          1.03         -1.18         2.21 o                         
   4  -1   1         17.19         21.71         2.53 o                         
   5  -1   1          4.48         10.40         2.62 o                         
   6  -1   1        920.70        885.82        11.37 o                         
   7  -1   1          7.34         10.67         5.54 o                         
   8  -1   1         83.96         88.61         7.78 o                         
  -8   0   1         77.94         65.66         7.10 o                         
  -7   0   1         16.79          9.19         8.15 o                         
  -6   0   1         30.81         31.87         6.02 o                         
  -5   0   1         20.54         23.94         5.30 o                         
  -4   0   1       1512.32       1432.19        27.76 o                         
  -3   0   1        827.33        925.53        18.47 o                         
  -2   0   1       4257.66       3743.19        66.93 o                         
  -1   0   1          4.00         -0.63         0.72 o                         
   1   0   1          6.89          2.04         1.35 o                         
   2   0   1        721.01        602.01         7.39 o                         
   3   0   1        371.92        409.71         5.66 o                         
   4   0   1          2.65          1.64         2.31 o                         
   5   0   1          4.81          1.22         2.77 o                         
   6   0   1          1.09          4.57         3.77 o                         
   7   0   1          2.21          2.38         5.07 o                         
   8   0   1        340.39        291.55        14.72 o                         
  -8   1   1        117.98        125.61         8.38 o                         
  -7   1   1         14.44         24.08         5.34 o                         
  -6   1   1         22.24         24.81         4.38 o                         
  -5   1   1        273.49        298.65         7.20 o                         
  -4   1   1         23.93         22.47         2.31 o                         
  -3   1   1         64.01         44.37         2.47 o                         
  -2   1   1       4092.71       4393.83        42.31 o                         
   1   1   1        141.99        114.16         3.71 o                         
   2   1   1         17.48         36.83         7.18 o                         
   3   1   1         16.19         16.98         2.04 o                         
   4   1   1         47.50         74.74         5.97 o                         
   5   1   1        148.74        159.07         5.82 o                         
   6   1   1         10.89         11.80         4.06 o                         
   7   1   1          0.33          3.09         6.54 o                         
   8   1   1          4.40         -3.74        10.22 o                         
  -8   2   1          8.91          5.14         5.56 o                         
  -7   2   1          6.74          8.83         4.07 o                         
  -6   2   1        211.45        236.50         6.16 o                         
  -5   2   1         42.78         25.34         2.73 o                         
  -4   2   1        528.79        545.35         7.35 o                         
  -3   2   1        912.04        905.64        10.65 o                         
  -2   2   1        708.30        566.22         7.25 o                         
  -1   2   1          7.45          6.58         2.03 o                         
   0   2   1       1379.63       1487.45        15.25 o                         
   1   2   1        510.79        470.42         7.07 o                         
   2   2   1         16.88         15.80         2.29 o                         
   3   2   1          3.59          6.03         2.09 o                         
   4   2   1          4.62         10.16         2.69 o                         
   5   2   1          0.09         -0.05         3.85 o                         
   6   2   1         20.95         18.26         5.76 o                         
   7   2   1          0.09         -7.83         7.83 o                         
   8   2   1          0.02          3.04        10.90 o                         
  -8   3   1         13.12         13.76         5.50 o                         
  -7   3   1         32.64         33.21         4.17 o                         
  -6   3   1          7.11          6.52         3.14 o                         
  -5   3   1          6.95          7.56         2.68 o                         
  -4   3   1        287.43        309.10         7.65 o                         
  -3   3   1        158.22        115.30         4.32 o                         
  -2   3   1          1.68          0.89         2.35 o                         
  -1   3   1        298.90        190.60         4.67 o                         
   0   3   1         37.80         27.52         2.35 o                         
   1   3   1          0.25          1.02         2.32 o                         
   2   3   1         33.98         41.37         2.80 o                         
   3   3   1        216.03        172.79         4.48 o                         
   4   3   1         10.02          5.21         3.36 o                         
   5   3   1          6.96          9.74         3.68 o                         
   6   3   1          0.93         -6.05         6.05 o                         
   7   3   1         22.30         12.47        15.02 o                         
  -8   4   1         56.86         48.42         6.29 o                         
  -7   4   1         34.17         31.76         4.50 o                         
  -6   4   1        200.04        205.43         6.51 o                         
  -5   4   1        298.09        230.63         6.00 o                         
  -4   4   1          4.55          2.29         2.53 o                         
  -3   4   1          5.32          5.31         2.33 o                         
  -2   4   1        216.29        188.74         5.05 o                         
  -1   4   1         53.12         54.35         2.90 o                         
   0   4   1       3401.51       4165.15        42.66 o                         
   1   4   1         51.63         52.06         3.15 o                         
   2   4   1        213.98        234.90         5.95 o                         
   3   4   1         17.33         25.52         3.04 o                         
   4   4   1         53.65         63.54         3.53 o                         
   5   4   1          2.63          6.98         4.01 o                         
   6   4   1         16.87         14.14         6.75 o                         
   7   4   1         19.13          4.08        14.53 o                         
  -7   5   1         36.43         26.50         6.88 o                         
  -6   5   1         76.05         82.11         4.47 o                         
  -5   5   1         44.07         59.94         3.77 o                         
  -4   5   1        119.29        107.81         4.48 o                         
  -3   5   1        207.64        198.48         5.43 o                         
  -2   5   1          5.68         11.57         2.49 o                         
  -1   5   1          0.31         -2.41         2.45 o                         
   0   5   1         41.17         55.95         3.22 o                         
   1   5   1        235.89        275.00         5.85 o                         
   2   5   1       3263.20       3391.72        41.05 o                         
   3   5   1         71.65         68.04         3.83 o                         
   4   5   1         84.10        119.22         5.12 o                         
   5   5   1         10.68         20.23         5.18 o                         
   6   5   1          5.09         -4.80         7.27 o                         
   7   5   1         26.62        -14.53        16.66 o                         
  -7   6   1         13.74         18.35         6.60 o                         
  -6   6   1       1139.58       1091.86        15.56 o                         
  -5   6   1         76.24         74.69         4.93 o                         
  -4   6   1         35.59         43.48         3.82 o                         
  -3   6   1          8.91         10.51         2.94 o                         
  -2   6   1        197.39        169.63         5.84 o                         
  -1   6   1         19.54         25.23         3.02 o                         
   0   6   1          0.11         -2.89         2.89 o                         
   1   6   1         29.94         29.37         3.39 o                         
   2   6   1          8.14          7.75         3.08 o                         
   3   6   1         77.77         85.42         5.11 o                         
   4   6   1        950.43        847.83        15.40 o                         
   5   6   1         12.95         15.00         7.82 o                         
   6   6   1          0.93         14.05         8.29 o                         
  -7   7   1         25.24         14.14        11.96 o                         
  -6   7   1         21.98         25.87         5.89 o                         
  -5   7   1         55.84         62.47         4.90 o                         
  -4   7   1       1311.89       1147.67        15.56 o                         
  -3   7   1          1.72          3.16         3.26 o                         
  -2   7   1          3.87          7.71         3.35 o                         
  -1   7   1          9.44          5.47         3.37 o                         
   0   7   1        454.31        435.16         8.43 o                         
   1   7   1        121.01        128.20         5.12 o                         
   2   7   1          8.67          8.61         3.64 o                         
   3   7   1         15.00         14.45         4.46 o                         
   4   7   1          0.62         -0.38         5.22 o                         
   5   7   1          8.45         10.12         6.38 o                         
   6   7   1        166.83        145.86        16.48 o                         
  -6   8   1          0.02          4.88         7.54 o                         
  -5   8   1         22.32         20.45         6.13 o                         
  -4   8   1         48.18         49.13         4.81 o                         
  -3   8   1        110.57        114.39         5.39 o                         
  -2   8   1        668.68        646.31        10.61 o                         
  -1   8   1        150.70        161.64         9.13 o                         
   0   8   1          0.14          8.56         4.07 o                         
   1   8   1          1.75         -4.18         4.18 o                         
   2   8   1         92.25        100.08         5.11 o                         
   3   8   1         17.56         10.64         4.89 o                         
   4   8   1         51.82         52.07         6.21 o                         
   5   8   1          2.41          0.10         8.58 o                         
  -5   9   1         14.08         13.53         7.25 o                         
  -4   9   1          0.59          0.14         6.68 o                         
  -3   9   1          0.49         -3.86         4.85 o                         
  -2   9   1         92.26        100.74         5.63 o                         
  -1   9   1         48.95         51.61         5.20 o                         
   0   9   1         94.19        104.80         6.10 o                         
   1   9   1         41.22         60.52         8.08 o                         
   2   9   1          2.52          0.00         5.11 o                         
   3   9   1         15.77          7.75         6.49 o                         
   4   9   1          8.88         21.79         8.18 o                         
  -4  10   1         34.32         20.47         8.73 o                         
  -3  10   1         12.65         11.08         7.92 o                         
  -2  10   1         11.23          3.39         6.85 o                         
  -1  10   1          6.62         11.69         6.58 o                         
   0  10   1          2.53          3.36         6.44 o                         
   1  10   1          5.28          3.78         6.75 o                         
   2  10   1          0.85         -4.94         6.96 o                         
   3  10   1         11.21          1.38         9.13 o                         
  -2  11   1          5.86         26.10        10.35 o                         
  -1  11   1         13.32          9.44         8.85 o                         
   0  11   1         17.74         24.48         8.68 o                         
   1  11   1          4.68         -5.53         8.77 o                         
  -2 -11   2         10.89         17.20        10.28 o                         
  -1 -11   2          0.15         -4.95        11.07 o                         
   0 -11   2         11.48          2.18         8.95 o                         
   1 -11   2          9.61        -13.64        14.06 o                         
   2 -11   2          1.54         -1.52        11.97 o                         
   3 -11   2         23.25         30.49        11.90 o                         
  -3 -10   2         17.10         24.92         8.34 o                         
  -2 -10   2          2.89         -1.73         7.62 o                         
  -1 -10   2          6.57         11.69         7.92 o                         
   0 -10   2          3.24         -4.30         6.91 o                         
   1 -10   2         30.82         36.07         7.59 o                         
   2 -10   2         24.65         37.34         7.26 o                         
   3 -10   2         35.70         34.32         8.13 o                         
   4 -10   2          8.61         -3.82         8.50 o                         
  -5  -9   2          5.31          5.89        12.77 o                         
  -4  -9   2          0.96         14.66        10.31 o                         
  -3  -9   2          4.69         11.35         6.39 o                         
  -2  -9   2       1299.00       1247.92        19.11 o                         
  -1  -9   2        262.46        260.26         8.71 o                         
   0  -9   2         90.26         94.28         5.77 o                         
   1  -9   2         19.88         19.53         4.38 o                         
   2  -9   2          5.33          7.61         4.65 o                         
   3  -9   2         38.08         47.29         5.27 o                         
   4  -9   2          0.81         10.45         7.00 o                         
   5  -9   2          8.57         -0.80         7.52 o                         
  -5  -8   2          3.59        -11.29        23.70 o                         
  -4  -8   2          1.77          7.65         4.80 o                         
  -3  -8   2          9.21          8.57         4.09 o                         
  -2  -8   2         95.72        123.29         8.08 o                         
  -1  -8   2         14.70          7.51         3.75 o                         
   0  -8   2       2282.79       2416.40        29.82 o                         
   1  -8   2        585.63        569.59        10.45 o                         
   2  -8   2        281.59        256.10         8.53 o                         
   3  -8   2          2.97         -3.24         4.01 o                         
   4  -8   2         13.65         18.72         4.70 o                         
   5  -8   2          0.95          3.26         6.60 o                         
   6  -8   2         14.53         24.15         8.28 o                         
  -6  -7   2          7.96        -12.98        28.22 o                         
  -5  -7   2          3.83          2.60        14.39 o                         
  -4  -7   2        106.36        114.46         5.60 o                         
  -3  -7   2        117.68        113.61         4.65 o                         
  -2  -7   2          0.00         -2.34         3.38 o                         
  -1  -7   2          2.30          4.54         3.30 o                         
   0  -7   2        137.22        117.70         5.05 o                         
   1  -7   2          0.17         -0.57         3.03 o                         
   2  -7   2       1838.94       2024.84        23.11 o                         
   3  -7   2         88.87         91.82         4.67 o                         
   4  -7   2        266.56        274.16        12.21 o                         
   5  -7   2         14.02         19.97         4.50 o                         
   6  -7   2          9.04         15.73         5.89 o                         
  -7  -6   2          0.17         10.40        17.09 o                         
  -6  -6   2          0.19          4.29        14.39 o                         
  -5  -6   2         18.53         -3.95        20.31 o                         
  -4  -6   2          2.58          5.48         4.17 o                         
  -3  -6   2        153.56        173.20         6.73 o                         
  -2  -6   2        591.53        610.64         8.82 o                         
  -1  -6   2        755.11        698.35        10.46 o                         
   0  -6   2         10.83          8.44         3.24 o                         
   1  -6   2          0.57          1.61         2.66 o                         
   2  -6   2          1.68         -2.81         2.81 o                         
   3  -6   2         18.06         20.06         3.25 o                         
   4  -6   2        501.88        549.26         9.35 o                         
   5  -6   2        107.21         95.68         4.79 o                         
   6  -6   2         75.60         82.68         6.06 o                         
   7  -6   2         15.87         20.98         7.21 o                         
  -7  -5   2          0.03        -11.91        15.63 o                         
  -6  -5   2          7.65          2.33        27.65 o                         
  -5  -5   2          1.31        -17.49        17.49 o                         
  -4  -5   2        364.42        402.64        15.92 o                         
  -3  -5   2         52.99         51.08         4.10 o                         
  -2  -5   2          0.52         -2.38         2.38 o                         
  -1  -5   2        355.54        368.48         7.51 o                         
   0  -5   2       1184.51       1120.43        14.59 o                         
   1  -5   2        711.48        636.43         8.85 o                         
   2  -5   2         15.45         18.28         2.80 o                         
   3  -5   2          0.11         -0.95         2.64 o                         
   4  -5   2         39.46         43.56         3.49 o                         
   5  -5   2          0.48          2.33         3.38 o                         
   6  -5   2          4.70          4.20         4.02 o                         
   7  -5   2         99.21         96.92         6.30 o                         
  -7  -4   2          0.19         -5.87        13.21 o                         
  -6  -4   2         41.04         55.33        12.31 o                         
  -5  -4   2         43.52         33.24         9.65 o                         
  -4  -4   2        266.76        309.80        32.73 o                         
  -3  -4   2         11.39         13.10         3.64 o                         
  -2  -4   2       2331.38       2015.40        21.32 o                         
  -1  -4   2        203.71        137.38         5.19 o                         
   0  -4   2         48.30         51.15         3.25 o                         
   1  -4   2          7.01          6.93         2.44 o                         
   2  -4   2        702.74        691.91         8.91 o                         
   3  -4   2          0.35         -1.75         2.41 o                         
   4  -4   2          0.01         -0.94         2.75 o                         
   5  -4   2          1.03         -3.07         3.07 o                         
   6  -4   2          2.19         -2.25         3.71 o                         
   7  -4   2          8.05          1.67         5.74 o                         
  -8  -3   2        118.89         95.55        18.53 o                         
  -7  -3   2         23.82         20.83        13.99 o                         
  -6  -3   2       3521.24       3181.73       110.32 o                         
  -5  -3   2          0.18          9.26        12.13 o                         
  -4  -3   2          0.03          6.21        12.41 o                         
  -3  -3   2         95.53         84.65        14.67 o                         
  -2  -3   2       1538.25       1398.25        22.37 o                         
  -1  -3   2         84.29         89.46         4.24 o                         
   0  -3   2       1812.00       1393.93        15.38 o                         
   1  -3   2         22.05         19.23         2.42 o                         
   2  -3   2         11.06         45.03         2.89 o                         
   3  -3   2        294.46        292.85         5.94 o                         
   4  -3   2        217.31        244.17         5.75 o                         
   5  -3   2         54.51         76.85         3.78 o                         
   6  -3   2          0.45          0.42         3.20 o                         
   7  -3   2          0.21         -4.87         4.87 o                         
   8  -3   2          0.34         -7.49         7.49 o                         
  -8  -2   2         15.96         15.47        12.99 o                         
  -7  -2   2          0.72          3.50        11.15 o                         
  -6  -2   2        516.57        620.19        27.93 o                         
  -5  -2   2         76.22         87.70        29.34 o                         
  -4  -2   2      19306.76      19974.77       511.92 o                         
  -3  -2   2         13.95         64.33        11.85 o                         
  -1  -2   2         63.53         44.87         2.44 o                         
   0  -2   2       1496.86       1587.18        18.31 o                         
   1  -2   2         47.68         32.96         2.47 o                         
   2  -2   2        109.97        105.64         4.10 o                         
   3  -2   2        107.99        131.85         4.52 o                         
   4  -2   2         20.78         33.49         3.01 o                         
   5  -2   2        115.20        104.92         4.39 o                         
   6  -2   2        227.30        240.80         7.33 o                         
   7  -2   2          1.51         -0.61         5.02 o                         
   8  -2   2          6.52         -0.49         7.73 o                         
  -8  -1   2         15.76        -11.22        13.10 o                         
  -7  -1   2         23.80         19.10        10.28 o                         
  -6  -1   2        130.14        114.15        28.22 o                         
  -5  -1   2          0.70          3.28         6.18 o                         
  -4  -1   2       1065.65       1287.17        49.66 o                         
  -3  -1   2         94.85         62.64         7.90 o                         
  -1  -1   2         24.43          4.37         2.54 o                         
   1  -1   2        150.85        133.13         3.72 o                         
   2  -1   2          5.43          5.89         2.14 o                         
   3  -1   2         48.93         43.69         2.85 o                         
   4  -1   2        199.48        204.39         6.06 o                         
   5  -1   2         78.90         79.53         3.63 o                         
   6  -1   2         13.12         16.79         3.83 o                         
   7  -1   2         23.22         24.12         5.12 o                         
   8  -1   2        144.69        174.78        12.04 o                         
  -8   0   2          7.16        -12.29        12.29 o                         
  -7   0   2         71.40         57.86        11.15 o                         
  -6   0   2        365.12        413.40        20.74 o                         
  -5   0   2         98.66         89.61         5.09 o                         
  -4   0   2        443.83        514.35        27.51 o                         
  -3   0   2         63.40         74.33         8.02 o                         
  -2   0   2        673.44        621.67        14.43 o                         
  -1   0   2          2.84          0.71         1.07 o                         
   1   0   2         67.87         60.47         2.31 o                         
   2   0   2         42.88         37.05         2.53 o                         
   3   0   2          8.07          6.54         2.50 o                         
   4   0   2        114.86        108.13         4.45 o                         
   5   0   2         11.90         11.02         3.07 o                         
   6   0   2          1.09         -3.92         3.92 o                         
   8   0   2          3.95          2.66         8.76 o                         
  -8   1   2         78.85         72.02         7.12 o                         
  -7   1   2          1.32         -1.07         4.70 o                         
  -6   1   2         37.85         33.64         4.01 o                         
  -5   1   2        295.18        340.45         8.07 o                         
  -4   1   2        973.34        844.53         9.55 o                         
  -3   1   2        176.20        154.81         3.66 o                         
  -2   1   2        232.01        301.37         5.34 o                         
  -1   1   2         53.30         48.89         1.92 o                         
   0   1   2          0.00         -0.84         1.55 o                         
   1   1   2         36.62         44.63         2.34 o                         
   2   1   2        213.79        220.29         5.39 o                         
   3   1   2          1.46         11.85        10.72 o                         
   4   1   2         45.24         48.07         2.80 o                         
   5   1   2          6.76          2.49         3.02 o                         
   6   1   2         27.54         23.28         4.51 o                         
   7   1   2          1.19          0.46         6.01 o                         
   8   1   2          9.33         12.53         9.21 o                         
  -8   2   2          8.19          5.30         5.61 o                         
  -7   2   2        406.75        439.99         9.83 o                         
  -6   2   2        246.90        260.75         7.25 o                         
  -5   2   2         55.16         49.69         2.93 o                         
  -4   2   2          0.17         -0.77         2.10 o                         
  -3   2   2        177.96        224.51         4.72 o                         
  -2   2   2         23.24         15.47         2.08 o                         
  -1   2   2         16.00         10.21         2.27 o                         
   0   2   2          5.87         12.38         2.36 o                         
   1   2   2        163.36        122.81         4.07 o                         
   2   2   2          3.01          0.58         1.87 o                         
   3   2   2          4.52          3.73         2.49 o                         
   4   2   2        527.75        497.78         7.34 o                         
   5   2   2         15.45         12.74         3.37 o                         
   6   2   2         30.31         44.04         4.75 o                         
   7   2   2          5.84          6.06         6.84 o                         
  -8   3   2          1.30         -1.39         5.54 o                         
  -7   3   2          8.78         12.19         4.06 o                         
  -6   3   2         12.43         11.56         3.29 o                         
  -5   3   2        530.47        576.22         8.40 o                         
  -4   3   2        408.28        384.06         6.40 o                         
  -3   3   2        102.90         80.14         3.09 o                         
  -2   3   2        131.55        123.91         4.20 o                         
  -1   3   2          0.09         -0.89         2.23 o                         
   0   3   2        618.83        517.58         7.34 o                         
   1   3   2          5.64         14.36         2.47 o                         
   2   3   2         87.10         91.54         4.34 o                         
   3   3   2         17.70         11.99         2.73 o                         
   4   3   2          1.94          3.15         2.82 o                         
   5   3   2         55.99         59.29         3.85 o                         
   6   3   2        251.35        243.61         9.31 o                         
   7   3   2         13.47          6.29        11.40 o                         
  -8   4   2        560.46        490.74        12.94 o                         
  -7   4   2          0.75         10.57         4.21 o                         
  -6   4   2         15.97         17.22         3.45 o                         
  -5   4   2          9.19         10.65         2.88 o                         
  -4   4   2         11.40         16.83         2.67 o                         
  -3   4   2          6.11          6.17         2.45 o                         
  -2   4   2        289.61        319.88         5.79 o                         
  -1   4   2          0.00          3.95         2.35 o                         
   0   4   2         18.74         49.93         3.02 o                         
   1   4   2          2.90          8.16         2.74 o                         
   2   4   2        213.86        172.42         5.01 o                         
   3   4   2          1.98         -0.23         3.24 o                         
   4   4   2          2.39          5.80         3.31 o                         
   5   4   2         20.59         22.16         3.81 o                         
   6   4   2          1.00         -3.74         5.51 o                         
   7   4   2         37.07         31.14        14.25 o                         
  -7   5   2        237.08        237.96         8.44 o                         
  -6   5   2        779.63        836.97        12.12 o                         
  -5   5   2         30.20         34.27         3.39 o                         
  -4   5   2          7.22         11.80         3.15 o                         
  -3   5   2          0.23          1.47         2.61 o                         
  -2   5   2         19.72         23.95         2.59 o                         
  -1   5   2        108.88        111.43         4.40 o                         
   0   5   2        127.60        173.24         5.25 o                         
   1   5   2         41.70         46.59         3.27 o                         
   2   5   2          8.26         13.12         2.99 o                         
   3   5   2         69.26         69.66         4.22 o                         
   4   5   2         12.09         24.91         3.87 o                         
   5   5   2          3.77          5.35         4.62 o                         
   6   5   2          0.49         -5.55         6.19 o                         
   7   5   2         10.46         -6.59        11.51 o                         
  -7   6   2          7.89          5.27         5.71 o                         
  -6   6   2        527.96        564.43        12.15 o                         
  -5   6   2         39.98         53.71         4.53 o                         
  -4   6   2        425.96        492.72         8.68 o                         
  -3   6   2         86.85         87.33         4.16 o                         
  -2   6   2         98.78         82.60         4.03 o                         
  -1   6   2         14.99         14.03         2.92 o                         
   0   6   2        139.81        150.56         5.58 o                         
   1   6   2          0.86          3.45         3.16 o                         
   2   6   2        184.39        196.82         6.26 o                         
   3   6   2        186.18        191.46         7.50 o                         
   4   6   2         14.77         26.96         5.57 o                         
   5   6   2         46.91         38.76         5.73 o                         
   6   6   2          0.65          8.20         7.17 o                         
  -7   7   2          2.89          6.00         6.76 o                         
  -6   7   2          0.00          6.72         5.73 o                         
  -5   7   2         14.69         20.62         4.36 o                         
  -4   7   2        277.37        258.76         7.58 o                         
  -3   7   2         55.60         54.48         4.20 o                         
  -2   7   2          9.53         20.54         3.36 o                         
  -1   7   2        116.16         90.97         4.53 o                         
   0   7   2        112.46        190.63        10.45 o                         
   1   7   2         10.25         21.41         3.84 o                         
   2   7   2         81.61         92.10         4.86 o                         
   3   7   2          6.56          5.80         4.14 o                         
   4   7   2        101.62        109.95         7.03 o                         
   5   7   2        101.35         98.94         7.61 o                         
  -6   8   2         24.77         19.63         7.00 o                         
  -5   8   2         44.07         36.69         6.52 o                         
  -4   8   2         77.18         97.23         5.31 o                         
  -3   8   2         10.53          2.45         4.20 o                         
  -2   8   2         32.49         26.20         4.10 o                         
  -1   8   2         63.46         81.55         4.74 o                         
   0   8   2        254.46        257.26         8.09 o                         
   1   8   2        100.94         95.46         5.37 o                         
   2   8   2         13.08         38.05         4.74 o                         
   3   8   2          4.53          4.65         5.05 o                         
   4   8   2         14.55         10.65         7.02 o                         
   5   8   2          9.99         10.32         9.76 o                         
  -5   9   2          0.98          5.07        11.31 o                         
  -4   9   2         35.14         28.11         6.83 o                         
  -3   9   2        148.88        156.99         7.00 o                         
  -2   9   2         51.66         53.12         5.35 o                         
  -1   9   2          2.79         -4.04         4.91 o                         
   0   9   2         23.00         31.15         5.55 o                         
   1   9   2         26.55         30.84         5.53 o                         
   2   9   2        610.57        577.70        13.88 o                         
   3   9   2         69.36         73.40         7.41 o                         
   4   9   2          5.12         -0.83        10.23 o                         
  -4  10   2          9.51          1.63         9.76 o                         
  -3  10   2          0.36         -4.81         7.79 o                         
  -2  10   2          7.96          7.32         6.80 o                         
  -1  10   2         74.73        118.29         7.96 o                         
   0  10   2          9.79         11.95         7.28 o                         
   1  10   2          1.89          4.34         7.25 o                         
   2  10   2         60.39         57.62         8.03 o                         
  -2  11   2          9.28         13.55        10.19 o                         
  -1  11   2          0.21          5.71         9.67 o                         
   0  11   2          7.32          8.91         8.67 o                         
  -2 -11   3          3.37          1.74        10.36 o                         
  -1 -11   3          0.11         -6.32         9.19 o                         
   0 -11   3          4.35         17.07         9.67 o                         
   1 -11   3         15.74         12.57         9.84 o                         
   2 -11   3         46.99         27.42         9.85 o                         
  -4 -10   3         94.42         99.88        16.93 o                         
  -3 -10   3         51.35         55.80         8.85 o                         
  -2 -10   3        839.05        944.63        22.94 o                         
  -1 -10   3         88.69         76.79        11.24 o                         
   0 -10   3          1.36         -3.59         6.90 o                         
   1 -10   3          4.31          4.84         6.47 o                         
   2 -10   3          2.21          5.08         7.18 o                         
   3 -10   3          2.19          9.98         8.02 o                         
   4 -10   3         25.28         22.86        11.31 o                         
  -5  -9   3         41.64         36.12        28.22 o                         
  -4  -9   3         50.74         59.25         9.37 o                         
  -3  -9   3         18.89          9.28         6.18 o                         
  -2  -9   3         67.03         61.59         5.53 o                         
  -1  -9   3        175.15        203.98         9.84 o                         
   0  -9   3       1294.72       1348.83        19.39 o                         
   1  -9   3        116.92        116.25         6.04 o                         
   2  -9   3          4.09          8.78         4.69 o                         
   3  -9   3          9.01         11.42         5.22 o                         
   4  -9   3          2.25         -0.58         6.87 o                         
   5  -9   3          9.19          1.83         7.74 o                         
  -5  -8   3         42.85         57.56        27.09 o                         
  -4  -8   3          3.40         14.33         5.77 o                         
  -3  -8   3        240.45        286.02         8.11 o                         
  -2  -8   3        207.93        186.51         8.27 o                         
  -1  -8   3         16.40         26.53         4.55 o                         
   0  -8   3         11.45          9.87         4.16 o                         
   1  -8   3         44.54         49.23         4.48 o                         
   2  -8   3       1072.56        943.27        13.60 o                         
   3  -8   3        120.01        119.12         6.64 o                         
   4  -8   3         91.93         96.15         5.95 o                         
   5  -8   3          5.83         15.15         6.50 o                         
   6  -8   3          0.01          6.21         7.55 o                         
  -6  -7   3         77.04         49.09        31.60 o                         
  -5  -7   3         11.46         34.42        24.26 o                         
  -4  -7   3          0.19          7.37         5.59 o                         
  -3  -7   3         48.65         60.67         4.00 o                         
  -2  -7   3          5.75          7.77         3.79 o                         
  -1  -7   3        398.23        416.81         8.32 o                         
   0  -7   3         53.20         51.36         4.13 o                         
   1  -7   3         20.18         15.95         3.17 o                         
   2  -7   3          0.01          4.94         3.34 o                         
   3  -7   3         18.02         17.89         3.75 o                         
   4  -7   3        410.01        359.74         9.03 o                         
   5  -7   3         77.38         88.15         5.71 o                         
   6  -7   3         50.65         53.75         6.67 o                         
  -7  -6   3          0.82          7.49        12.30 o                         
  -6  -6   3         89.19         86.14        16.24 o                         
  -5  -6   3        150.92        179.45        28.22 o                         
  -4  -6   3          2.01          7.34        17.49 o                         
  -3  -6   3        118.55        151.04         6.19 o                         
  -2  -6   3          0.74          6.73         2.96 o                         
  -1  -6   3          8.55          7.64         3.00 o                         
   0  -6   3          0.05         -1.89         3.15 o                         
   1  -6   3         15.43         14.56         2.78 o                         
   2  -6   3        309.58        242.10         6.33 o                         
   3  -6   3         22.23         27.81         3.44 o                         
   4  -6   3          1.51          6.66         3.33 o                         
   5  -6   3         25.03         24.95         4.47 o                         
   6  -6   3         20.12         24.34         6.42 o                         
   7  -6   3         51.34         78.04         9.07 o                         
  -7  -5   3          2.21          5.32        18.41 o                         
  -6  -5   3          9.07         19.11        13.42 o                         
  -5  -5   3          2.70         -1.69        20.31 o                         
  -4  -5   3        401.35        457.08        39.50 o                         
  -3  -5   3        463.04        412.24        10.62 o                         
  -2  -5   3         75.12         62.01         3.01 o                         
  -1  -5   3         74.44         85.65         4.15 o                         
   0  -5   3          1.52         -0.28         2.98 o                         
   1  -5   3          0.34          1.17         2.41 o                         
   2  -5   3          6.26          9.61         2.71 o                         
   3  -5   3        175.61        154.17         5.35 o                         
   4  -5   3        458.04        435.99         8.57 o                         
   5  -5   3         38.97         41.13         4.03 o                         
   6  -5   3          3.66         -1.50         4.30 o                         
   7  -5   3         23.80         23.69         6.57 o                         
  -7  -4   3         11.65         10.98        13.24 o                         
  -6  -4   3          0.81         22.92        25.96 o                         
  -5  -4   3         83.28         64.59        18.34 o                         
  -4  -4   3         66.46         77.87        17.49 o                         
  -3  -4   3         38.01         38.37        14.11 o                         
  -2  -4   3        236.21        200.07         5.48 o                         
  -1  -4   3        244.28        192.63         5.48 o                         
   0  -4   3       3001.19       3817.10        43.00 o                         
   1  -4   3         89.34         74.77         3.04 o                         
   2  -4   3         30.13         33.04         2.66 o                         
   3  -4   3          3.17          3.17         2.64 o                         
   4  -4   3        125.77        146.42         5.51 o                         
   6  -4   3         30.40         25.53         4.03 o                         
   7  -4   3         41.96         29.11         6.21 o                         
  -8  -3   3        396.54        476.03        28.29 o                         
  -7  -3   3         31.29         22.64        10.33 o                         
  -6  -3   3        776.68        822.13        52.13 o                         
  -5  -3   3         13.14         18.50         8.54 o                         
  -4  -3   3          0.48          9.03        12.41 o                         
  -3  -3   3         52.79         54.17        12.98 o                         
  -2  -3   3         91.46         78.31         4.98 o                         
  -1  -3   3         16.56         13.42         2.25 o                         
   0  -3   3         53.23         32.53         2.57 o                         
   1  -3   3         40.93         38.40         2.66 o                         
   2  -3   3       6441.67       8490.66        85.03 o                         
   3  -3   3         28.62         36.29         2.74 o                         
   4  -3   3         42.06         56.99         3.44 o                         
   5  -3   3          8.96         10.26         3.14 o                         
   6  -3   3         91.96         80.96         4.53 o                         
   7  -3   3          7.46          4.99         5.28 o                         
  -8  -2   3         92.36        104.31        16.47 o                         
  -7  -2   3         23.08         35.00        19.47 o                         
  -6  -2   3        746.64        767.99        27.73 o                         
  -5  -2   3         21.48         33.34         7.83 o                         
  -4  -2   3        857.42        862.93        32.73 o                         
  -3  -2   3          0.80         -1.44         3.36 o                         
  -2  -2   3          0.99          3.95         4.51 o                         
  -1  -2   3        709.51        551.40         7.92 o                         
   0  -2   3          1.39          5.72         2.30 o                         
   1  -2   3         82.57         66.86         2.82 o                         
   2  -2   3          2.23          3.15         2.36 o                         
   3  -2   3         88.54         87.90         3.37 o                         
   4  -2   3       2243.63       2519.29        26.13 o                         
   5  -2   3         87.58         77.96         3.80 o                         
   6  -2   3         79.63        102.83         6.15 o                         
   7  -2   3         41.72         51.87         5.63 o                         
   8  -2   3          7.08         -1.14         7.50 o                         
  -8  -1   3          1.09         -1.69        13.17 o                         
  -7  -1   3         26.69         24.89        10.97 o                         
  -6  -1   3        474.39        452.99        21.55 o                         
  -5  -1   3         26.84         33.50         9.03 o                         
  -4  -1   3        656.47        656.38        20.74 o                         
  -3  -1   3          0.28         -1.13         3.59 o                         
  -2  -1   3        378.70        312.69         8.88 o                         
  -1  -1   3         58.43         50.08         2.27 o                         
   0  -1   3         11.13          2.74         1.78 o                         
   1  -1   3       1082.22       1048.70        16.95 o                         
   2  -1   3        100.71         97.08         3.59 o                         
   3  -1   3          3.53          5.93         2.41 o                         
   4  -1   3         16.07         17.83         2.52 o                         
   5  -1   3         11.53         10.92         3.03 o                         
   6  -1   3        338.13        318.66         8.12 o                         
   7  -1   3        167.14        170.71         7.40 o                         
   8  -1   3         40.08         41.12        18.06 o                         
  -8   0   3         51.37         57.61        18.62 o                         
  -7   0   3         10.81         13.33        10.28 o                         
  -6   0   3         35.21         36.99         9.03 o                         
  -5   0   3         23.80         26.81         5.05 o                         
  -4   0   3        514.61        498.97        14.17 o                         
  -3   0   3        317.98        350.23        10.69 o                         
  -2   0   3         50.45         54.66         2.94 o                         
  -1   0   3         52.28         42.03         2.11 o                         
   0   0   3        190.35        196.95         4.42 o                         
   1   0   3         47.88         43.53         2.44 o                         
   2   0   3        130.47        110.22         4.03 o                         
   3   0   3         33.75         35.37         2.62 o                         
   4   0   3          0.53         -0.02         2.33 o                         
   5   0   3          6.49          8.38         3.20 o                         
   6   0   3          0.75          0.46         3.81 o                         
   7   0   3         30.14         37.30         5.47 o                         
   8   0   3          9.74         -9.46        10.08 o                         
  -8   1   3         80.12         87.64        15.33 o                         
  -7   1   3          1.09          0.40         4.73 o                         
  -6   1   3          6.08          6.00         3.90 o                         
  -5   1   3          1.74         13.18         3.22 o                         
  -4   1   3         63.07         56.64         3.06 o                         
  -3   1   3          9.15         14.68         2.18 o                         
  -2   1   3          8.59         16.38         1.75 o                         
  -1   1   3       1309.77       1186.23        15.39 o                         
   0   1   3        247.24        184.87         4.24 o                         
   1   1   3         21.48         24.25         2.46 o                         
   2   1   3          2.54         13.49         2.65 o                         
   3   1   3         83.65         88.94         3.96 o                         
   4   1   3        335.65        342.03         6.66 o                         
   5   1   3        264.45        292.50         6.73 o                         
   6   1   3         23.40          7.25         4.33 o                         
   7   1   3          0.32          3.87         5.71 o                         
  -8   2   3          0.64          4.26         6.61 o                         
  -7   2   3         10.00          8.79         4.45 o                         
  -6   2   3        110.86        146.58         6.14 o                         
  -5   2   3         30.35         29.19         2.75 o                         
  -4   2   3       1115.28       1205.02        13.19 o                         
  -3   2   3        127.29        148.00         3.93 o                         
  -2   2   3        132.37        112.13         3.92 o                         
  -1   2   3        153.14        130.60         4.13 o                         
   0   2   3        735.25        792.56         9.30 o                         
   1   2   3         24.68         30.64         2.59 o                         
   2   2   3        235.89        215.06         4.89 o                         
   3   2   3         52.93         67.29         3.50 o                         
   4   2   3         85.97         90.64         5.87 o                         
   5   2   3        189.27        172.65         5.96 o                         
   6   2   3        229.65        239.15         7.81 o                         
   7   2   3         62.91         54.79         6.96 o                         
  -8   3   3         10.46         -1.99         9.29 o                         
  -7   3   3         12.11          9.54         4.51 o                         
  -6   3   3          2.74          1.10         3.24 o                         
  -5   3   3          0.90          6.21         2.67 o                         
  -4   3   3        126.47        121.51         4.31 o                         
  -3   3   3        282.83        237.79         4.96 o                         
  -2   3   3       6729.26       8731.27        84.06 o                         
  -1   3   3        329.91        280.28         5.50 o                         
   0   3   3        171.43        167.09         5.68 o                         
   1   3   3         87.97         99.32         4.03 o                         
   2   3   3         58.14         55.14         3.29 o                         
   3   3   3        482.20        411.07         7.51 o                         
   4   3   3        186.83        207.42         6.48 o                         
   5   3   3         35.11         36.37         4.42 o                         
   6   3   3         39.74         30.17         5.15 o                         
   7   3   3        127.39        131.85        12.40 o                         
  -8   4   3         61.57         70.90         6.94 o                         
  -7   4   3         21.28         31.20         4.58 o                         
  -6   4   3         83.19         94.32         5.86 o                         
  -5   4   3          6.99          7.53         2.90 o                         
  -4   4   3          0.32          0.33         2.58 o                         
  -3   4   3         13.09         12.09         2.46 o                         
  -2   4   3        130.84        142.17         4.68 o                         
  -1   4   3        117.67        166.95         5.16 o                         
   0   4   3       4236.32       5222.19        53.82 o                         
   1   4   3         22.37         14.90         2.70 o                         
   2   4   3         49.33         56.31         3.16 o                         
   3   4   3          4.09          3.85         2.69 o                         
   4   4   3          1.63          3.05         3.43 o                         
   5   4   3        149.66        134.75         6.88 o                         
   6   4   3        110.74        117.54         6.53 o                         
   7   4   3         16.77          0.05        13.18 o                         
  -7   5   3          0.75         -4.99         4.99 o                         
  -6   5   3         14.47         11.94         3.90 o                         
  -5   5   3          6.15         11.09         3.41 o                         
  -4   5   3        580.38        514.54         8.31 o                         
  -3   5   3         97.42         92.74         5.48 o                         
  -2   5   3          4.85          3.67         2.56 o                         
  -1   5   3         14.24         16.41         2.73 o                         
   0   5   3        128.68        108.81         4.62 o                         
   1   5   3          2.28          4.98         2.84 o                         
   2   5   3        668.97        685.13        10.41 o                         
   3   5   3         11.30          9.45         3.54 o                         
   4   5   3        129.74        143.71         6.24 o                         
   5   5   3          3.20          2.38         5.22 o                         
   6   5   3          1.52         -6.48         6.48 o                         
  -7   6   3         40.68         68.46         7.52 o                         
  -6   6   3        315.01        313.18         9.77 o                         
  -5   6   3         42.85         37.48         4.06 o                         
  -4   6   3          0.93          3.81         3.13 o                         
  -3   6   3         63.47         62.87         3.55 o                         
  -2   6   3        250.86        211.13         5.89 o                         
  -1   6   3          4.09         12.29         3.22 o                         
   0   6   3        171.40        155.35         5.93 o                         
   1   6   3          0.11         -2.64         3.24 o                         
   2   6   3         29.09         26.44         3.53 o                         
   3   6   3         40.31         54.10         4.28 o                         
   4   6   3         41.07         30.65         5.29 o                         
   5   6   3          0.03          5.33         5.83 o                         
   6   6   3         38.17         31.80        10.67 o                         
  -6   7   3         48.36         55.14         6.68 o                         
  -5   7   3         89.62        106.45         6.11 o                         
  -4   7   3         62.80         70.58         4.41 o                         
  -3   7   3         28.13         27.44         4.07 o                         
  -2   7   3         11.96          8.19         3.39 o                         
  -1   7   3          5.10          2.95         3.60 o                         
   0   7   3          0.17         -2.65         3.58 o                         
   1   7   3        114.21        126.07         5.45 o                         
   2   7   3        270.32        267.60         7.80 o                         
   3   7   3          0.85          7.48         4.45 o                         
   4   7   3          0.08         -3.16         6.11 o                         
   5   7   3         64.23         77.40         8.07 o                         
  -6   8   3          1.32         -6.51         6.51 o                         
  -5   8   3         21.93         16.91         6.23 o                         
  -4   8   3          3.29          3.18         4.43 o                         
  -3   8   3         57.41         61.99         6.73 o                         
  -2   8   3         10.36          6.78         4.34 o                         
  -1   8   3         77.22         83.12         5.28 o                         
   0   8   3          4.44          6.84         4.61 o                         
   1   8   3         19.71         17.23         4.66 o                         
   2   8   3          0.56          7.92         4.86 o                         
   3   8   3        121.19        133.36        10.89 o                         
   4   8   3        127.22        102.17         9.27 o                         
  -5   9   3          3.10         -6.78         7.24 o                         
  -4   9   3          8.82          5.98         6.63 o                         
  -3   9   3         29.30         17.61         6.09 o                         
  -2   9   3         54.63         47.53         5.40 o                         
  -1   9   3         40.94         39.26         5.71 o                         
   0   9   3         68.14         56.69         6.01 o                         
   1   9   3        197.30        207.85         9.65 o                         
   2   9   3          0.06         -0.09         6.52 o                         
   3   9   3         22.83         23.39         7.14 o                         
  -4  10   3         94.83        130.80        10.33 o                         
  -3  10   3         14.84         17.81         7.91 o                         
  -2  10   3          7.51          5.79         7.86 o                         
  -1  10   3          5.44         11.62         7.53 o                         
   0  10   3         65.44         53.96         9.39 o                         
   1  10   3         38.47         24.47         7.60 o                         
   2  10   3         35.68         44.96         8.90 o                         
  -2 -11   4          1.39         -1.48        15.75 o                         
  -1 -11   4          1.08        -10.91        10.91 o                         
   0 -11   4         17.94         21.77        11.81 o                         
   1 -11   4          0.78         13.40        11.97 o                         
   2 -11   4          4.27         22.90        11.68 o                         
  -4 -10   4       1131.25        971.59        35.50 o                         
  -3 -10   4        130.06        121.85         9.68 o                         
  -2 -10   4         14.73         11.54         7.94 o                         
  -1 -10   4         42.84         43.21         7.96 o                         
   0 -10   4         51.50         46.89         6.62 o                         
   1 -10   4         21.12         28.94         6.94 o                         
   2 -10   4          2.36         12.02         6.68 o                         
   3 -10   4          9.91         16.13         8.19 o                         
   4 -10   4          3.17         -0.90         8.81 o                         
  -5  -9   4          3.45         50.22        29.91 o                         
  -4  -9   4         80.54         71.33         8.93 o                         
  -3  -9   4         24.86         29.31         6.64 o                         
  -2  -9   4       1466.16       1425.87        21.73 o                         
  -1  -9   4         45.74         47.09         4.90 o                         
   0  -9   4         44.38         47.70         4.89 o                         
   1  -9   4          8.34         10.24         4.83 o                         
   2  -9   4        109.93        109.70         8.80 o                         
   3  -9   4        167.81        167.10         9.25 o                         
   4  -9   4         22.05         22.49         8.32 o                         
   5  -9   4          5.57          8.55         8.81 o                         
  -5  -8   4         72.90         91.42        28.78 o                         
  -4  -8   4          0.21         -5.39         5.82 o                         
  -3  -8   4         21.86         21.59         4.60 o                         
  -2  -8   4          0.91          4.76         5.05 o                         
  -1  -8   4          8.28          8.37         3.95 o                         
   0  -8   4        848.73        848.84        13.47 o                         
   1  -8   4         97.97        125.71         8.43 o                         
   2  -8   4         27.48         22.92         4.09 o                         
   3  -8   4          0.91          6.88         4.57 o                         
   4  -8   4          6.25         11.88         4.96 o                         
   5  -8   4        169.98        158.55        12.20 o                         
   6  -8   4         11.00          9.84         8.05 o                         
  -6  -7   4          5.83         -4.53        21.44 o                         
  -5  -7   4         62.47        107.78        27.65 o                         
  -4  -7   4        130.88        126.97        24.26 o                         
  -3  -7   4        112.94        120.72         5.42 o                         
  -2  -7   4          0.23          4.16         3.29 o                         
  -1  -7   4         13.83         11.47         3.62 o                         
   0  -7   4        127.57        131.01         9.75 o                         
   1  -7   4          8.98         12.70         3.49 o                         
   2  -7   4         57.26         59.58         4.03 o                         
   3  -7   4        253.18        223.19         7.60 o                         
   4  -7   4          0.50         -1.48         4.67 o                         
   5  -7   4          2.02         -1.81         5.29 o                         
   6  -7   4         23.52         30.48         6.45 o                         
  -7  -6   4          3.45         -0.12        12.75 o                         
  -6  -6   4         72.45         75.87        11.18 o                         
  -5  -6   4          0.52         41.76        24.83 o                         
  -4  -6   4         60.82         58.69        19.75 o                         
  -3  -6   4         14.12         15.54         4.98 o                         
  -2  -6   4        149.16        165.28         5.52 o                         
  -1  -6   4          0.02          2.41         2.90 o                         
   0  -6   4          3.14          0.39         3.13 o                         
   1  -6   4          0.75          0.34         2.76 o                         
   2  -6   4        102.68         94.39         4.69 o                         
   3  -6   4         59.65         49.92         4.03 o                         
   4  -6   4        223.21        250.64         7.63 o                         
   5  -6   4          1.57          4.24         4.10 o                         
   6  -6   4         13.18          9.54         7.70 o                         
   7  -6   4         14.55         17.73         8.60 o                         
  -7  -5   4          8.61         20.83        16.08 o                         
  -6  -5   4         41.91         38.16         9.48 o                         
  -5  -5   4          6.55         12.19        12.41 o                         
  -4  -5   4         52.98         62.64        19.19 o                         
  -3  -5   4          0.26         -6.21         6.21 o                         
  -2  -5   4        211.84        195.23         5.03 o                         
  -1  -5   4        146.12        193.18         5.90 o                         
   0  -5   4        113.58        116.55         5.33 o                         
   1  -5   4        175.47        125.49         4.71 o                         
   2  -5   4          0.20          3.03         2.71 o                         
   3  -5   4          0.62         -2.10         2.78 o                         
   4  -5   4          4.58          3.85         3.07 o                         
   5  -5   4         48.57         50.07         4.07 o                         
   6  -5   4        699.06        638.47        12.80 o                         
   7  -5   4         86.15         65.73         7.22 o                         
  -7  -4   4          0.81         19.70        10.81 o                         
  -6  -4   4         37.84         47.58         8.83 o                         
  -5  -4   4          0.06         -1.24         9.20 o                         
  -4  -4   4         54.80         48.76        13.83 o                         
  -2  -4   4        196.09        164.23         5.19 o                         
  -1  -4   4         67.33         51.99         2.90 o                         
   0  -4   4        205.14        175.82         5.01 o                         
   1  -4   4        297.03        301.17         7.53 o                         
   2  -4   4        318.49        299.91         6.03 o                         
   3  -4   4         11.49         11.06         2.81 o                         
   4  -4   4         76.92         77.98         3.92 o                         
   5  -4   4         13.52          8.81         3.64 o                         
   6  -4   4          0.11         -4.20         4.20 o                         
   7  -4   4          8.19          3.76         5.57 o                         
  -8  -3   4        639.29        621.68        34.31 o                         
  -7  -3   4          1.83          6.93        10.69 o                         
  -6  -3   4       3205.20       3093.41        69.33 o                         
  -5  -3   4          0.10          0.27         9.11 o                         
  -4  -3   4         84.02        102.61         8.52 o                         
  -3  -3   4         47.27         47.97         6.77 o                         
  -2  -3   4         59.56         36.31         3.90 o                         
  -1  -3   4         59.84         54.28         2.96 o                         
   0  -3   4       1227.65       1041.09        12.38 o                         
   1  -3   4        186.81        179.00         4.81 o                         
   2  -3   4         58.55        104.70         4.54 o                         
   3  -3   4         27.69         25.71         2.83 o                         
   4  -3   4        649.61        539.30        10.28 o                         
   5  -3   4         25.39         45.12         3.61 o                         
   6  -3   4        120.76        123.38         5.91 o                         
   7  -3   4         43.40         41.17         6.62 o                         
  -8  -2   4          3.71         14.26        14.35 o                         
  -7  -2   4          5.97         17.74        10.75 o                         
  -6  -2   4        611.92        702.76        25.94 o                         
  -5  -2   4         25.03         27.72         6.57 o                         
  -4  -2   4       1836.76       2154.01        55.05 o                         
  -3  -2   4          1.89          6.95         3.77 o                         
  -2  -2   4          3.11         -1.13         4.51 o                         
  -1  -2   4          3.11          3.99         2.05 o                         
   0  -2   4        729.13        802.83         9.36 o                         
   1  -2   4        110.69         99.20         4.01 o                         
   2  -2   4         21.89         27.52         2.66 o                         
   3  -2   4          3.86          4.54         2.44 o                         
   4  -2   4         18.33         29.27         5.38 o                         
   5  -2   4          0.70          2.72         3.08 o                         
   6  -2   4        213.90        231.93         7.36 o                         
   7  -2   4          9.88          3.80         7.74 o                         
  -8  -1   4         26.89         42.24        14.35 o                         
  -7  -1   4          8.80         14.70        10.57 o                         
  -6  -1   4          3.51         11.38         8.57 o                         
  -5  -1   4         13.76         25.87         6.57 o                         
  -4  -1   4        210.97        238.08        12.13 o                         
  -3  -1   4        174.56        151.16         8.57 o                         
  -2  -1   4        247.15        213.11         6.38 o                         
  -1  -1   4         11.35          9.64         1.73 o                         
   0  -1   4        116.90         87.92         4.16 o                         
   1  -1   4         88.16         77.15         3.09 o                         
   2  -1   4        142.44        151.89         4.41 o                         
   3  -1   4          0.72         -1.87         2.45 o                         
   4  -1   4        206.73        213.18         5.69 o                         
   5  -1   4         80.60         99.16         5.57 o                         
   6  -1   4          1.35         -0.98         4.47 o                         
   7  -1   4         14.72         20.58         6.04 o                         
  -8   0   4          0.55          8.31        13.83 o                         
  -7   0   4          2.92         11.90        10.52 o                         
  -6   0   4          0.61         11.37         9.59 o                         
  -5   0   4          1.04          3.91         4.77 o                         
  -4   0   4          4.57          8.08         4.01 o                         
  -3   0   4          7.02          4.25         2.27 o                         
  -2   0   4          1.35          1.89         1.93 o                         
  -1   0   4         68.82         56.73         2.55 o                         
   0   0   4       2244.34       2418.71        28.74 o                         
   1   0   4          8.98          6.36         2.14 o                         
   2   0   4         41.99         46.03         2.65 o                         
   3   0   4          0.40          6.99         2.49 o                         
   4   0   4          1.40          7.83         2.76 o                         
   5   0   4         21.16         14.67         3.59 o                         
   6   0   4         90.91        110.26         5.35 o                         
   7   0   4         79.09         66.10         6.33 o                         
  -8   1   4         74.60         66.28        14.36 o                         
  -7   1   4         26.85         35.19        10.16 o                         
  -6   1   4         60.80         46.04         4.49 o                         
  -5   1   4         31.27         38.48         3.71 o                         
  -4   1   4        135.25        118.09         5.40 o                         
  -3   1   4          0.96         -0.36         1.78 o                         
  -2   1   4         19.05         31.48         2.08 o                         
  -1   1   4         77.85         62.62         2.68 o                         
   0   1   4         58.05         63.94         2.68 o                         
   1   1   4        285.06        308.75         5.58 o                         
   2   1   4        546.49        593.96        17.11 o                         
   3   1   4         62.30         54.89         3.72 o                         
   4   1   4         46.04         63.34         3.70 o                         
   5   1   4         16.45         25.88         3.88 o                         
   6   1   4          1.37         -1.45         4.62 o                         
   7   1   4         20.89         16.96         6.37 o                         
  -8   2   4         15.46          7.58         8.72 o                         
  -7   2   4          5.76          0.67         5.16 o                         
  -6   2   4        150.43        158.29         9.23 o                         
  -5   2   4         12.66         15.22         2.72 o                         
  -4   2   4        307.69        276.61         5.37 o                         
  -3   2   4         58.86         66.71         3.22 o                         
  -2   2   4         59.48         54.47         2.56 o                         
  -1   2   4         19.10         19.06         2.38 o                         
   0   2   4          0.01         -1.68         2.19 o                         
   1   2   4        110.49        113.88         4.38 o                         
   2   2   4         47.43         47.36         2.93 o                         
   3   2   4        346.35        363.49         6.66 o                         
   4   2   4        240.45        243.82         6.51 o                         
   5   2   4         24.73         27.27         3.88 o                         
   6   2   4         38.39         43.94         6.68 o                         
   7   2   4          2.36         -5.72         6.60 o                         
  -8   3   4         14.65         11.21         9.37 o                         
  -7   3   4          4.62          6.34         4.64 o                         
  -6   3   4          0.85          3.38         3.29 o                         
  -5   3   4         70.65         81.22         4.92 o                         
  -4   3   4        281.93        291.88         5.90 o                         
  -3   3   4         31.52         36.92         2.63 o                         
  -2   3   4        247.12        248.83         5.38 o                         
  -1   3   4         70.97         82.32         3.38 o                         
   0   3   4        152.36        147.82         4.53 o                         
   1   3   4         11.46         10.49         2.67 o                         
   2   3   4         76.12         72.99         3.41 o                         
   3   3   4        150.38        126.28         5.05 o                         
   4   3   4          7.16          5.81         2.99 o                         
   5   3   4         45.35         44.51         4.96 o                         
   6   3   4        231.47        179.72         9.17 o                         
   7   3   4          0.09         -9.59         9.59 o                         
  -8   4   4        114.42        105.35         7.55 o                         
  -7   4   4         24.72         16.53         4.52 o                         
  -6   4   4          0.33          0.87         3.40 o                         
  -5   4   4         15.10         15.37         3.27 o                         
  -4   4   4        169.97        176.79         5.85 o                         
  -3   4   4         12.13         11.22         2.44 o                         
  -2   4   4        657.73        666.08         8.75 o                         
  -1   4   4        532.59        493.12         7.62 o                         
   0   4   4         65.15         95.18         4.22 o                         
   1   4   4        251.26        216.24         5.35 o                         
   2   4   4        182.78        169.81         5.73 o                         
   3   4   4        144.28        174.29         5.99 o                         
   4   4   4         10.71          7.04         3.50 o                         
   5   4   4          4.95          0.64         4.08 o                         
   6   4   4          3.05          3.75         5.79 o                         
  -7   5   4          0.28          0.87         8.33 o                         
  -6   5   4          0.74          4.45         4.27 o                         
  -5   5   4         48.38         52.88         3.96 o                         
  -4   5   4         20.53         18.96         3.17 o                         
  -3   5   4          9.47          9.46         2.70 o                         
  -2   5   4        425.95        479.60         7.90 o                         
  -1   5   4         66.17         87.38         3.68 o                         
   0   5   4        858.21        796.01        10.91 o                         
   1   5   4        575.33        658.37         9.76 o                         
   2   5   4          2.34         11.33         3.50 o                         
   3   5   4         11.61          8.00         3.52 o                         
   4   5   4         53.92         65.27         4.85 o                         
   5   5   4        145.93        134.53         6.81 o                         
   6   5   4          5.70          2.16         6.76 o                         
  -7   6   4          2.98          5.63         6.18 o                         
  -6   6   4         74.24         80.20         6.30 o                         
  -5   6   4          4.84          4.69         3.61 o                         
  -4   6   4        360.18        355.26         8.16 o                         
  -3   6   4        110.26         91.92         4.13 o                         
  -2   6   4          1.01         -1.56         3.03 o                         
  -1   6   4          0.03          6.33         3.09 o                         
   0   6   4        192.99        270.72         7.01 o                         
   1   6   4          0.02          1.22         3.33 o                         
   2   6   4        185.48        199.22         7.19 o                         
   3   6   4         63.79         69.26         6.90 o                         
   4   6   4         70.70         71.80         6.03 o                         
   5   6   4         90.19         95.49         7.69 o                         
  -6   7   4         30.71         49.58         6.52 o                         
  -5   7   4          0.50          1.83         4.68 o                         
  -4   7   4         14.95          9.32         3.94 o                         
  -3   7   4          5.95         11.18         3.65 o                         
  -2   7   4       1279.70       1271.66        17.12 o                         
  -1   7   4        149.90        139.83         6.13 o                         
   0   7   4         14.51         23.84         4.21 o                         
   1   7   4          1.48         -1.15         3.97 o                         
   2   7   4         37.86         33.94         4.64 o                         
   3   7   4        135.40        123.20         6.15 o                         
   4   7   4         10.09         20.47         8.37 o                         
   5   7   4         29.02         16.88         8.51 o                         
  -6   8   4         11.74          4.37         7.30 o                         
  -5   8   4         30.82         20.29         6.66 o                         
  -4   8   4          9.41          1.36         5.35 o                         
  -3   8   4          4.33          2.58         4.30 o                         
  -2   8   4        177.86        131.24         6.13 o                         
  -1   8   4          0.05          7.85         4.80 o                         
   0   8   4       1384.24       1299.27        17.63 o                         
   1   8   4        116.58        109.90         5.84 o                         
   2   8   4          5.20          0.87         5.10 o                         
   3   8   4          6.61          2.22         6.42 o                         
   4   8   4          6.25         -3.26         7.53 o                         
  -5   9   4         29.15         31.66         7.98 o                         
  -4   9   4          2.91          5.64         6.72 o                         
  -3   9   4          0.32          3.67         6.30 o                         
  -2   9   4        120.58        147.09         7.24 o                         
  -1   9   4          0.28         -0.17         5.80 o                         
   0   9   4        122.69        111.01         8.19 o                         
   1   9   4         41.44         43.78         7.40 o                         
   2   9   4        545.89        475.89        22.82 o                         
   3   9   4         48.99         46.07         7.86 o                         
  -3  10   4          0.82          1.29         9.16 o                         
  -2  10   4         28.52         34.03         9.53 o                         
  -1  10   4          4.07          1.60         8.05 o                         
   0  10   4         32.60         49.26         8.23 o                         
   1  10   4         11.19         13.78        10.17 o                         
  -2 -11   5          0.85         -1.72        12.13 o                         
  -1 -11   5          1.37         -3.57         9.63 o                         
   0 -11   5          0.69          6.40         9.65 o                         
   1 -11   5         32.13         29.71        10.19 o                         
   2 -11   5          1.43         25.59        11.25 o                         
  -4 -10   5         97.63         87.40        15.53 o                         
  -3 -10   5         17.24         24.63         8.67 o                         
  -2 -10   5        396.60        444.22        18.89 o                         
  -1 -10   5         27.78         30.63         8.07 o                         
   0 -10   5         46.18         55.01         7.58 o                         
   1 -10   5          0.34         -0.08         6.96 o                         
   2 -10   5          0.04          2.49         8.09 o                         
   3 -10   5          2.63          7.31         8.21 o                         
   4 -10   5         46.52        103.09        10.93 o                         
  -5  -9   5         37.27         32.73        31.60 o                         
  -4  -9   5         25.90         33.73        12.47 o                         
  -3  -9   5          2.72          1.89         6.81 o                         
  -2  -9   5         42.19         40.77         6.81 o                         
  -1  -9   5         19.56         29.98         4.87 o                         
   0  -9   5        261.27        235.07         8.62 o                         
   1  -9   5         27.05         27.76         5.26 o                         
   2  -9   5         75.92         74.03         7.54 o                         
   3  -9   5          1.60          6.19         5.56 o                         
   4  -9   5          0.26         -7.39         7.66 o                         
   5  -9   5         21.49         24.44         9.25 o                         
  -5  -8   5          3.23         -7.34        29.91 o                         
  -4  -8   5          7.38         10.42        10.31 o                         
  -3  -8   5          4.91          5.94         5.09 o                         
  -2  -8   5         74.53         89.51         4.91 o                         
  -1  -8   5          1.53         -0.15         3.72 o                         
   0  -8   5          5.60          6.47         4.00 o                         
   1  -8   5         96.17         94.54         5.55 o                         
   2  -8   5         34.28         41.25         4.44 o                         
   3  -8   5         30.07         37.79         5.39 o                         
   4  -8   5          1.24         -2.26         5.41 o                         
   5  -8   5          0.90          1.94         8.45 o                         
  -6  -7   5         34.06         33.86        34.99 o                         
  -5  -7   5          2.18        -13.54        25.96 o                         
  -4  -7   5         10.99         24.26        21.44 o                         
  -3  -7   5          0.40          2.24         7.66 o                         
  -2  -7   5          1.82          5.93         3.38 o                         
  -1  -7   5         97.66        129.78         5.64 o                         
   0  -7   5        514.50        439.83         9.69 o                         
   1  -7   5         16.64         15.12         3.66 o                         
   2  -7   5          7.03          2.24         3.51 o                         
   3  -7   5         48.74         42.88         4.67 o                         
   4  -7   5         64.84         44.95         5.16 o                         
   5  -7   5         59.92         73.31         7.34 o                         
   6  -7   5         86.08         89.99         7.29 o                         
  -7  -6   5          4.95         -3.72        13.10 o                         
  -6  -6   5         20.81          6.73        11.56 o                         
  -5  -6   5         22.41         12.41        24.26 o                         
  -4  -6   5        496.72        531.01        46.27 o                         
  -3  -6   5         14.28         16.75         6.21 o                         
  -2  -6   5          0.09         -2.71         3.00 o                         
  -1  -6   5          0.34          3.35         2.86 o                         
   0  -6   5         86.15         96.40         4.52 o                         
   1  -6   5        114.72        116.13         4.74 o                         
   2  -6   5        161.01        154.66         5.95 o                         
   3  -6   5         81.92         77.20         4.14 o                         
   4  -6   5         17.87         35.12         3.92 o                         
   5  -6   5         49.24         41.94         4.52 o                         
   6  -6   5        248.97        230.65        10.27 o                         
  -7  -5   5          0.88         18.05        16.49 o                         
  -6  -5   5          1.27          5.75         8.84 o                         
  -5  -5   5          3.19          0.22         9.31 o                         
  -4  -5   5         24.87         50.22        19.75 o                         
  -2  -5   5       2816.70       2961.93        33.74 o                         
  -1  -5   5         24.94         26.09         3.01 o                         
   0  -5   5         15.69          8.95         2.75 o                         
   1  -5   5          5.21          8.23         2.50 o                         
   2  -5   5        414.19        448.85         7.78 o                         
   3  -5   5         55.82         49.52         4.05 o                         
   4  -5   5         27.29         25.34         3.82 o                         
   5  -5   5         92.78         95.75         5.98 o                         
   6  -5   5          2.87          1.65         5.45 o                         
   7  -5   5         56.60         40.30         8.47 o                         
  -7  -4   5          0.21         11.25        10.54 o                         
  -6  -4   5          0.02         -0.42         8.18 o                         
  -5  -4   5         34.88         30.52         6.86 o                         
  -4  -4   5          0.18         -1.91         6.65 o                         
  -2  -4   5        166.89        154.10         3.92 o                         
  -1  -4   5         71.61         62.78         3.18 o                         
   0  -4   5       4414.51       5438.09        57.67 o                         
   1  -4   5        217.64        262.81         5.92 o                         
   2  -4   5         62.89         71.50         3.49 o                         
   3  -4   5         19.30         15.75         3.05 o                         
   4  -4   5        165.79        190.58         6.35 o                         
   5  -4   5        286.73        236.71         7.53 o                         
   6  -4   5         42.26         45.45         6.02 o                         
   7  -4   5         45.07         30.99         7.22 o                         
  -8  -3   5        123.66        140.85        23.42 o                         
  -7  -3   5          2.16         18.25        18.34 o                         
  -6  -3   5        143.17        135.68        18.90 o                         
  -5  -3   5         11.28          5.87        11.29 o                         
  -4  -3   5          1.00         -0.11         4.65 o                         
  -3  -3   5        173.71        146.72        12.41 o                         
  -2  -3   5         23.82         22.17         3.19 o                         
  -1  -3   5         99.86        113.65         4.49 o                         
   0  -3   5          0.63          1.76         2.38 o                         
   1  -3   5         32.17         30.00         2.73 o                         
   2  -3   5       1257.47       1395.48        15.88 o                         
   3  -3   5        824.93        804.18        10.53 o                         
   4  -3   5        121.99        135.78         6.40 o                         
   5  -3   5         18.13         20.78         3.63 o                         
   6  -3   5          3.88          5.44         4.21 o                         
   7  -3   5        133.93        110.82         7.80 o                         
  -8  -2   5         45.33         32.73        14.76 o                         
  -7  -2   5         20.10         20.99        10.52 o                         
  -6  -2   5         11.55         17.49         8.38 o                         
  -5  -2   5          6.66         -0.53         6.18 o                         
  -4  -2   5          5.64          2.54         4.79 o                         
  -3  -2   5          7.34          3.24         3.77 o                         
  -2  -2   5         78.29         79.83         4.88 o                         
  -1  -2   5        108.51         82.82         3.62 o                         
   0  -2   5          2.00          0.06         2.04 o                         
   1  -2   5          0.00         -2.29         2.29 o                         
   2  -2   5          9.30          6.58         2.39 o                         
   3  -2   5        331.58        361.00         6.72 o                         
   4  -2   5         47.68         51.68         3.48 o                         
   5  -2   5        372.89        377.69         7.81 o                         
   6  -2   5         27.92         28.20         4.82 o                         
   7  -2   5          4.38          1.42         6.59 o                         
  -8  -1   5         17.62         11.72        13.95 o                         
  -7  -1   5          0.45         18.90        10.77 o                         
  -6  -1   5          1.93          0.00         7.98 o                         
  -5  -1   5        138.85        155.78        13.15 o                         
  -4  -1   5         66.26         56.69         5.78 o                         
  -3  -1   5          3.49          5.24         4.18 o                         
  -2  -1   5         82.75         69.86         3.95 o                         
  -1  -1   5        121.22        156.35         4.00 o                         
   0  -1   5        711.74        656.89         9.17 o                         
   1  -1   5       2297.46       2480.73        25.08 o                         
   2  -1   5        128.28        146.48         4.71 o                         
   3  -1   5          0.15         -2.12         2.53 o                         
   4  -1   5          4.16          5.54         3.23 o                         
   5  -1   5         70.83        116.33         5.31 o                         
   6  -1   5         57.26         60.20         4.99 o                         
   7  -1   5         43.89         56.98         7.42 o                         
  -8   0   5        113.36         84.80        14.93 o                         
  -7   0   5          8.09          3.36        15.24 o                         
  -6   0   5          0.42         13.15         7.95 o                         
  -5   0   5          1.45          3.66         4.99 o                         
  -4   0   5        100.32         94.05         7.98 o                         
  -3   0   5          4.89          9.22         2.20 o                         
  -2   0   5        364.09        300.72         4.81 o                         
  -1   0   5         61.53         48.70         2.35 o                         
   0   0   5        885.04       1067.43        12.95 o                         
   1   0   5       1008.91       1035.91        11.90 o                         
   2   0   5       1074.46       1095.82        14.21 o                         
   3   0   5       1096.57       1224.87        14.14 o                         
   4   0   5         78.06         57.57         3.52 o                         
   5   0   5         20.07         26.77         3.98 o                         
   6   0   5         10.64         11.95         4.52 o                         
   7   0   5          1.39          3.85         6.57 o                         
  -8   1   5        104.80        111.84        17.49 o                         
  -7   1   5         27.18         25.02         9.08 o                         
  -6   1   5        924.63        875.42        15.50 o                         
  -5   1   5         22.07         35.63         3.72 o                         
  -4   1   5         67.70         50.76         3.08 o                         
  -3   1   5         20.96         21.28         1.97 o                         
  -2   1   5         57.77         71.29         3.17 o                         
  -1   1   5       1981.53       2122.50        22.38 o                         
   0   1   5        622.57        543.73         7.30 o                         
   1   1   5         54.55         51.78         2.92 o                         
   2   1   5        707.64        806.35        10.13 o                         
   3   1   5        582.31        515.34         8.49 o                         
   4   1   5        252.95        339.33        15.02 o                         
   5   1   5         74.16         78.88         5.20 o                         
   6   1   5          0.07          7.61         5.02 o                         
   7   1   5         29.72         27.72         7.09 o                         
  -8   2   5          5.31          2.58        11.00 o                         
  -7   2   5          0.46         -3.18         5.40 o                         
  -6   2   5        216.97        237.78         8.14 o                         
  -5   2   5         10.21         11.67         2.73 o                         
  -4   2   5       1767.86       2106.04        20.88 o                         
  -3   2   5          8.64         10.06         2.07 o                         
  -2   2   5         18.88         15.67         2.41 o                         
  -1   2   5          4.05          3.42         2.32 o                         
   0   2   5        154.33        166.18         4.73 o                         
   1   2   5       1729.19       1567.76        18.29 o                         
   2   2   5        601.63        647.33        10.02 o                         
   3   2   5         16.87         24.89         3.03 o                         
   4   2   5         90.94         78.29         4.14 o                         
   5   2   5        124.71        114.94         5.62 o                         
   6   2   5         14.39         42.44         5.84 o                         
   7   2   5          2.56         -8.23         8.23 o                         
  -8   3   5         75.96         70.30         9.03 o                         
  -7   3   5          3.31         -4.36         4.36 o                         
  -6   3   5         13.23         14.53         3.59 o                         
  -5   3   5          0.85          4.31         2.81 o                         
  -4   3   5        443.55        453.87         7.04 o                         
  -3   3   5         85.43         61.41         2.88 o                         
  -2   3   5        632.12        956.50        11.26 o                         
  -1   3   5        337.15        319.30         6.00 o                         
   0   3   5        532.99        479.00         7.20 o                         
   1   3   5         48.69         33.81         3.00 o                         
   2   3   5         55.21         50.82         3.36 o                         
   3   3   5        188.59        176.65         5.91 o                         
   4   3   5        187.25        207.31         6.54 o                         
   5   3   5         16.30         15.27         5.55 o                         
   6   3   5          1.11          8.53         6.04 o                         
  -7   4   5         44.35         41.12         4.81 o                         
  -6   4   5         46.39         45.12         4.12 o                         
  -5   4   5          6.98          8.46         3.06 o                         
  -4   4   5         16.40         19.58         2.74 o                         
  -3   4   5         15.56         17.65         2.94 o                         
  -2   4   5        473.72        429.56         7.25 o                         
  -1   4   5        326.35        304.87         6.16 o                         
   0   4   5         32.38         57.82         3.11 o                         
   1   4   5        295.39        263.63         5.91 o                         
   2   4   5        258.43        294.38         7.36 o                         
   3   4   5         20.35         30.51         3.53 o                         
   4   4   5          0.21         -0.62         3.80 o                         
   5   4   5          0.34          2.97         4.80 o                         
   6   4   5         13.20         10.07         6.68 o                         
  -7   5   5          3.02          4.05         5.85 o                         
  -6   5   5         78.71         82.81         5.06 o                         
  -5   5   5         55.12         60.43         3.95 o                         
  -4   5   5         53.49         50.60         3.37 o                         
  -3   5   5        321.27        311.57         6.72 o                         
  -2   5   5        331.22        384.92         7.31 o                         
  -1   5   5         19.95         24.04         3.14 o                         
   0   5   5         46.72         52.31         3.64 o                         
   1   5   5        360.33        401.62         7.85 o                         
   2   5   5         31.08         42.37         4.01 o                         
   3   5   5         13.56         12.12         3.76 o                         
   4   5   5         33.50         37.73         4.80 o                         
   5   5   5          0.05         -5.18         6.17 o                         
   6   5   5          0.43          0.65        11.65 o                         
  -7   6   5         45.52         52.45         6.69 o                         
  -6   6   5         48.77         48.16         5.63 o                         
  -5   6   5         65.70         61.08         4.50 o                         
  -4   6   5        123.71        122.40         5.81 o                         
  -3   6   5          0.96          9.44         3.57 o                         
  -2   6   5        142.23        154.58         5.75 o                         
  -1   6   5        724.99        743.49        11.57 o                         
   0   6   5        425.09        443.90         8.68 o                         
   1   6   5         14.42         10.98         3.71 o                         
   2   6   5         26.97         30.88         4.19 o                         
   3   6   5        298.85        331.15         9.85 o                         
   4   6   5        277.59        249.80        10.26 o                         
   5   6   5          0.79          4.47         8.09 o                         
  -6   7   5         54.09         56.08         6.77 o                         
  -5   7   5         56.40         59.93         5.71 o                         
  -4   7   5        145.11        120.90         6.16 o                         
  -3   7   5        398.35        348.72         8.24 o                         
  -2   7   5         49.60         63.97         4.61 o                         
  -1   7   5          1.65          1.10         4.12 o                         
   0   7   5          5.15          1.50         4.20 o                         
   1   7   5        248.39        282.96         8.56 o                         
   2   7   5        192.41        186.22         7.26 o                         
   3   7   5         88.08         78.40         7.14 o                         
   4   7   5         42.22         24.98         7.41 o                         
  -5   8   5          5.70         -3.12         6.82 o                         
  -4   8   5        140.55        152.19        10.21 o                         
  -3   8   5         99.57         90.22         6.63 o                         
  -2   8   5        101.33         72.18         5.61 o                         
  -1   8   5        226.62        225.57         9.75 o                         
   0   8   5          2.61         10.10         4.97 o                         
   1   8   5          4.81          7.33         5.25 o                         
   2   8   5          4.22          7.42         7.68 o                         
   3   8   5          7.19          2.45         7.08 o                         
   4   8   5         67.55         63.98        10.41 o                         
  -4   9   5          1.64          3.68        10.97 o                         
  -3   9   5          0.40          2.79         7.62 o                         
  -2   9   5         58.43         55.92         7.15 o                         
  -1   9   5         72.50         70.64         7.91 o                         
   0   9   5          6.53         -5.05         6.71 o                         
   1   9   5          4.99          6.74         6.79 o                         
   2   9   5          0.00         13.24         7.53 o                         
  -3  10   5         48.56         44.19        10.65 o                         
  -2  10   5          8.74         16.92        10.13 o                         
  -1  10   5          0.02         13.41         9.64 o                         
   0  10   5          6.62          5.10         8.66 o                         
   1  10   5          3.85         24.01         9.91 o                         
  -1 -11   6         79.68         83.76        12.10 o                         
   0 -11   6          8.75         16.89        13.92 o                         
   1 -11   6          3.93         16.53        10.31 o                         
  -3 -10   6          5.18         -5.13         9.24 o                         
  -2 -10   6          0.69         -2.73         9.57 o                         
  -1 -10   6          0.09          0.60         7.58 o                         
   0 -10   6         34.74         27.06         7.85 o                         
   1 -10   6        171.62        165.55        10.76 o                         
   2 -10   6         19.17         12.82         8.77 o                         
   3 -10   6          9.21         16.29         8.72 o                         
  -5  -9   6          5.37          9.03        33.29 o                         
  -4  -9   6         16.05         21.84        13.47 o                         
  -3  -9   6          7.20          4.01         8.12 o                         
  -2  -9   6         64.46         72.71         5.78 o                         
  -1  -9   6         67.89         66.13         5.14 o                         
   0  -9   6          0.22         -3.62         4.92 o                         
   1  -9   6          0.29         -0.06         5.15 o                         
   2  -9   6         23.09         26.15         5.38 o                         
   3  -9   6         68.53         51.15         7.28 o                         
   4  -9   6         25.84         29.17         8.71 o                         
  -5  -8   6          4.96        -21.44        31.60 o                         
  -4  -8   6          3.16         16.36        22.57 o                         
  -3  -8   6          2.04          2.17         5.49 o                         
  -2  -8   6         93.77         87.93         5.78 o                         
  -1  -8   6         28.11         25.52         4.13 o                         
   0  -8   6        161.41        144.40         7.43 o                         
   1  -8   6          0.81         10.59         4.73 o                         
   2  -8   6          0.06         -0.81         4.24 o                         
   3  -8   6         23.54         19.01         5.22 o                         
   4  -8   6         86.86        100.76         8.01 o                         
   5  -8   6          0.11         -1.74         7.72 o                         
  -6  -7   6        105.63        125.28        39.50 o                         
  -5  -7   6         12.49         10.72        28.78 o                         
  -3  -7   6         13.11         15.93         4.31 o                         
  -2  -7   6          0.13         -3.52         3.52 o                         
  -1  -7   6         16.68         12.73         4.04 o                         
   0  -7   6         35.36         40.44         3.95 o                         
   1  -7   6         89.50         74.68         4.61 o                         
   2  -7   6       1179.81       1178.91        15.51 o                         
   3  -7   6        190.77        214.63        10.36 o                         
   4  -7   6          0.34          4.26         4.92 o                         
   5  -7   6         16.40         17.92         6.82 o                         
   6  -7   6         23.73         19.26         7.79 o                         
  -7  -6   6          6.75         -9.96        12.93 o                         
  -6  -6   6         46.28         43.13        19.19 o                         
  -5  -6   6          2.19          2.26        25.39 o                         
  -3  -6   6         66.03         75.81         5.05 o                         
  -2  -6   6         52.10         69.56         4.41 o                         
  -1  -6   6         16.74         14.48         4.51 o                         
   0  -6   6         78.18         96.55         4.87 o                         
   1  -6   6         21.16         14.36         3.43 o                         
   2  -6   6          0.30          3.57         3.27 o                         
   3  -6   6         54.09         62.52         4.25 o                         
   4  -6   6       1598.59       1524.83        18.04 o                         
   5  -6   6        195.38        170.10         7.94 o                         
   6  -6   6          1.22         -2.76         7.53 o                         
  -7  -5   6         10.01          8.30        11.96 o                         
  -6  -5   6          1.14         -0.40        16.00 o                         
  -5  -5   6          9.81          9.41        10.09 o                         
  -3  -5   6         35.19         33.29         5.08 o                         
  -2  -5   6        236.38        193.67         4.94 o                         
  -1  -5   6          5.61          8.12         2.84 o                         
   0  -5   6        531.25        506.63         8.17 o                         
   1  -5   6         17.90         12.35         3.23 o                         
   2  -5   6        441.55        459.71         8.21 o                         
   3  -5   6         56.46         63.22         4.06 o                         
   4  -5   6          0.34         -1.46         3.75 o                         
   5  -5   6         15.06         13.95         5.97 o                         
   6  -5   6        609.13        547.24        14.47 o                         
  -7  -4   6          1.21         -0.30        11.77 o                         
  -6  -4   6         12.60          9.30         8.25 o                         
  -5  -4   6          7.04          1.28         6.24 o                         
  -2  -4   6         33.31         40.49         2.93 o                         
  -1  -4   6         28.93         30.74         2.57 o                         
   0  -4   6        157.17        170.88         5.09 o                         
   1  -4   6         94.18        124.95         5.19 o                         
   2  -4   6        836.53        689.77        11.05 o                         
   3  -4   6          0.97          6.47         3.03 o                         
   4  -4   6        411.86        407.02         8.43 o                         
   5  -4   6         89.02         78.85         6.46 o                         
   6  -4   6          4.69          3.28         7.15 o                         
   7  -4   6         10.88          9.59         7.96 o                         
  -8  -3   6        125.06        123.94        17.78 o                         
  -7  -3   6         43.73         22.01        11.97 o                         
  -6  -3   6          0.06         -8.18         8.57 o                         
  -5  -3   6         15.77         22.29         6.78 o                         
  -4  -3   6          2.25         -2.62         4.98 o                         
  -3  -3   6         24.02         15.80         6.21 o                         
  -2  -3   6         57.10         85.37         3.99 o                         
  -1  -3   6         21.46         22.06         2.74 o                         
   0  -3   6        682.83        604.82         8.51 o                         
   1  -3   6         51.61         53.60         3.15 o                         
   2  -3   6          3.76          9.73         2.72 o                         
   3  -3   6        186.13        176.51         5.67 o                         
   4  -3   6         27.84         27.74         3.56 o                         
   5  -3   6         43.17         66.34         4.47 o                         
   6  -3   6        215.42        173.44         8.37 o                         
   7  -3   6         33.04         21.54         7.31 o                         
  -8  -2   6          0.35         21.98        14.35 o                         
  -7  -2   6          0.48          1.42        10.57 o                         
  -6  -2   6          0.34          5.71         9.31 o                         
  -5  -2   6         16.51         15.73         6.57 o                         
  -4  -2   6        341.65        363.49        14.53 o                         
  -3  -2   6         55.02         41.14         5.38 o                         
  -2  -2   6         25.74         28.97         2.35 o                         
  -1  -2   6        135.93        128.10         5.59 o                         
   0  -2   6         56.78         94.23         4.21 o                         
   1  -2   6        428.82        416.54         6.61 o                         
   2  -2   6        916.37        894.45        10.91 o                         
   3  -2   6        235.85        281.97         6.73 o                         
   4  -2   6        126.42        143.30         5.38 o                         
   5  -2   6        273.37        263.40         8.05 o                         
   6  -2   6        270.25        254.02         9.55 o                         
   7  -2   6         46.69         53.41         7.61 o                         
  -8  -1   6          7.38         39.35        13.73 o                         
  -7  -1   6          0.36          1.15        10.57 o                         
  -6  -1   6          2.02          5.08         7.98 o                         
  -5  -1   6         15.80         14.99         6.35 o                         
  -4  -1   6        184.19        211.22        18.62 o                         
  -3  -1   6        208.41        176.19         7.15 o                         
  -2  -1   6        302.79        430.79         5.91 o                         
  -1  -1   6         20.25         24.27         2.55 o                         
   0  -1   6         41.38         51.47         3.46 o                         
   1  -1   6         17.93         23.98         2.72 o                         
   2  -1   6         74.43        114.63         4.80 o                         
   3  -1   6        329.78        341.85         7.08 o                         
   4  -1   6        175.83        193.50         6.67 o                         
   5  -1   6        103.00        118.06         5.59 o                         
   6  -1   6        169.77        151.54         7.19 o                         
   7  -1   6        399.74        380.34        14.81 o                         
  -8   0   6        111.15        123.58        16.16 o                         
  -7   0   6         19.11         41.89        11.17 o                         
  -6   0   6          0.23         10.72        11.29 o                         
  -5   0   6         11.19         10.69         9.03 o                         
  -4   0   6         26.26         30.13         3.15 o                         
  -3   0   6          1.13          0.99         2.16 o                         
  -2   0   6        463.49        450.19         6.74 o                         
  -1   0   6       1560.95       1553.44        17.91 o                         
   0   0   6        295.20        409.60         6.46 o                         
   2   0   6        150.51        170.59         7.03 o                         
   3   0   6          6.05          7.09         2.84 o                         
   4   0   6          0.44          2.15         3.39 o                         
   5   0   6         98.99        112.16         5.71 o                         
   6   0   6         36.29         39.39         5.64 o                         
   7   0   6         51.35         39.80         8.41 o                         
  -8   1   6         97.01        108.89        16.93 o                         
  -7   1   6          2.18         -7.88        10.43 o                         
  -6   1   6        205.36        180.29        10.40 o                         
  -5   1   6         21.08         26.92         4.53 o                         
  -4   1   6        181.61        167.03         4.66 o                         
  -3   1   6         16.22         15.14         2.04 o                         
  -2   1   6        157.06        197.94         5.23 o                         
  -1   1   6        125.23        112.80         4.57 o                         
   0   1   6        311.18        301.34         7.21 o                         
   1   1   6        717.44        827.37        10.71 o                         
   2   1   6        548.32        626.73         8.93 o                         
   3   1   6          0.24         11.60         3.04 o                         
   4   1   6         61.57         72.90         5.93 o                         
   5   1   6         18.13         13.36         4.04 o                         
   6   1   6          9.01          3.67         5.72 o                         
   7   1   6         22.14         34.21         9.15 o                         
  -8   2   6         12.07         -0.52         9.43 o                         
  -7   2   6          0.01         -3.63         5.19 o                         
  -6   2   6        205.95        223.56         8.17 o                         
  -5   2   6         67.29         62.37         4.21 o                         
  -4   2   6        135.74        125.67         4.26 o                         
  -3   2   6        445.92        480.93         6.85 o                         
  -2   2   6        679.38        596.22         8.19 o                         
  -1   2   6        152.10        173.24         7.08 o                         
   0   2   6        198.27        220.71         5.97 o                         
   1   2   6         11.40          9.82         2.70 o                         
   2   2   6          8.70          5.34         2.83 o                         
   3   2   6          1.56          0.51         3.05 o                         
   4   2   6        337.33        309.97         9.45 o                         
   5   2   6         25.73         28.63         4.27 o                         
   6   2   6          6.85         12.40         6.78 o                         
  -8   3   6          0.03         -5.01         7.14 o                         
  -7   3   6          0.08         -0.59         4.79 o                         
  -6   3   6        141.32        116.91         4.99 o                         
  -5   3   6         85.64         97.88         4.75 o                         
  -4   3   6        488.53        483.11         7.41 o                         
  -3   3   6        391.37        363.78         6.22 o                         
  -2   3   6          8.14          9.76         2.54 o                         
  -1   3   6        299.23        319.81         6.13 o                         
   0   3   6        361.09        329.60         6.19 o                         
   1   3   6        535.73        646.70        10.19 o                         
   2   3   6          0.58          5.05         3.05 o                         
   3   3   6         32.92         35.08         3.88 o                         
   4   3   6         19.54         15.89         4.40 o                         
   5   3   6         24.55         38.44         4.80 o                         
   6   3   6         42.06         25.68         7.33 o                         
  -7   4   6          9.80         11.12         5.31 o                         
  -6   4   6          0.03          3.44         3.82 o                         
  -5   4   6         17.56         16.79         3.28 o                         
  -4   4   6        240.98        233.36         5.74 o                         
  -3   4   6         80.51         85.34         4.67 o                         
  -2   4   6        449.49        403.06         7.23 o                         
   0   4   6        174.08        156.94         5.24 o                         
   1   4   6         62.51         61.88         4.24 o                         
   2   4   6        130.91        131.46         5.50 o                         
   3   4   6        244.22        263.63         7.56 o                         
   4   4   6         56.00         54.83         5.06 o                         
   5   4   6         11.32         12.69         6.37 o                         
   6   4   6         20.17         12.30         7.82 o                         
  -7   5   6         45.22         41.00         5.66 o                         
  -6   5   6        571.75        600.28        11.76 o                         
  -5   5   6         43.60         58.63         4.08 o                         
  -4   5   6         21.59         18.54         2.99 o                         
  -3   5   6         30.53         31.31         3.14 o                         
  -2   5   6        138.68        164.99         5.85 o                         
  -1   5   6        120.63        110.54         6.18 o                         
   0   5   6          1.30          2.15         3.22 o                         
   1   5   6         78.88         74.91         4.15 o                         
   2   5   6        421.32        434.50        13.70 o                         
   3   5   6        419.82        376.48         8.79 o                         
   4   5   6        129.04        120.77         6.48 o                         
   5   5   6         22.46         25.12         7.82 o                         
  -7   6   6         18.17         14.18         6.56 o                         
  -6   6   6        249.77        235.43         9.13 o                         
  -5   6   6         59.95         69.99         4.70 o                         
  -4   6   6       1236.26       1290.70        15.95 o                         
  -3   6   6         86.85         76.96         4.26 o                         
  -2   6   6          0.58         -1.70         3.37 o                         
  -1   6   6          0.11          3.67         4.00 o                         
   0   6   6         54.56         67.71         4.40 o                         
   1   6   6        435.93        404.96         8.94 o                         
   2   6   6        325.99        372.34         9.14 o                         
   3   6   6        305.48        338.09        10.63 o                         
   4   6   6        244.67        231.21        10.15 o                         
   5   6   6        356.54        313.90        16.46 o                         
  -6   7   6         58.72         65.36         6.83 o                         
  -5   7   6         14.04         15.78         5.67 o                         
  -4   7   6        331.04        226.47        10.43 o                         
  -3   7   6          1.05          2.88         3.94 o                         
  -2   7   6        937.98        922.68        13.93 o                         
  -1   7   6         92.79         79.59         5.40 o                         
   0   7   6         62.43         64.08         5.01 o                         
   1   7   6          6.47          5.35         4.91 o                         
   2   7   6          5.00         13.70         5.26 o                         
   3   7   6        169.79        143.37         7.84 o                         
   4   7   6        291.69        339.71        22.75 o                         
  -5   8   6         14.28         10.35         9.29 o                         
  -4   8   6         61.97         94.73        11.69 o                         
  -3   8   6          1.56         -1.74         6.16 o                         
  -2   8   6         82.70         65.55         6.70 o                         
  -1   8   6         66.61         71.13         6.51 o                         
   0   8   6        156.90        128.44         7.11 o                         
   1   8   6         44.23         40.32         6.58 o                         
   2   8   6         55.21         77.85         7.49 o                         
   3   8   6          5.62         14.65         8.54 o                         
  -4   9   6         51.52         45.34        11.44 o                         
  -3   9   6          0.01          9.56        12.52 o                         
  -2   9   6          4.58         18.77         8.84 o                         
  -1   9   6         14.60         14.58         8.40 o                         
   0   9   6          0.42         12.55         9.00 o                         
   1   9   6         36.47         63.81         9.39 o                         
   2   9   6          0.00          0.40         8.46 o                         
  -1 -11   7         12.73          7.15        11.51 o                         
   0 -11   7          0.57          1.92        10.02 o                         
   1 -11   7          7.01         -3.61        12.71 o                         
  -3 -10   7         25.23         21.04        12.60 o                         
  -2 -10   7          4.78          6.92         8.82 o                         
  -1 -10   7          4.67          1.23         8.13 o                         
   0 -10   7          0.49          2.72         7.92 o                         
   1 -10   7          7.13          0.42         8.57 o                         
   2 -10   7         11.21         22.64         9.90 o                         
   3 -10   7         34.86         35.96        10.08 o                         
  -3  -9   7          1.88         -8.15         8.15 o                         
  -2  -9   7          4.15          2.46         6.58 o                         
  -1  -9   7         36.35         29.65         5.12 o                         
   0  -9   7         30.96         21.69         6.48 o                         
   1  -9   7         34.34         24.93         6.26 o                         
   2  -9   7         77.44         91.13         7.90 o                         
   3  -9   7          1.23          2.30         7.34 o                         
   4  -9   7         14.67         14.27         8.97 o                         
  -5  -8   7          2.29        -29.91        29.91 o                         
  -3  -8   7         24.85         26.51         5.07 o                         
  -2  -8   7         96.69        102.34        10.17 o                         
  -1  -8   7         45.24         43.63         4.41 o                         
   0  -8   7         93.16         81.78         4.95 o                         
   1  -8   7         24.37         25.68         4.66 o                         
   2  -8   7        182.81        120.55         5.88 o                         
   3  -8   7        109.46        116.19         6.95 o                         
   4  -8   7         86.97        100.40         9.22 o                         
   5  -8   7          0.11          1.24         9.87 o                         
  -6  -7   7        371.83        299.21        29.13 o                         
  -5  -7   7          0.32         -3.95        28.78 o                         
  -3  -7   7          8.15          0.35         4.05 o                         
  -2  -7   7        185.26        173.77         6.80 o                         
  -1  -7   7         24.33         55.17         4.68 o                         
   0  -7   7          0.00          2.98         3.61 o                         
   1  -7   7        148.24        147.07         6.25 o                         
   2  -7   7         82.73         77.40         4.76 o                         
   3  -7   7         47.89         43.10         5.23 o                         
   4  -7   7        189.75        123.62         6.09 o                         
   5  -7   7         62.46         69.97         7.41 o                         
  -6  -6   7        104.57         90.83        16.38 o                         
  -5  -6   7          0.34         -7.90        24.83 o                         
  -3  -6   7         52.08         74.33         5.01 o                         
  -2  -6   7          2.54          3.84         3.16 o                         
  -1  -6   7          0.21         -1.26         3.01 o                         
   0  -6   7        490.76        448.83         8.36 o                         
   1  -6   7        496.27        589.02         9.92 o                         
   2  -6   7         24.78         22.09         4.14 o                         
   3  -6   7        137.25        123.44         5.47 o                         
   4  -6   7          0.41         -2.48         4.59 o                         
   5  -6   7         37.38         11.10         7.22 o                         
   6  -6   7         46.68         28.93        11.13 o                         
  -7  -5   7          7.36         17.65        12.13 o                         
  -6  -5   7          0.09         -4.60        13.32 o                         
  -5  -5   7         23.90         10.07        10.14 o                         
  -3  -5   7         18.03         17.49         5.08 o                         
  -2  -5   7        849.08        941.49        12.49 o                         
  -1  -5   7        545.96        651.90         9.39 o                         
   0  -5   7         14.53         20.02         2.96 o                         
   1  -5   7         23.22         21.13         3.24 o                         
   2  -5   7        205.13        213.36         6.58 o                         
   3  -5   7        474.81        473.77         9.33 o                         
   4  -5   7          2.25          0.03         4.72 o                         
   5  -5   7         57.96         53.29         5.34 o                         
   6  -5   7         24.71         15.94         7.40 o                         
  -7  -4   7          0.76         28.22        12.37 o                         
  -6  -4   7         12.28         13.33         9.37 o                         
  -5  -4   7          5.92         -1.25         6.73 o                         
  -4  -4   7          1.00          7.34         7.90 o                         
  -3  -4   7          5.69          2.82         5.08 o                         
  -2  -4   7          8.86         12.84         2.54 o                         
  -1  -4   7        261.83        212.03         6.15 o                         
   0  -4   7        195.18        217.88         5.63 o                         
   1  -4   7        677.61        675.23         9.43 o                         
   2  -4   7         35.03         36.28         3.34 o                         
   3  -4   7          0.00          0.23         3.29 o                         
   4  -4   7         13.23         22.29         3.96 o                         
   5  -4   7         71.22         70.16         5.07 o                         
   6  -4   7         12.22         11.12         6.95 o                         
  -7  -3   7          7.21         27.09        11.57 o                         
  -6  -3   7         32.09         22.29         9.18 o                         
  -5  -3   7          7.92         15.80         6.78 o                         
  -4  -3   7        193.24        227.98        18.06 o                         
  -3  -3   7        489.17        416.67        15.24 o                         
  -2  -3   7         11.04         15.44         2.46 o                         
  -1  -3   7         13.81         20.60         2.61 o                         
   0  -3   7         28.30         28.36         2.77 o                         
   1  -3   7        215.68        218.63         5.34 o                         
   2  -3   7         17.71         30.66         3.04 o                         
   3  -3   7         67.93         80.41         3.97 o                         
   5  -3   7         50.30         60.09         4.85 o                         
   6  -3   7          0.17         -1.46         6.28 o                         
  -8  -2   7          0.11          2.13        14.56 o                         
  -7  -2   7          0.11         17.70        10.97 o                         
  -6  -2   7         58.31         52.75         9.18 o                         
  -5  -2   7          3.32          5.73         6.57 o                         
  -4  -2   7        219.74        212.18        18.62 o                         
  -3  -2   7        178.22        229.73         6.25 o                         
  -2  -2   7        923.91        906.29        11.29 o                         
  -1  -2   7       1346.10       1318.98        15.37 o                         
   0  -2   7         55.58        105.30         6.28 o                         
   1  -2   7          3.82          6.12         2.44 o                         
   2  -2   7          0.99          1.86         2.73 o                         
   3  -2   7         13.17         13.60         3.20 o                         
   4  -2   7        379.02        371.76         8.28 o                         
   5  -2   7         18.15         17.88         4.50 o                         
   6  -2   7         36.47         42.59         6.49 o                         
   7  -2   7         71.29         71.85         9.88 o                         
  -8  -1   7          8.06         12.48        25.68 o                         
  -7  -1   7          2.93          1.57        11.85 o                         
  -6  -1   7          0.00          4.11         9.88 o                         
  -5  -1   7        215.92        258.53        25.39 o                         
  -4  -1   7        141.25        149.67        12.93 o                         
  -3  -1   7         55.31         50.00         2.97 o                         
  -2  -1   7        750.45        861.11        10.17 o                         
  -1  -1   7        549.90        667.41        10.29 o                         
   0  -1   7        950.45        986.57        12.55 o                         
   1  -1   7        215.73        303.47         6.09 o                         
   2  -1   7          0.53         -2.71         2.71 o                         
   3  -1   7         43.49         50.52         3.81 o                         
   4  -1   7          0.14         -1.76         3.84 o                         
   5  -1   7         82.77        104.21         5.49 o                         
   6  -1   7        594.07        572.68        13.92 o                         
   7  -1   7         41.58         46.24         9.51 o                         
  -8   0   7        220.19        187.93        27.09 o                         
  -7   0   7          2.08         19.49        11.37 o                         
  -6   0   7          8.27         22.57         9.18 o                         
  -5   0   7          3.67         14.15         7.37 o                         
  -4   0   7         89.73         71.03         4.17 o                         
  -3   0   7       1085.14       1265.11        15.18 o                         
  -2   0   7        413.98        372.09         5.84 o                         
  -1   0   7         58.16         59.70         3.01 o                         
   0   0   7        487.57        620.11         8.21 o                         
   1   0   7        170.10        168.19         5.41 o                         
   2   0   7         49.36         62.61         3.46 o                         
   3   0   7          4.34          7.26         3.23 o                         
   4   0   7         54.46         59.19         4.38 o                         
   5   0   7          8.39          9.15         4.63 o                         
   6   0   7          0.37         -6.45         6.45 o                         
  -8   1   7        264.30        268.85        23.97 o                         
  -7   1   7         10.21         26.49        12.13 o                         
  -6   1   7        109.58        118.33         7.07 o                         
  -5   1   7         94.34        116.39        10.23 o                         
  -4   1   7         59.24         44.01         2.99 o                         
  -3   1   7         12.46          3.98         2.20 o                         
  -2   1   7        207.04        220.38         4.92 o                         
  -1   1   7        498.80        532.74        10.86 o                         
   0   1   7        509.84        512.90         7.67 o                         
   1   1   7         48.80         69.48         3.52 o                         
   2   1   7         16.33         35.22         3.20 o                         
   3   1   7          3.40          5.64         3.34 o                         
   4   1   7          4.34          4.68         3.81 o                         
   5   1   7          1.04          5.94         5.33 o                         
   6   1   7          9.62         11.29         6.94 o                         
  -8   2   7          0.55         -2.55        12.33 o                         
  -7   2   7          8.04          9.48         5.82 o                         
  -6   2   7        349.79        370.44         9.41 o                         
  -5   2   7        117.28         94.45         5.20 o                         
  -4   2   7          2.47          4.41         2.31 o                         
  -3   2   7        380.95        390.72         6.29 o                         
  -2   2   7        238.59        198.25         4.74 o                         
  -1   2   7         42.69         36.41         3.00 o                         
   0   2   7          4.60          8.23         2.80 o                         
   1   2   7         10.27         10.21         2.89 o                         
   2   2   7         71.00         77.68         4.13 o                         
   3   2   7         50.56         58.60         4.36 o                         
   4   2   7          1.63          2.60         4.62 o                         
   5   2   7          0.36          0.94         5.45 o                         
   6   2   7          1.55          5.29         6.84 o                         
  -7   3   7         75.73         74.66         6.39 o                         
  -6   3   7         52.64         57.81         4.64 o                         
  -5   3   7         14.81         16.35         2.97 o                         
  -4   3   7        128.22        126.21         4.51 o                         
  -3   3   7        296.47        262.82         5.61 o                         
  -2   3   7         61.94         77.83         3.51 o                         
  -1   3   7        206.10        209.98         5.66 o                         
   0   3   7         57.90         54.27         3.33 o                         
   1   3   7         14.02         16.39         3.62 o                         
   2   3   7         43.33         50.79         3.86 o                         
   3   3   7          0.01          3.63         3.96 o                         
   4   3   7          0.01          1.43         4.09 o                         
   5   3   7         18.20         15.61         5.82 o                         
   6   3   7          9.03          3.88         7.78 o                         
  -7   4   7          1.57          4.21         5.13 o                         
  -6   4   7        153.66        160.59         6.80 o                         
  -5   4   7        407.30        364.54        10.09 o                         
  -4   4   7        276.45        322.25         7.83 o                         
  -3   4   7          0.14         -0.69         2.71 o                         
  -2   4   7         78.92         67.91         3.79 o                         
  -1   4   7        511.92        551.97         9.17 o                         
   0   4   7        316.52        324.31         6.87 o                         
   1   4   7          5.26          4.95         3.24 o                         
   2   4   7         19.25         13.73         4.27 o                         
   3   4   7          1.21         -2.75         4.24 o                         
   4   4   7          0.30          1.84         5.42 o                         
   5   4   7         11.55          3.29         6.21 o                         
  -7   5   7        129.82        132.05         8.29 o                         
  -6   5   7        124.96        129.59        10.94 o                         
  -5   5   7          1.29         10.30         3.41 o                         
  -4   5   7         49.37         61.28         4.69 o                         
  -3   5   7        475.34        460.00         8.44 o                         
  -2   5   7        339.76        356.18         7.65 o                         
  -1   5   7         87.08         85.72         4.47 o                         
   0   5   7        377.11        332.44         8.38 o                         
   1   5   7        477.10        545.06         9.60 o                         
   2   5   7        819.90        761.89        11.56 o                         
   3   5   7         19.37         20.87         4.78 o                         
   4   5   7         54.33         63.79         7.14 o                         
   5   5   7          0.07         -0.56         8.24 o                         
  -6   6   7         76.02         72.27         6.46 o                         
  -5   6   7        217.06        204.82        10.55 o                         
  -4   6   7         26.58         25.02         3.79 o                         
  -3   6   7         14.66         24.68         3.74 o                         
  -2   6   7          8.68          1.63         3.81 o                         
  -1   6   7         52.45         68.96         5.35 o                         
   0   6   7        225.54        196.54         7.55 o                         
   1   6   7         85.05         90.49         5.55 o                         
   2   6   7        161.90        165.59        10.39 o                         
   3   6   7        220.61        205.43        13.49 o                         
   4   6   7        703.15        564.22        15.48 o                         
  -6   7   7         39.15         55.88         7.67 o                         
  -5   7   7         61.21         90.13         7.81 o                         
  -4   7   7          8.52          3.94         5.52 o                         
  -3   7   7         27.54         16.52         5.00 o                         
  -2   7   7          0.07         -4.32         4.32 o                         
  -1   7   7         79.95         91.61         6.76 o                         
   0   7   7          4.51          5.78         4.90 o                         
   1   7   7          7.53          7.75         5.29 o                         
   2   7   7        100.36         78.59         7.34 o                         
   3   7   7          4.10          6.35         7.86 o                         
   4   7   7          8.38          3.50        11.05 o                         
  -5   8   7          2.52         -0.45         8.48 o                         
  -4   8   7          2.75         -0.19         6.86 o                         
  -3   8   7         15.25          6.02         7.15 o                         
  -2   8   7         21.23         26.09         6.60 o                         
  -1   8   7          8.07         18.28         6.42 o                         
   0   8   7          0.10         -3.57         6.67 o                         
   1   8   7         41.29         32.57         7.38 o                         
   2   8   7          5.96         -5.18        11.78 o                         
  -3   9   7          4.46         -4.14         9.56 o                         
  -2   9   7          1.44         -2.85         9.80 o                         
  -1   9   7         12.29         17.10         9.67 o                         
   0   9   7         20.07         33.30         9.40 o                         
   1   9   7          0.05         12.85         8.96 o                         
  -3 -10   8          1.03         -8.03        12.53 o                         
  -2 -10   8          9.23         28.67         8.94 o                         
  -1 -10   8          7.83         -0.99         8.74 o                         
   0 -10   8         91.06         80.71         9.53 o                         
   1 -10   8          3.83         -3.07         8.61 o                         
   2 -10   8         74.35         82.48        11.72 o                         
  -3  -9   8         27.79         24.52         8.51 o                         
  -2  -9   8        528.07        479.57        13.78 o                         
  -1  -9   8         76.52        114.38        10.49 o                         
   0  -9   8         18.16         33.77         7.44 o                         
   1  -9   8         32.27         29.32         6.92 o                         
   2  -9   8         79.73         84.78         8.18 o                         
   3  -9   8          0.02         -2.57         7.85 o                         
   4  -9   8         87.17         70.66        10.19 o                         
  -5  -8   8          4.49         15.24        33.29 o                         
  -3  -8   8          1.95          8.16         6.07 o                         
  -2  -8   8         18.43         19.06         4.70 o                         
  -1  -8   8         70.14         84.58         7.10 o                         
   0  -8   8       1370.89       1346.50        18.19 o                         
   1  -8   8        145.60        165.03         7.72 o                         
   2  -8   8         15.59         14.47         4.98 o                         
   3  -8   8          2.18         -1.88         5.83 o                         
   4  -8   8         10.06         10.39         8.30 o                         
  -6  -7   8        124.55        101.53        19.23 o                         
  -5  -7   8          0.52         27.09        30.47 o                         
  -3  -7   8          7.63          9.78         4.72 o                         
  -2  -7   8        131.62        155.40        10.94 o                         
  -1  -7   8          0.01         -0.27         3.31 o                         
   0  -7   8          4.99          1.15         3.68 o                         
   1  -7   8         81.36         95.03         5.11 o                         
   2  -7   8       1146.57       1078.09        15.09 o                         
   3  -7   8         11.75         -1.31         5.05 o                         
   4  -7   8         12.85          9.74         6.07 o                         
   5  -7   8          7.35          6.50        10.13 o                         
  -6  -6   8         18.00         15.53        15.04 o                         
  -3  -6   8         51.46         69.09         5.26 o                         
  -2  -6   8        196.54        218.97         7.37 o                         
  -1  -6   8         50.03         49.83         3.60 o                         
   0  -6   8        374.16        390.98         7.97 o                         
   1  -6   8          9.20         10.03         3.69 o                         
   2  -6   8          0.13          1.43         4.27 o                         
   3  -6   8         84.39         84.49         5.59 o                         
   4  -6   8        183.24        162.18         7.11 o                         
   5  -6   8         11.37         10.12         8.83 o                         
  -7  -5   8          5.28          3.42        13.15 o                         
  -6  -5   8         11.75         17.42         9.61 o                         
  -5  -5   8         12.29         14.11        11.29 o                         
  -3  -5   8          7.51          5.30         3.74 o                         
  -2  -5   8         37.30         46.23         3.33 o                         
  -1  -5   8        301.28        342.86         6.89 o                         
   0  -5   8         37.63         36.01         3.36 o                         
   1  -5   8        370.83        323.25         7.50 o                         
   2  -5   8        343.33        358.03         8.14 o                         
   3  -5   8         17.82         14.72         4.13 o                         
   4  -5   8         16.06         11.98         5.94 o                         
   5  -5   8         74.75         79.81         8.58 o                         
   6  -5   8          0.04         -5.38         7.68 o                         
  -7  -4   8         20.47         14.75        12.56 o                         
  -6  -4   8          0.00          7.96        10.44 o                         
  -5  -4   8         55.40         59.23         8.57 o                         
  -3  -4   8        239.92        234.06         9.34 o                         
  -2  -4   8        455.30        480.94         7.93 o                         
  -1  -4   8         40.96         38.79         3.19 o                         
   0  -4   8        112.92        126.28         4.95 o                         
   1  -4   8        558.47        563.61         8.78 o                         
   2  -4   8        454.32        367.76         7.75 o                         
   3  -4   8        486.59        521.78        15.42 o                         
   4  -4   8        214.84        184.88         7.02 o                         
   5  -4   8          0.12         -6.05         6.05 o                         
   6  -4   8         10.66          9.32         7.63 o                         
  -7  -3   8         11.87         12.41        11.17 o                         
  -6  -3   8        113.59         92.18        10.75 o                         
  -5  -3   8         41.81         33.86        11.29 o                         
  -4  -3   8          0.20         -2.82         8.46 o                         
  -3  -3   8        107.76        102.48         4.71 o                         
  -2  -3   8          7.57          8.97         2.44 o                         
  -1  -3   8        811.46        858.27        11.19 o                         
   0  -3   8        314.34        318.47         6.91 o                         
   1  -3   8        142.30        161.45         6.03 o                         
   2  -3   8        685.09        787.31        10.73 o                         
   3  -3   8        798.14        734.38        10.90 o                         
   4  -3   8       1091.20       1046.79        14.29 o                         
   5  -3   8        172.05        203.87         7.78 o                         
   6  -3   8        100.76         78.56         7.78 o                         
  -8  -2   8          2.24          2.40        14.96 o                         
  -7  -2   8          4.46         14.02        11.37 o                         
  -6  -2   8        211.14        225.52        25.11 o                         
  -5  -2   8        272.76        292.31        24.83 o                         
  -4  -2   8        108.93        153.37        13.50 o                         
  -3  -2   8         22.31         25.87         4.24 o                         
  -2  -2   8         24.62         22.27         2.52 o                         
  -1  -2   8         72.20         67.62         3.24 o                         
   0  -2   8         19.85         29.14         3.13 o                         
   1  -2   8        513.38        521.80         8.17 o                         
   2  -2   8         81.35         90.68         4.50 o                         
   3  -2   8         80.03         87.68         4.58 o                         
   4  -2   8        413.76        543.70        10.39 o                         
   5  -2   8        742.19        700.09        12.80 o                         
   6  -2   8        508.82        575.12        17.50 o                         
  -8  -1   8         15.32         11.17        15.10 o                         
  -7  -1   8          8.80         15.43        11.55 o                         
  -6  -1   8          8.67         19.41        16.93 o                         
  -5  -1   8          0.07          5.08        11.29 o                         
  -4  -1   8        225.35        259.11         9.46 o                         
  -3  -1   8        570.62        521.27         7.21 o                         
  -2  -1   8        452.58        578.61         7.85 o                         
  -1  -1   8         15.18         23.14         2.70 o                         
   0  -1   8        132.90        123.32         4.85 o                         
   1  -1   8         85.79         81.29         3.63 o                         
   2  -1   8         83.03        113.83         5.02 o                         
   3  -1   8        116.78        125.15         5.13 o                         
   4  -1   8        106.94        101.56         5.06 o                         
   5  -1   8        106.45        106.60         5.92 o                         
   6  -1   8         36.79         57.40         7.34 o                         
  -8   0   8         50.58         54.79        16.23 o                         
  -7   0   8         99.80         93.63        14.67 o                         
  -6   0   8        105.16        116.53        11.64 o                         
  -5   0   8          2.39         10.25         4.15 o                         
  -4   0   8         30.05         32.07         3.15 o                         
  -3   0   8          0.20         -0.55         2.14 o                         
  -2   0   8         67.88         73.01         3.08 o                         
  -1   0   8         42.53         51.63         2.99 o                         
   0   0   8        854.53        989.65        11.67 o                         
   1   0   8        102.14        112.94         4.58 o                         
   2   0   8         26.24         28.25         3.69 o                         
   3   0   8         42.01         46.61         4.04 o                         
   4   0   8          7.29          6.62         4.09 o                         
   5   0   8         27.46         26.19         5.28 o                         
   6   0   8        131.02        144.89        13.98 o                         
  -8   1   8         32.61         38.69        16.35 o                         
  -7   1   8         40.34         54.13        12.77 o                         
  -6   1   8          1.30          5.00         5.05 o                         
  -5   1   8        248.42        229.37         6.34 o                         
  -4   1   8        160.45        179.36         4.90 o                         
  -3   1   8        226.41        196.59         4.97 o                         
  -2   1   8          2.16          2.79         2.51 o                         
  -1   1   8         82.80         81.20         3.68 o                         
   0   1   8         15.49         12.60         2.56 o                         
   1   1   8        104.09         95.76         4.08 o                         
   2   1   8        182.69        176.81         6.11 o                         
   3   1   8         53.82         45.67         4.63 o                         
   4   1   8          0.33          1.28         5.56 o                         
   5   1   8          1.39          5.74         5.73 o                         
   6   1   8          3.44         -8.02         8.02 o                         
  -7   2   8         31.07         37.94         6.12 o                         
  -6   2   8         38.52         49.95         5.62 o                         
  -5   2   8         20.16         22.71         2.98 o                         
  -4   2   8        123.56        137.07         4.68 o                         
  -3   2   8          8.81         18.58         2.92 o                         
  -2   2   8        112.27        114.85         4.40 o                         
  -1   2   8        406.99        417.37         8.82 o                         
   0   2   8        112.00        121.15         4.64 o                         
   1   2   8         62.99         58.38         3.93 o                         
   2   2   8         40.93         39.85         3.94 o                         
   3   2   8         13.92         21.14         6.12 o                         
   4   2   8          1.21          1.49         5.82 o                         
   5   2   8          0.27          6.36         6.35 o                         
   6   2   8          0.48         -1.59         7.70 o                         
  -7   3   8         42.00         46.28         6.86 o                         
  -6   3   8         70.48         65.41         4.66 o                         
  -5   3   8         16.03         26.83         3.28 o                         
  -4   3   8          2.17          4.61         2.72 o                         
  -3   3   8        137.87        117.10         6.00 o                         
  -2   3   8        744.26        793.04        10.78 o                         
  -1   3   8        357.94        336.45         7.08 o                         
   0   3   8        157.30        141.41         5.96 o                         
   1   3   8         79.13         93.20         4.15 o                         
   2   3   8         62.79         60.78         4.27 o                         
   3   3   8          6.51         13.70         4.27 o                         
   4   3   8         14.10         20.92         5.35 o                         
   5   3   8         17.93         10.31         6.60 o                         
  -7   4   8         12.31         17.59         5.91 o                         
  -6   4   8          0.10          1.35         4.63 o                         
  -5   4   8         28.04         22.51         3.52 o                         
  -4   4   8         82.23         82.12         3.90 o                         
  -3   4   8        411.58        450.10         7.89 o                         
  -2   4   8        395.60        338.52         7.31 o                         
  -1   4   8        728.10        666.16        10.63 o                         
   0   4   8        897.38       1049.02        13.59 o                         
   1   4   8        456.79        390.37         8.74 o                         
   2   4   8        172.56        141.10         5.89 o                         
   3   4   8          0.01         -0.58         4.71 o                         
   4   4   8          4.75          5.62         6.10 o                         
   5   4   8         67.00         63.23         7.55 o                         
  -6   5   8        429.61        438.58        12.59 o                         
  -5   5   8         22.91         24.00         3.90 o                         
  -4   5   8         33.18         30.49         3.57 o                         
  -3   5   8          0.52          2.12         3.47 o                         
  -2   5   8         57.19         70.12         6.08 o                         
  -1   5   8        415.19        367.47         8.67 o                         
   0   5   8        634.43        678.17        13.67 o                         
   1   5   8        641.93        640.92        10.89 o                         
   2   5   8        335.16        388.54        10.64 o                         
   3   5   8        172.70        143.54         7.75 o                         
   4   5   8         70.98         76.72         8.03 o                         
  -6   6   8        147.98        117.58         7.60 o                         
  -5   6   8         26.81         16.98         5.82 o                         
  -4   6   8        162.52        158.41         6.65 o                         
  -3   6   8         30.78         18.43         4.08 o                         
  -2   6   8         86.59         98.80         5.75 o                         
  -1   6   8          0.00         -1.82         4.17 o                         
   0   6   8          0.01         -5.95         5.95 o                         
   1   6   8         62.22         55.33         5.43 o                         
   2   6   8        167.17        232.61         9.94 o                         
   3   6   8        198.95        207.95        12.07 o                         
   4   6   8         30.35         26.22         9.69 o                         
  -5   7   8          3.91          2.11         6.48 o                         
  -4   7   8          5.29          1.44         6.13 o                         
  -3   7   8         58.80         42.03         9.36 o                         
  -2   7   8          0.03          6.17         5.14 o                         
  -1   7   8         12.57         14.37         5.45 o                         
   0   7   8         17.10         18.67         6.67 o                         
   1   7   8          0.00         11.11         6.84 o                         
   2   7   8         27.20         13.96         8.51 o                         
   3   7   8          0.35          7.55         8.90 o                         
  -4   8   8         56.53         63.39         8.45 o                         
  -3   8   8          2.49         -7.36         7.36 o                         
  -2   8   8          0.37          4.74         8.42 o                         
  -1   8   8         18.14         26.24         9.05 o                         
   0   8   8          7.47          3.50         8.09 o                         
   1   8   8          0.22          4.17         8.88 o                         
   2   8   8          0.30          7.45        11.40 o                         
  -2   9   8         68.12         96.29        13.01 o                         
  -1   9   8          5.47          1.01        10.00 o                         
  -2 -10   9         32.46         21.70        12.30 o                         
  -1 -10   9         34.29         37.11         9.64 o                         
   0 -10   9          9.31         21.93         9.15 o                         
   1 -10   9          0.06          2.98        13.11 o                         
   2 -10   9         25.74          8.66        20.40 o                         
  -3  -9   9         39.64         53.36        10.75 o                         
  -2  -9   9        245.36        206.16        10.53 o                         
  -1  -9   9         40.40         36.42         9.79 o                         
   0  -9   9         42.04         33.38         8.53 o                         
   1  -9   9         53.73         54.35         9.58 o                         
   2  -9   9          3.61         -8.53         8.53 o                         
   3  -9   9          1.40          0.83        10.44 o                         
  -3  -8   9         70.68         76.80         8.11 o                         
  -2  -8   9          8.82          4.61         5.82 o                         
  -1  -8   9         57.09         54.98         5.79 o                         
   0  -8   9        127.04        106.69         7.90 o                         
   1  -8   9         73.50         64.59         5.48 o                         
   2  -8   9          3.95         -5.87         5.87 o                         
   3  -8   9          1.63         -6.57         6.57 o                         
   4  -8   9         51.67         57.53         9.52 o                         
  -6  -7   9        176.99        148.57        26.52 o                         
  -3  -7   9         34.32         29.80         8.15 o                         
  -2  -7   9        270.40        214.63         9.65 o                         
  -1  -7   9        195.03        230.72         7.24 o                         
   0  -7   9         53.18         44.43         4.47 o                         
   1  -7   9         32.32         45.73         4.76 o                         
   2  -7   9          1.60         -5.07         5.07 o                         
   3  -7   9         39.70         35.80         6.57 o                         
   4  -7   9          4.66         -4.97         8.33 o                         
   5  -7   9         24.28          6.30         8.33 o                         
  -6  -6   9         10.54         -1.57        15.33 o                         
  -5  -6   9          7.06          9.03        13.54 o                         
  -3  -6   9         41.76         62.24         4.60 o                         
  -2  -6   9          1.61         -3.45         3.45 o                         
  -1  -6   9         67.08         72.72         4.70 o                         
   0  -6   9        130.50        101.90         4.79 o                         
   1  -6   9         34.84         43.92         5.42 o                         
   2  -6   9        118.52        110.09         5.87 o                         
   3  -6   9         10.35          9.65         5.34 o                         
   4  -6   9          0.67         -3.21         6.12 o                         
   5  -6   9          9.96          6.11         8.20 o                         
  -7  -5   9         10.57          4.74        14.16 o                         
  -6  -5   9          0.28        -13.77        13.77 o                         
  -5  -5   9         18.68         -7.90        11.85 o                         
  -3  -5   9          3.40          0.64         3.74 o                         
  -2  -5   9          0.00         -0.44         3.03 o                         
  -1  -5   9          5.31         17.64         3.27 o                         
   0  -5   9          2.71          1.77         4.50 o                         
   1  -5   9          3.44          9.23         3.62 o                         
   2  -5   9         16.82         29.03         4.41 o                         
   3  -5   9          9.32         12.50         4.52 o                         
   4  -5   9         19.04         24.81         5.46 o                         
   5  -5   9          1.17         -7.82         7.82 o                         
  -7  -4   9          1.71          1.69        13.17 o                         
  -6  -4   9        110.77         97.53        11.95 o                         
  -5  -4   9         53.86         42.32        12.98 o                         
  -3  -4   9         38.28         40.49         4.17 o                         
  -2  -4   9         60.26         59.70         4.05 o                         
  -1  -4   9         92.54         87.73         4.38 o                         
   0  -4   9        253.53        302.80         6.86 o                         
   1  -4   9        245.17        319.10         9.20 o                         
   2  -4   9         11.58         19.02         3.74 o                         
   3  -4   9          7.94         19.22         4.32 o                         
   4  -4   9          0.26         15.74         4.99 o                         
   5  -4   9          0.01          4.48         6.57 o                         
   6  -4   9          5.75         -5.94         8.74 o                         
  -7  -3   9         48.91         42.39        13.15 o                         
  -6  -3   9        220.30        208.23        29.34 o                         
  -5  -3   9         12.30         23.14        11.85 o                         
  -4  -3   9        227.20        229.67        20.31 o                         
  -3  -3   9         11.49          7.48         3.34 o                         
  -2  -3   9          9.32         12.06         2.62 o                         
  -1  -3   9          0.93          3.78         2.75 o                         
   0  -3   9         49.82         51.06         3.83 o                         
   1  -3   9        403.90        408.79         7.59 o                         
   2  -3   9       1022.00       1094.16        15.69 o                         
   3  -3   9        294.61        316.27         9.09 o                         
   4  -3   9         19.10         33.86         5.11 o                         
   5  -3   9          3.63          5.71         7.39 o                         
   6  -3   9          3.19         -2.57         8.71 o                         
  -7  -2   9         59.88         68.10        13.33 o                         
  -6  -2   9         46.91         50.22        14.11 o                         
  -5  -2   9        109.99         91.98        14.11 o                         
  -4  -2   9        291.57        282.44        10.34 o                         
  -3  -2   9          2.85          5.34         2.43 o                         
  -2  -2   9         57.25         66.48         3.32 o                         
  -1  -2   9         77.28         68.24         3.51 o                         
   0  -2   9        114.03        137.41         5.45 o                         
   1  -2   9          0.00          2.84         3.05 o                         
   2  -2   9         22.59         24.95         3.84 o                         
   3  -2   9        111.57        160.49         6.89 o                         
   4  -2   9        980.63       1005.71        15.00 o                         
   5  -2   9        138.48        129.33         8.08 o                         
   6  -2   9          0.08          7.06         7.73 o                         
  -7  -1   9          1.27          1.40        12.35 o                         
  -6  -1   9         21.42         12.41        15.24 o                         
  -5  -1   9         71.26         88.29        10.57 o                         
  -4  -1   9        102.97        111.06         6.73 o                         
  -3  -1   9        107.00         99.49         4.03 o                         
  -2  -1   9        120.32        124.64         4.55 o                         
  -1  -1   9         20.16         27.95         2.83 o                         
   0  -1   9         35.27         30.10         3.58 o                         
   1  -1   9         14.27         10.02         3.20 o                         
   2  -1   9         60.71         73.20         4.18 o                         
   3  -1   9         23.62         19.17         4.13 o                         
   4  -1   9          1.28          0.42         4.50 o                         
   5  -1   9          0.53         -1.01         6.66 o                         
   6  -1   9        376.04        298.77        12.95 o                         
  -7   0   9         44.60         60.34        16.93 o                         
  -6   0   9         16.27         23.70         9.88 o                         
  -5   0   9          4.07         13.00         5.43 o                         
  -4   0   9          1.44          5.49         2.52 o                         
  -3   0   9          1.14          0.94         2.37 o                         
  -2   0   9         74.47         84.01         3.78 o                         
  -1   0   9        105.54        112.57         4.69 o                         
   0   0   9          6.93         10.30         2.71 o                         
   1   0   9         12.33         14.53         3.25 o                         
   2   0   9          0.90          3.40         3.81 o                         
   3   0   9         95.13        124.46         6.96 o                         
   4   0   9         31.30         25.01         6.39 o                         
   5   0   9         31.95         34.55         7.22 o                         
   6   0   9          3.06          5.63         8.63 o                         
  -7   1   9         28.58         21.16        16.08 o                         
  -6   1   9         26.39         26.38        10.54 o                         
  -5   1   9        101.11        109.38         6.59 o                         
  -4   1   9         21.50         22.69         2.81 o                         
  -3   1   9         22.27         25.55         3.04 o                         
  -2   1   9        125.24        116.44         4.62 o                         
  -1   1   9          0.82         -0.71         2.97 o                         
   0   1   9          0.18          3.83         2.98 o                         
   1   1   9         52.53         52.24         3.70 o                         
   2   1   9         27.02         20.11         4.33 o                         
   3   1   9          5.57         -0.45         3.94 o                         
   4   1   9         62.24         65.82         5.42 o                         
   5   1   9        155.34        165.67         9.12 o                         
   6   1   9        159.13        136.97        17.84 o                         
  -7   2   9          0.14         -5.30         6.61 o                         
  -6   2   9         93.34        102.95         6.23 o                         
  -5   2   9        120.03        119.36         4.65 o                         
  -4   2   9        135.36        200.41         5.52 o                         
  -3   2   9         53.42         62.69         3.41 o                         
  -2   2   9         10.65          9.05         2.83 o                         
  -1   2   9         34.23         31.87         3.23 o                         
   0   2   9          5.74         11.89         3.19 o                         
   1   2   9         76.93        188.48        24.26 o                         
   2   2   9          1.96          2.27         3.79 o                         
   3   2   9          2.14         -4.16         4.16 o                         
   4   2   9        106.93        106.99         5.89 o                         
   5   2   9         49.16         47.14         7.39 o                         
  -7   3   9        159.28        139.24         7.88 o                         
  -6   3   9        121.60        140.83         6.86 o                         
  -5   3   9         28.58         37.70         3.65 o                         
  -4   3   9        692.98        660.97        10.53 o                         
  -3   3   9        339.15        342.51         6.96 o                         
  -2   3   9        667.36        845.98        12.08 o                         
  -1   3   9         53.22         60.74         3.95 o                         
   0   3   9         80.17         80.45         4.75 o                         
   1   3   9         28.61         29.56         4.05 o                         
   2   3   9         87.42         96.07         5.44 o                         
   3   3   9        154.55        128.08         5.88 o                         
   4   3   9         44.09         37.70         8.53 o                         
   5   3   9          0.71          1.77         7.71 o                         
  -7   4   9          0.94         -0.14         7.04 o                         
  -6   4   9          0.09          1.96         5.30 o                         
  -5   4   9         79.07         65.74         4.77 o                         
  -4   4   9        161.47        181.18         6.50 o                         
  -3   4   9         71.36         66.27         3.92 o                         
  -2   4   9        748.04        653.29        10.83 o                         
  -1   4   9        327.94        418.48         8.80 o                         
   0   4   9       1180.67       1262.56        16.46 o                         
   1   4   9        291.09        261.57         9.90 o                         
   2   4   9        139.16        141.95         8.72 o                         
   3   4   9          9.71          8.16         5.60 o                         
   4   4   9         58.25         51.05         7.39 o                         
  -6   5   9          0.12          4.10        10.18 o                         
  -5   5   9         62.98         69.57         6.28 o                         
  -4   5   9          7.25          7.47         3.94 o                         
  -3   5   9          0.54         -1.48         3.54 o                         
  -2   5   9        167.69        161.52         7.33 o                         
  -1   5   9          6.07          7.41         4.23 o                         
   0   5   9        163.16        152.56         6.18 o                         
   1   5   9         94.37        131.50         6.30 o                         
   2   5   9        601.61        515.76        10.87 o                         
   3   5   9        350.36        290.17        12.90 o                         
   4   5   9         53.19         73.52         8.28 o                         
  -6   6   9          9.91         24.37         6.89 o                         
  -5   6   9          0.21         -5.62         5.62 o                         
  -4   6   9          1.84         -2.19         5.40 o                         
  -3   6   9         91.14         83.58         5.13 o                         
  -2   6   9          5.35          6.53         4.61 o                         
  -1   6   9          3.14         16.13         4.93 o                         
   0   6   9         68.43         82.24         8.50 o                         
   1   6   9         16.40         10.96         7.42 o                         
   2   6   9          1.94         -3.34         7.91 o                         
   3   6   9          6.43          8.32         8.72 o                         
  -5   7   9          4.21         -6.98         6.98 o                         
  -4   7   9         35.16         28.30         6.86 o                         
  -3   7   9          0.01          4.33         6.43 o                         
  -2   7   9          3.96          1.53         7.25 o                         
  -1   7   9          9.72         -1.00         7.19 o                         
   0   7   9         19.92          5.21         7.46 o                         
   1   7   9          6.19         -4.13         8.13 o                         
   2   7   9          2.54         -0.62        11.29 o                         
  -3   8   9         35.82         51.25        10.15 o                         
  -2   8   9          1.40          8.01        10.21 o                         
  -1   8   9         42.69         47.61         9.96 o                         
   0   8   9         21.54         21.32        13.16 o                         
   1   8   9          5.69         -7.98        14.01 o                         
  -1 -10  10          7.95         19.71        11.06 o                         
   0 -10  10          1.87         -9.11        11.28 o                         
  -3  -9  10         34.49         25.83        10.54 o                         
  -2  -9  10        432.90        387.45        15.63 o                         
  -1  -9  10          2.56         -1.92         8.40 o                         
   0  -9  10          3.27         -5.88         7.84 o                         
   1  -9  10          4.18         -3.10         7.40 o                         
   2  -9  10          8.32         -9.13         9.13 o                         
  -3  -8  10          0.68         -0.15         7.41 o                         
  -2  -8  10         20.53         12.00         6.29 o                         
  -1  -8  10         68.15         65.98         5.40 o                         
   0  -8  10        132.72         98.94         6.45 o                         
   1  -8  10         28.03         18.78         6.61 o                         
   2  -8  10          6.25         -5.34         6.33 o                         
   3  -8  10          6.57          5.92         7.87 o                         
  -5  -7  10         35.53         43.45        17.49 o                         
  -3  -7  10        210.42        193.10         8.80 o                         
  -2  -7  10         62.19         58.13         4.48 o                         
  -1  -7  10          2.70          9.12         4.02 o                         
   0  -7  10          0.03         -4.10         4.10 o                         
   1  -7  10         96.46         89.12         5.56 o                         
   2  -7  10          5.54          1.20         5.64 o                         
   3  -7  10         19.41         16.56         7.62 o                         
   4  -7  10          8.47          2.62         9.22 o                         
  -6  -6  10         33.90         30.47        37.24 o                         
  -3  -6  10        150.83        209.79         7.71 o                         
  -2  -6  10        325.07        343.33         8.10 o                         
  -1  -6  10        497.56        415.36         8.72 o                         
   0  -6  10         95.59         98.15         6.71 o                         
   1  -6  10          0.22         -1.22         4.23 o                         
   2  -6  10         13.07         17.53         5.09 o                         
   3  -6  10         62.69         55.55         6.22 o                         
   4  -6  10         12.81          6.05         8.07 o                         
   5  -6  10          2.76         -2.75         9.60 o                         
  -3  -5  10         80.06         79.46         4.90 o                         
  -2  -5  10        518.05        487.23         8.85 o                         
  -1  -5  10        377.55        435.91         8.71 o                         
   0  -5  10       1250.16       1131.61        15.09 o                         
   1  -5  10        323.50        324.24         8.28 o                         
   2  -5  10        117.82        131.23         6.07 o                         
   3  -5  10         11.26         13.34         5.42 o                         
   4  -5  10          4.64         -7.46         7.46 o                         
   5  -5  10         13.72          9.92         9.49 o                         
  -7  -4  10         13.00        -14.67        20.31 o                         
  -6  -4  10          0.34         -3.95        16.36 o                         
  -5  -4  10          4.26         -5.08        11.85 o                         
  -3  -4  10        232.04        271.32         8.36 o                         
  -2  -4  10         52.93         57.40         3.80 o                         
  -1  -4  10        196.92        183.34         6.15 o                         
   0  -4  10       1120.60       1201.78        16.56 o                         
   1  -4  10        666.49        658.73        10.39 o                         
   2  -4  10        887.64        836.29        12.30 o                         
   3  -4  10         44.70         36.94         5.12 o                         
   4  -4  10         49.81         53.02         6.15 o                         
   5  -4  10          1.85         -0.52         7.87 o                         
  -7  -3  10         50.97         20.31        20.31 o                         
  -6  -3  10        127.71         98.75        19.19 o                         
  -5  -3  10          9.10          8.46        12.98 o                         
  -4  -3  10         13.38         19.21         5.24 o                         
  -3  -3  10          2.98         -0.36         3.06 o                         
  -2  -3  10         93.50         91.33         4.29 o                         
  -1  -3  10        105.10        120.29         5.04 o                         
   0  -3  10        156.63        137.34         6.56 o                         
   1  -3  10        256.80        229.16         6.87 o                         
   2  -3  10        482.32        586.79        11.27 o                         
   3  -3  10        507.60        460.10        10.61 o                         
   4  -3  10         97.72         96.49         6.96 o                         
   5  -3  10          0.65         12.87         7.81 o                         
  -7  -2  10          0.26         11.85        20.31 o                         
  -6  -2  10         76.10         90.85        18.06 o                         
  -5  -2  10         12.50         24.83        13.54 o                         
  -4  -2  10        272.40        284.20         8.64 o                         
  -3  -2  10         25.46         33.36         3.20 o                         
  -2  -2  10         46.11         47.38         4.54 o                         
  -1  -2  10         13.68         10.78         3.38 o                         
   0  -2  10         14.60         15.20         3.23 o                         
   1  -2  10         33.93         44.34         3.81 o                         
   2  -2  10        397.62        375.68         8.82 o                         
   3  -2  10        373.22        377.20         9.58 o                         
   4  -2  10         28.59         51.28         5.99 o                         
   5  -2  10        123.79        106.39         8.34 o                         
  -7  -1  10         35.08         29.91        21.44 o                         
  -6  -1  10          0.24          8.46        16.36 o                         
  -5  -1  10          9.22         13.45         5.99 o                         
  -4  -1  10          7.69          8.53         3.53 o                         
  -3  -1  10         47.13         44.21         3.10 o                         
  -2  -1  10        155.59        166.70         5.34 o                         
  -1  -1  10         58.94         55.99         3.43 o                         
   0  -1  10          7.48          9.10         3.25 o                         
   1  -1  10          2.09          3.05         3.92 o                         
   2  -1  10         54.44         82.65         4.92 o                         
   3  -1  10         19.03         31.08         4.62 o                         
   4  -1  10        265.83        257.23         9.31 o                         
   5  -1  10        236.81        248.56        10.66 o                         
  -7   0  10         30.19         32.73        20.31 o                         
  -6   0  10         35.19         28.22        16.93 o                         
  -5   0  10        107.24        100.63         5.76 o                         
  -4   0  10          7.97          6.78         3.08 o                         
  -3   0  10         52.70         61.81         3.39 o                         
  -2   0  10          3.75          1.88         2.82 o                         
  -1   0  10         27.31         24.81         3.21 o                         
   0   0  10         23.80         28.77         3.16 o                         
   1   0  10          0.98          3.90         3.48 o                         
   2   0  10          6.70         10.08         4.29 o                         
   3   0  10          5.73          3.81         4.59 o                         
   4   0  10         63.36         64.15         5.76 o                         
   5   0  10          0.16         11.77        12.06 o                         
  -7   1  10         75.18         62.64        20.88 o                         
  -6   1  10        321.11        304.33        19.78 o                         
  -5   1  10         24.36         50.16         4.57 o                         
  -4   1  10         83.30         90.47         4.45 o                         
  -3   1  10         39.36         41.57         3.23 o                         
  -2   1  10         22.46         31.81         3.84 o                         
  -1   1  10          0.03          0.26         2.96 o                         
   0   1  10          0.12          4.10         3.11 o                         
   1   1  10         85.84         91.37         4.88 o                         
   2   1  10        133.83        150.68         6.04 o                         
   3   1  10         19.67          9.67         4.68 o                         
   4   1  10         17.22         18.75         7.64 o                         
   5   1  10         18.83         19.25         7.56 o                         
  -7   2  10         81.74         97.26        10.69 o                         
  -6   2  10         91.68         87.65         6.19 o                         
  -5   2  10        548.38        462.69         8.24 o                         
  -4   2  10        765.24        736.16        10.67 o                         
  -3   2  10        143.16        146.79         5.20 o                         
  -2   2  10        204.52        175.56         6.49 o                         
  -1   2  10         11.29         16.53         3.52 o                         
   0   2  10         45.66         47.81         3.88 o                         
   2   2  10          0.97         -2.81         4.24 o                         
   3   2  10        140.89        154.84         6.51 o                         
   4   2  10         18.72         26.46         6.69 o                         
   5   2  10          4.45         15.72         8.09 o                         
  -7   3  10         17.16         -3.16         7.23 o                         
  -6   3  10        100.08         90.45         5.97 o                         
  -5   3  10        191.30        221.71         8.17 o                         
  -4   3  10        285.83        239.07         6.51 o                         
  -3   3  10        926.62        801.89        10.95 o                         
  -2   3  10        666.12        670.20        10.77 o                         
  -1   3  10         31.58         27.23         4.24 o                         
   0   3  10        163.27        125.22         6.74 o                         
   1   3  10         27.01         42.18         4.82 o                         
   2   3  10        277.18        267.96        10.97 o                         
   3   3  10        100.06         94.58         6.22 o                         
   4   3  10          0.05         -5.31         7.18 o                         
  -6   4  10         20.81         27.65         7.99 o                         
  -5   4  10         11.04         10.45         4.98 o                         
  -4   4  10         36.06         42.49         3.83 o                         
  -3   4  10         50.37         53.04         3.96 o                         
  -2   4  10        115.82        115.94         8.05 o                         
  -1   4  10        532.63        474.54        10.00 o                         
   0   4  10        185.32        203.47         8.39 o                         
   1   4  10          0.12          7.93         4.81 o                         
   2   4  10         40.69         26.70         5.16 o                         
   3   4  10          1.54          9.04         7.74 o                         
   4   4  10        181.84        162.66         9.89 o                         
  -6   5  10          1.55          4.13         8.11 o                         
  -5   5  10          0.97          4.91         5.66 o                         
  -4   5  10          8.75          3.65         5.15 o                         
  -3   5  10         18.69         13.21         4.19 o                         
  -2   5  10         11.69         10.57         4.46 o                         
  -1   5  10          2.69          2.28         4.58 o                         
   0   5  10          8.63          6.94         6.12 o                         
   1   5  10         88.42         83.99         6.07 o                         
   2   5  10          4.06          2.05         7.04 o                         
   3   5  10          4.40          6.54         8.67 o                         
  -5   6  10          6.36          8.17         6.51 o                         
  -4   6  10          5.19         -4.18         7.87 o                         
  -3   6  10          0.22         -1.04         5.63 o                         
  -2   6  10          1.11          3.69         6.97 o                         
  -1   6  10          3.72         14.58         7.57 o                         
   0   6  10         35.02         24.50        10.06 o                         
   1   6  10          9.24         10.90         7.74 o                         
   2   6  10         39.84         30.88         8.84 o                         
  -4   7  10          9.35          3.66         9.13 o                         
  -3   7  10          0.53          3.22        12.66 o                         
  -2   7  10          9.46         17.23         8.28 o                         
  -1   7  10          0.71          2.79         9.08 o                         
   0   7  10          0.08         10.39        11.57 o                         
   1   7  10          3.03        -11.78        23.16 o                         
  -3  -9  11          0.72         11.07        14.36 o                         
  -2  -9  11         33.71         19.99         9.67 o                         
  -1  -9  11         63.57         53.68        13.10 o                         
   0  -9  11          6.66          3.88         7.57 o                         
   1  -9  11         46.25         23.75        11.17 o                         
  -3  -8  11          0.29        -10.19        10.19 o                         
  -2  -8  11         54.75         50.45         8.26 o                         
  -1  -8  11          0.47          1.18         7.40 o                         
   0  -8  11          0.08         -4.95         6.75 o                         
   1  -8  11         36.48         34.29         7.92 o                         
   2  -8  11          0.61          4.06         8.39 o                         
   3  -8  11         64.18         55.27        14.82 o                         
  -3  -7  11         67.71         74.58         6.67 o                         
  -2  -7  11         25.09         20.17         5.11 o                         
  -1  -7  11         41.49         33.06         4.43 o                         
   0  -7  11         23.88         27.05         5.27 o                         
   1  -7  11          0.60          6.68         8.12 o                         
   2  -7  11          4.46          8.60         7.11 o                         
   3  -7  11         26.13         39.14         9.33 o                         
  -3  -6  11        250.14        239.46         8.38 o                         
  -2  -6  11         12.41         29.32         5.89 o                         
  -1  -6  11         23.00         35.69         4.33 o                         
   0  -6  11          0.02         -3.56         4.10 o                         
   1  -6  11         28.37         25.66         5.48 o                         
   2  -6  11          6.25          4.26         5.71 o                         
   3  -6  11          0.47         -4.19         7.02 o                         
   4  -6  11         16.43          2.52         9.44 o                         
  -4  -5  11         98.39         94.80        10.72 o                         
  -3  -5  11        204.67        171.25         9.62 o                         
  -2  -5  11        586.67        615.97        10.62 o                         
  -1  -5  11        426.44        485.26         9.59 o                         
   0  -5  11          0.10          1.72         3.70 o                         
   1  -5  11         16.75         26.58         4.57 o                         
   2  -5  11         10.62          8.01         6.05 o                         
   3  -5  11         14.05         10.21         5.89 o                         
   4  -5  11         17.61         17.44         8.03 o                         
  -6  -4  11         10.87         -4.51        16.93 o                         
  -5  -4  11         34.47         29.91        14.11 o                         
  -4  -4  11         21.96         38.37         8.46 o                         
  -3  -4  11          2.89          0.56         3.51 o                         
  -2  -4  11        127.03        124.16         5.68 o                         
  -1  -4  11        131.90        146.51         5.91 o                         
   0  -4  11       1113.98       1229.99        21.14 o                         
   1  -4  11        239.64        294.83         8.13 o                         
   2  -4  11          5.09          5.16         4.74 o                         
   3  -4  11         20.16         19.31         5.69 o                         
   4  -4  11         10.66         12.30         7.87 o                         
   5  -4  11         21.12          5.72         9.54 o                         
  -7  -3  11         43.91         45.71        23.70 o                         
  -6  -3  11         80.98         37.81        18.62 o                         
  -5  -3  11          9.21         12.41        14.11 o                         
  -4  -3  11          4.42          3.30        10.49 o                         
  -3  -3  11         14.16         20.38         3.26 o                         
  -2  -3  11         47.01         56.30         3.70 o                         
  -1  -3  11         19.67         23.16         3.43 o                         
   0  -3  11         81.90         69.82         4.71 o                         
   1  -3  11         18.41         15.70         3.90 o                         
   2  -3  11        671.60        723.72        12.27 o                         
   3  -3  11         57.57         57.88         6.26 o                         
   4  -3  11         32.31         29.45         7.07 o                         
   5  -3  11          8.69          0.37         9.93 o                         
  -7  -2  11          0.70         44.58        23.70 o                         
  -6  -2  11         10.62         18.06        17.49 o                         
  -5  -2  11         24.61         28.11         6.46 o                         
  -4  -2  11         19.04         13.18         4.53 o                         
  -3  -2  11          9.26         13.76         3.47 o                         
  -2  -2  11          1.17          4.52         3.65 o                         
  -1  -2  11        134.28        111.35         5.16 o                         
   0  -2  11          8.93          8.49         3.52 o                         
   1  -2  11         48.97         56.57         4.43 o                         
   2  -2  11         13.24         10.86         4.63 o                         
   3  -2  11        121.85        132.48         8.60 o                         
   4  -2  11        149.69        126.34         8.43 o                         
   5  -2  11          4.23         11.01         8.44 o                         
  -7  -1  11          6.90         26.52        23.14 o                         
  -6  -1  11         25.46         20.88        19.75 o                         
  -5  -1  11          2.48         16.04        11.12 o                         
  -4  -1  11          0.44         -2.82         3.69 o                         
  -3  -1  11         13.45          8.10         3.19 o                         
  -2  -1  11         14.16         18.38         3.31 o                         
  -1  -1  11         11.47         16.26         3.48 o                         
   0  -1  11        151.86        125.47         6.66 o                         
   1  -1  11        532.49        524.19        11.10 o                         
   2  -1  11        296.17        311.49         9.62 o                         
   3  -1  11         11.53         15.07         5.04 o                         
   4  -1  11          0.13         -3.50         7.74 o                         
   5  -1  11         41.40         34.50         9.01 o                         
  -7   0  11         36.79         33.86        23.70 o                         
  -6   0  11          0.22          3.82         7.61 o                         
  -5   0  11         23.36         29.55         4.35 o                         
  -4   0  11          3.90          1.97         3.14 o                         
  -3   0  11        100.89        105.49         4.49 o                         
  -2   0  11          0.13          4.69         3.10 o                         
  -1   0  11          0.07          2.57         3.39 o                         
   0   0  11        105.88         95.83         4.59 o                         
   1   0  11         87.26         65.83         4.73 o                         
   2   0  11        293.39        279.37         8.82 o                         
   3   0  11        341.98        390.94        10.52 o                         
   4   0  11        310.52        290.49        11.84 o                         
   5   0  11          0.24         -7.73         8.53 o                         
  -7   1  11         45.77         22.57        23.14 o                         
  -6   1  11        233.51        264.03        14.91 o                         
  -5   1  11         53.81         73.58         6.45 o                         
  -4   1  11         14.51         12.49         3.46 o                         
  -3   1  11         37.73         34.88         3.41 o                         
  -2   1  11        174.15        164.64         5.60 o                         
  -1   1  11        356.91        350.21         7.87 o                         
   0   1  11         43.99         33.87         4.15 o                         
   1   1  11          5.47          7.79         3.98 o                         
   2   1  11        184.95        159.56         6.75 o                         
   3   1  11        112.44         81.67         6.32 o                         
   4   1  11         96.22         96.34        10.04 o                         
  -6   2  11        701.49        712.96        15.45 o                         
  -5   2  11         99.66         97.74         4.71 o                         
  -4   2  11        698.42        811.77        12.84 o                         
  -3   2  11        209.77        247.72         7.15 o                         
  -2   2  11        102.88         86.91         4.57 o                         
  -1   2  11         22.29         13.44         3.83 o                         
   0   2  11        348.82        352.41         8.46 o                         
   1   2  11        342.72        282.99         9.85 o                         
   2   2  11        123.27        108.04         6.13 o                         
   3   2  11          5.70          9.42         6.76 o                         
   4   2  11         86.40         82.56        11.38 o                         
  -6   3  11         43.28         43.83         7.04 o                         
  -5   3  11         14.56         13.13         4.88 o                         
  -4   3  11        356.34        305.98         7.76 o                         
  -3   3  11         48.87         41.70         3.85 o                         
  -2   3  11        771.91        797.04        13.54 o                         
  -1   3  11        529.48        472.82         9.74 o                         
   0   3  11         87.13         76.67         5.61 o                         
   1   3  11          1.79         -3.13         4.72 o                         
   2   3  11         58.96         74.01         6.12 o                         
   3   3  11        126.49         99.44         8.18 o                         
   4   3  11         68.39        106.45         9.26 o                         
  -6   4  11          4.98         -3.10         6.32 o                         
  -5   4  11          3.62         -7.45         8.03 o                         
  -4   4  11         46.83         42.58         6.05 o                         
  -3   4  11          6.03          9.14         5.25 o                         
  -2   4  11         24.08         24.10         4.42 o                         
  -1   4  11          2.42          9.44         6.92 o                         
   0   4  11        205.44        183.10         7.50 o                         
   1   4  11        245.11        205.92         8.32 o                         
   2   4  11         11.93         12.93         7.64 o                         
   3   4  11          0.00          1.80         8.12 o                         
  -5   5  11         12.81         14.87         6.25 o                         
  -4   5  11         28.27         19.13         5.90 o                         
  -3   5  11          5.37          0.19         7.25 o                         
  -2   5  11          4.57         10.19         7.45 o                         
  -1   5  11         24.70         22.71         6.30 o                         
   0   5  11          3.66          8.19         6.68 o                         
   1   5  11          0.21          6.78         7.56 o                         
   2   5  11          0.38          2.39         8.81 o                         
   3   5  11          0.60          1.26        10.22 o                         
  -4   6  11         16.83         20.50         6.99 o                         
  -3   6  11          2.00         10.10         7.91 o                         
  -2   6  11          8.01         11.25         7.73 o                         
  -1   6  11         23.16         35.55         9.65 o                         
   0   6  11          6.68          4.24        17.10 o                         
   1   6  11          5.39          6.62        11.50 o                         
  -3   7  11        118.22        138.17        11.06 o                         
  -2   7  11         29.89         56.64        11.70 o                         
  -1   7  11          6.77         11.93        10.70 o                         
   0   7  11          6.36         14.30        20.61 o                         
  -1  -9  12          0.62         -7.94         7.94 o                         
   0  -9  12          1.87         -8.51         8.51 o                         
  -3  -8  12          7.77         14.96        11.32 o                         
  -2  -8  12          3.16          1.00         6.94 o                         
  -1  -8  12         11.23          4.02         7.07 o                         
   0  -8  12         16.70         33.69         7.68 o                         
   1  -8  12         15.71         24.61         8.41 o                         
   2  -8  12          3.44          1.05         8.11 o                         
  -3  -7  12         78.48         75.85         7.37 o                         
  -2  -7  12         52.67         42.68        15.64 o                         
  -1  -7  12          0.11          5.01         7.98 o                         
   0  -7  12         12.04          8.45         6.90 o                         
   1  -7  12          2.14          1.27         7.40 o                         
   2  -7  12         13.17         22.22         8.79 o                         
   3  -7  12         66.72         66.99        11.17 o                         
  -4  -6  12        774.56        681.68        27.65 o                         
  -3  -6  12        103.50        144.61         8.18 o                         
  -2  -6  12        419.57        462.85        10.18 o                         
  -1  -6  12          6.21          6.74         4.50 o                         
   0  -6  12         70.34         61.85         6.21 o                         
   1  -6  12          1.23         17.93        11.08 o                         
   2  -6  12          3.54         -7.70         7.70 o                         
   3  -6  12          0.00         -6.36         8.22 o                         
  -4  -5  12         72.51         75.29         7.77 o                         
  -3  -5  12        313.16        280.43        15.88 o                         
  -2  -5  12        886.14        845.14        13.34 o                         
  -1  -5  12        207.57        206.51         7.30 o                         
   0  -5  12         40.08         58.74         4.80 o                         
   1  -5  12          7.88          8.82         7.55 o                         
   2  -5  12         12.63         13.66         5.92 o                         
   3  -5  12          6.44         11.89         7.73 o                         
   4  -5  12          2.19         -9.27         9.27 o                         
  -6  -4  12         21.36         27.09        19.75 o                         
  -4  -4  12          3.32          7.61         6.18 o                         
  -3  -4  12         11.79          8.60         4.04 o                         
  -2  -4  12        288.58        265.84         8.04 o                         
  -1  -4  12        414.02        396.69        10.04 o                         
   0  -4  12        293.03        295.43        10.48 o                         
   1  -4  12        129.83        126.96         7.17 o                         
   2  -4  12         56.93         55.44         6.00 o                         
   3  -4  12          7.83         16.87         6.86 o                         
   4  -4  12          3.98        -12.67        16.57 o                         
  -6  -3  12         21.67         16.36        19.19 o                         
  -5  -3  12         11.10         13.54        16.36 o                         
  -4  -3  12         24.76         20.33         4.91 o                         
  -3  -3  12          5.11         11.84         3.69 o                         
  -2  -3  12         64.87         48.29         4.34 o                         
  -1  -3  12         29.37         40.83         4.50 o                         
   0  -3  12        449.67        391.23        11.22 o                         
   1  -3  12        403.99        445.97         9.76 o                         
   2  -3  12         12.49         14.86         5.61 o                         
   3  -3  12          4.21          6.58         6.75 o                         
   4  -3  12         58.35         55.68         9.03 o                         
  -6  -2  12          4.28         19.75        19.19 o                         
  -5  -2  12          3.34         -5.50         7.08 o                         
  -4  -2  12         12.09          7.60         4.33 o                         
  -3  -2  12         11.89         15.68         5.61 o                         
  -2  -2  12         12.26         15.46         3.60 o                         
  -1  -2  12          5.64          5.79         3.93 o                         
   0  -2  12        209.37        236.69         8.80 o                         
   1  -2  12         26.57         23.83         5.43 o                         
   2  -2  12        164.45        167.34         7.39 o                         
   3  -2  12         92.77        114.41         7.44 o                         
   4  -2  12         10.20         13.48         8.41 o                         
  -6  -1  12          0.08         25.39        19.75 o                         
  -5  -1  12         12.72         10.86         7.42 o                         
  -4  -1  12          4.12         11.45         4.74 o                         
  -3  -1  12         81.40         80.93         4.26 o                         
  -2  -1  12        177.07        179.99         6.03 o                         
  -1  -1  12          0.49          7.91         3.68 o                         
   0  -1  12         34.78         47.56         4.72 o                         
   1  -1  12          0.55          8.67         4.47 o                         
   2  -1  12         67.42        102.65         6.23 o                         
   3  -1  12          1.00          2.41         6.72 o                         
   4  -1  12          1.98          6.02         8.79 o                         
  -6   0  12         65.85         95.60         9.79 o                         
  -5   0  12         34.98         43.95         6.44 o                         
  -4   0  12         27.74         35.61         4.68 o                         
  -3   0  12          7.02         11.31         3.75 o                         
  -2   0  12         17.55         17.92         3.63 o                         
  -1   0  12        352.58        314.15         7.77 o                         
   0   0  12        125.83        155.26         6.12 o                         
   1   0  12          0.02          1.26         4.34 o                         
   2   0  12         34.13         40.49         5.78 o                         
   3   0  12          1.59          7.19         7.76 o                         
   4   0  12          0.84          9.25         8.31 o                         
  -6   1  12        413.95        349.11        16.67 o                         
  -5   1  12          1.00         -4.76         4.76 o                         
  -4   1  12         85.03         86.93         6.05 o                         
  -3   1  12        121.36        123.97         5.66 o                         
  -2   1  12        309.60        319.53         9.21 o                         
  -1   1  12         49.92         45.66         4.43 o                         
   0   1  12         14.68          9.14         4.28 o                         
   1   1  12        138.51        142.92         5.85 o                         
   2   1  12          2.03          8.15         5.67 o                         
   3   1  12         27.96         22.15         7.58 o                         
   4   1  12          2.37         17.22         8.66 o                         
  -6   2  12         14.72          0.95         8.29 o                         
  -5   2  12        464.97        393.74        14.11 o                         
  -4   2  12        258.19        231.93         9.52 o                         
  -3   2  12         50.38         68.04         4.73 o                         
  -2   2  12         33.14         19.88         4.13 o                         
  -1   2  12         65.95         62.02         4.74 o                         
   0   2  12        440.23        432.67         9.94 o                         
   1   2  12         24.20         23.35         5.03 o                         
   2   2  12          5.81         -1.66         6.02 o                         
   3   2  12          4.69          3.14         8.15 o                         
   4   2  12         12.19         17.08         9.52 o                         
  -6   3  12          0.03         -6.22         6.93 o                         
  -5   3  12          2.03         -4.10         8.23 o                         
  -4   3  12         22.77         12.26         5.91 o                         
  -3   3  12        168.54        153.85         7.37 o                         
  -2   3  12         40.98         34.27         4.55 o                         
  -1   3  12         42.42         27.87         4.84 o                         
   0   3  12          2.65         -0.05         5.43 o                         
   1   3  12          8.07          7.61         6.32 o                         
   2   3  12        112.33        103.70         8.63 o                         
   3   3  12          2.57         -5.15         8.42 o                         
  -5   4  12         16.80         20.07         6.36 o                         
  -4   4  12         41.98         26.58         6.25 o                         
  -3   4  12         19.29         24.04         7.65 o                         
  -2   4  12        107.65        104.16         9.14 o                         
  -1   4  12          0.27         -6.64         8.99 o                         
   0   4  12          7.92          1.76         6.43 o                         
   1   4  12         18.99         14.38         8.16 o                         
   2   4  12          1.26         16.63        10.16 o                         
  -4   5  12          0.01         -1.43         6.55 o                         
  -3   5  12          0.31          1.16         7.35 o                         
  -2   5  12         15.20         16.93         8.31 o                         
  -1   5  12          5.13         -5.24         9.68 o                         
   0   5  12         20.12         26.20         8.82 o                         
   1   5  12         81.16         86.06        10.37 o                         
   2   5  12         51.97         44.33        10.91 o                         
  -3   6  12          2.96          5.57        13.49 o                         
  -2   6  12         13.27         30.70        13.34 o                         
  -1   6  12         12.91          3.30        14.96 o                         
   0   6  12          3.89          2.67        10.73 o                         
  -2  -8  13          1.29         -8.82         8.82 o                         
  -1  -8  13          0.61         -1.43        11.33 o                         
   0  -8  13         29.67         25.12        10.75 o                         
   1  -8  13         20.62         31.37         9.28 o                         
  -3  -7  13         13.30         24.91         7.73 o                         
  -2  -7  13          3.26          6.47         7.33 o                         
  -1  -7  13          2.40          7.49         7.74 o                         
   0  -7  13          5.28         20.42        10.48 o                         
   1  -7  13          3.70         12.76         8.16 o                         
   2  -7  13         38.01         44.81        10.17 o                         
  -4  -6  13        308.87        288.36        20.88 o                         
  -3  -6  13        132.03        133.27         8.43 o                         
  -2  -6  13          1.10         -6.62         6.62 o                         
  -1  -6  13         19.58          9.22         9.20 o                         
   0  -6  13          6.95         13.74         7.17 o                         
   1  -6  13         40.74         37.95         7.68 o                         
   2  -6  13          3.71          3.38         8.46 o                         
   3  -6  13         19.61         22.79        10.50 o                         
  -4  -5  13        209.20        178.88        17.49 o                         
  -3  -5  13         16.70         14.26         6.56 o                         
  -2  -5  13        292.31        301.65        10.34 o                         
  -1  -5  13         31.19         59.91         5.26 o                         
   0  -5  13          9.77         11.93         7.49 o                         
   1  -5  13         12.65         20.74         7.21 o                         
   2  -5  13          1.12          3.60         8.80 o                         
   3  -5  13          1.02         -5.67         9.33 o                         
  -5  -4  13         49.27         63.77        11.29 o                         
  -4  -4  13          2.42         18.62        10.16 o                         
  -3  -4  13         14.61         15.46         4.32 o                         
  -2  -4  13        133.00        100.10         5.87 o                         
  -1  -4  13        185.86        149.06         8.55 o                         
   0  -4  13         67.08         85.36         5.54 o                         
   1  -4  13          1.41          4.68         5.45 o                         
   2  -4  13         11.08          8.86         7.20 o                         
   3  -4  13          1.83         -4.18         8.76 o                         
  -6  -3  13          3.52        -12.98        22.01 o                         
  -5  -3  13          0.05          4.04         9.68 o                         
  -4  -3  13         95.87         87.03         5.71 o                         
  -3  -3  13        326.95        295.52         7.92 o                         
  -2  -3  13         71.38         85.94        12.17 o                         
  -1  -3  13         11.40         18.89         4.22 o                         
   0  -3  13         30.06         30.94         6.20 o                         
   1  -3  13        118.17        107.53         6.10 o                         
   2  -3  13          0.27         -0.44         6.87 o                         
   3  -3  13         38.06         35.36         9.42 o                         
  -6  -2  13          2.47         12.98        22.01 o                         
  -5  -2  13          6.20          6.50         9.11 o                         
  -4  -2  13         22.91         25.41         4.53 o                         
  -3  -2  13         21.33         65.10         5.08 o                         
  -2  -2  13        404.30        366.87         8.44 o                         
  -1  -2  13        447.34        399.09        10.15 o                         
   0  -2  13        269.96        328.19        11.94 o                         
   1  -2  13          0.94          6.17         5.65 o                         
   2  -2  13          0.02          2.36         6.88 o                         
   3  -2  13          8.29          9.75         9.04 o                         
   4  -2  13          8.70          1.56        10.24 o                         
  -6  -1  13         83.15         62.15        12.12 o                         
  -5  -1  13        126.93        159.15        12.87 o                         
  -4  -1  13          0.78          2.10         4.46 o                         
  -3  -1  13          3.82         -0.54         4.14 o                         
  -2  -1  13        109.30        115.18         6.06 o                         
  -1  -1  13         47.04         50.98         6.44 o                         
   0  -1  13        279.71        258.75         8.59 o                         
   1  -1  13        173.18        191.34         8.24 o                         
   2  -1  13        118.43        119.81         7.48 o                         
   3  -1  13          2.00          0.73         8.49 o                         
  -6   0  13         15.41         -1.64        10.43 o                         
  -5   0  13          0.06         -0.28         5.97 o                         
  -4   0  13        370.44        327.36        10.12 o                         
  -3   0  13        224.59        269.03         8.38 o                         
  -2   0  13         40.61         34.95         4.75 o                         
  -1   0  13         13.41          2.05         4.31 o                         
   0   0  13        140.12        136.32         7.07 o                         
   1   0  13         43.81         25.63         6.02 o                         
   2   0  13         27.64         25.28         6.80 o                         
   3   0  13         18.45         25.16         9.30 o                         
  -6   1  13        289.20        237.72        14.16 o                         
  -5   1  13        119.91        156.72         8.60 o                         
  -4   1  13         34.56         32.10         5.93 o                         
  -3   1  13          4.65          3.16         4.50 o                         
  -2   1  13        240.92        222.38         9.21 o                         
  -1   1  13        157.54        144.16        11.90 o                         
   0   1  13         48.08         21.07         5.36 o                         
   1   1  13         86.21         78.72         6.27 o                         
   2   1  13         57.09         64.09         7.83 o                         
   3   1  13         23.90         38.52         9.32 o                         
  -5   2  13          8.77          6.72         8.30 o                         
  -4   2  13        171.54        172.54         9.69 o                         
  -3   2  13        130.51        139.71         8.05 o                         
  -2   2  13          7.04          1.86         4.81 o                         
  -1   2  13          9.29          3.96         5.10 o                         
   0   2  13          4.28         -1.48         5.40 o                         
   1   2  13         35.06         36.88         7.70 o                         
   2   2  13          9.25         -6.68         8.49 o                         
   3   2  13         73.09         70.85        12.62 o                         
  -5   3  13          1.92         -1.00        11.53 o                         
  -4   3  13          1.39         15.68         7.04 o                         
  -3   3  13          8.96         12.18         7.49 o                         
  -2   3  13          7.41          7.53         6.34 o                         
  -1   3  13          0.31          1.30         6.85 o                         
   0   3  13          0.16         -6.67         7.20 o                         
   1   3  13          0.58          0.71         8.38 o                         
   2   3  13         10.10         -0.64         9.13 o                         
  -4   4  13          6.37          4.01        11.69 o                         
  -3   4  13          4.33          9.16        14.01 o                         
  -2   4  13         16.45         14.83         7.74 o                         
  -1   4  13          0.26          0.92         7.71 o                         
   0   4  13         20.97         26.17         9.18 o                         
   1   4  13        120.36        125.21        17.67 o                         
  -3   5  13          1.05         -8.33        11.08 o                         
  -2   5  13         12.78         11.70        12.34 o                         
  -1   5  13          1.13         23.95        10.55 o                         
   0   5  13         26.23         24.64        10.45 o                         
  -2  -7  14          9.65         15.15         8.70 o                         
  -1  -7  14          0.65         -2.32         8.09 o                         
   0  -7  14          0.00          0.91         8.69 o                         
  -4  -6  14        303.76        272.41        20.88 o                         
  -3  -6  14         52.57         62.71         8.90 o                         
  -2  -6  14         38.66         37.20         8.80 o                         
  -1  -6  14         12.41         16.49         7.63 o                         
   0  -6  14          3.27          9.94        14.58 o                         
   1  -6  14         11.07         19.65         9.43 o                         
  -4  -5  14        102.97         92.07        22.32 o                         
  -3  -5  14        162.63        176.01        16.13 o                         
  -2  -5  14         44.49         22.24         6.86 o                         
  -1  -5  14         20.83         26.56         6.65 o                         
   0  -5  14         76.17         76.67         7.95 o                         
   1  -5  14          2.51          2.78        10.21 o                         
   2  -5  14         18.87          9.62        10.07 o                         
  -5  -4  14         20.10         21.44        12.98 o                         
  -4  -4  14         75.41         79.46        18.99 o                         
  -3  -4  14         38.27         44.81         6.11 o                         
  -2  -4  14         82.56         76.39         7.30 o                         
  -1  -4  14         48.60         38.30        10.00 o                         
   0  -4  14          5.84         -0.40         6.73 o                         
   1  -4  14          5.91         13.95         7.65 o                         
   2  -4  14         10.01         14.41         8.51 o                         
  -5  -3  14         13.40         -5.08        10.35 o                         
  -4  -3  14          0.64         -1.31         6.58 o                         
  -3  -3  14         33.03         24.03         5.74 o                         
  -2  -3  14         66.03         62.14         6.56 o                         
  -1  -3  14         14.91         17.93         5.20 o                         
   0  -3  14          4.23          5.29         6.24 o                         
   1  -3  14         27.79         41.71         7.80 o                         
   2  -3  14         53.16         68.56         8.51 o                         
   3  -3  14         62.06         55.30        10.92 o                         
  -5  -2  14        145.81         89.67        21.16 o                         
  -4  -2  14         36.09         37.85         6.17 o                         
  -3  -2  14         16.15         19.85         5.44 o                         
  -2  -2  14          9.12         17.69         5.26 o                         
  -1  -2  14         20.01         25.84         5.40 o                         
   0  -2  14          0.91          1.97         6.35 o                         
   1  -2  14          4.18         11.92         7.40 o                         
   2  -2  14         13.48          7.23         8.71 o                         
   3  -2  14        155.54        174.76        11.60 o                         
  -5  -1  14          4.83         21.98         7.98 o                         
  -4  -1  14         19.74         23.68         6.10 o                         
  -3  -1  14        150.67        168.70         8.09 o                         
  -2  -1  14          2.84          6.21         5.92 o                         
  -1  -1  14         64.17         58.92         6.52 o                         
   0  -1  14          2.25         -0.17         6.55 o                         
   1  -1  14          1.49          8.44        10.56 o                         
   2  -1  14          5.53         15.39         8.50 o                         
   3  -1  14          4.32          8.53         9.78 o                         
  -5   0  14         78.74         77.27         8.16 o                         
  -4   0  14        174.84        181.58        15.90 o                         
  -3   0  14          7.25         -3.23         6.09 o                         
  -2   0  14         16.91          8.16         9.62 o                         
  -1   0  14          6.61         -3.32         5.75 o                         
   0   0  14         11.77         12.58         6.66 o                         
   1   0  14         98.86         76.32         7.63 o                         
   2   0  14          4.17         16.87         9.11 o                         
  -5   1  14         22.33         28.35        10.26 o                         
  -4   1  14          4.32          5.67         7.06 o                         
  -3   1  14         29.00         17.71         6.70 o                         
  -2   1  14        112.29        113.83         7.98 o                         
  -1   1  14          1.11          0.28         6.20 o                         
   0   1  14         14.80         -3.27         9.63 o                         
   1   1  14          3.98         10.48         7.63 o                         
   2   1  14         16.39         11.12         9.45 o                         
  -5   2  14          3.03          9.12         7.75 o                         
  -4   2  14          0.03         -3.91         7.42 o                         
  -3   2  14          3.51         -7.06         7.06 o                         
  -2   2  14          6.75          1.57         7.64 o                         
  -1   2  14          1.62         -3.90         8.32 o                         
   0   2  14          1.00         -1.46         7.19 o                         
   1   2  14          0.02        -10.40        10.40 o                         
   2   2  14          6.62         11.93        10.31 o                         
  -4   3  14         17.09         20.97         9.23 o                         
  -3   3  14         69.15         77.09         8.28 o                         
  -2   3  14         57.81         68.91         8.54 o                         
  -1   3  14          4.93          6.83         9.21 o                         
   0   3  14          7.61          9.59         8.63 o                         
   1   3  14          2.55         11.97         9.58 o                         
  -3   4  14          0.01         -5.04         8.75 o                         
  -2   4  14          7.83          7.52         8.90 o                         
  -1   4  14        219.59        270.90        21.96 o                         
   0   4  14         95.26        105.15        12.35 o                         
  -2  -6  15          0.43          3.58         8.26 o                         
  -1  -6  15          0.47         -3.34         8.25 o                         
   0  -6  15          0.34         19.42        11.65 o                         
  -3  -5  15         56.25         54.98         9.39 o                         
  -2  -5  15          4.18         15.15         9.12 o                         
  -1  -5  15         44.02         72.43         8.99 o                         
   0  -5  15          7.78         -3.21        10.74 o                         
   1  -5  15          0.05          2.63        11.68 o                         
  -4  -4  15         50.00         59.04         9.30 o                         
  -3  -4  15          2.34         11.03         7.35 o                         
  -2  -4  15          1.01         -1.45         7.59 o                         
  -1  -4  15          1.16         -1.43         9.57 o                         
   0  -4  15         13.17         16.08         7.95 o                         
   1  -4  15        119.14        143.95        22.59 o                         
  -4  -3  15        197.83        199.04        20.69 o                         
  -3  -3  15         64.37         58.30         7.41 o                         
  -2  -3  15         62.51         63.29         7.66 o                         
  -1  -3  15          0.78          4.23         7.78 o                         
   0  -3  15         14.46         12.61        11.38 o                         
   1  -3  15          6.32          2.59        11.88 o                         
   2  -3  15         20.59          2.25        10.56 o                         
  -4  -2  15         89.96        109.22        13.18 o                         
  -3  -2  15          0.19          8.85         6.77 o                         
  -2  -2  15         44.13         38.09         8.96 o                         
  -1  -2  15          4.20         12.45         7.02 o                         
   0  -2  15          1.82          6.05        11.13 o                         
   1  -2  15          0.01         -3.00         9.22 o                         
   2  -2  15         20.93         39.53        10.27 o                         
  -4  -1  15          5.39          6.19         8.07 o                         
  -3  -1  15         87.64         78.87         8.31 o                         
  -2  -1  15         81.05         60.83        10.59 o                         
  -1  -1  15          2.32          7.28         7.55 o                         
   0  -1  15          1.27         14.43         8.26 o                         
   1  -1  15          3.42         -3.91         9.57 o                         
   2  -1  15          9.59         18.46        13.60 o                         
  -4   0  15         26.66         17.49         7.98 o                         
  -3   0  15         16.06         15.36         6.98 o                         
  -2   0  15          0.15         -2.93         7.14 o                         
  -1   0  15        101.65         86.89         8.38 o                         
   0   0  15         20.25         24.65         8.93 o                         
   1   0  15          1.33         12.03         9.34 o                         
  -4   1  15          0.01        -11.07        11.07 o                         
  -3   1  15          5.63          0.28         9.86 o                         
  -2   1  15          7.69         11.21        13.68 o                         
  -1   1  15          0.01         -7.92         7.92 o                         
   0   1  15          1.73         -0.30         9.10 o                         
   1   1  15          3.77          6.86        10.23 o                         
  -3   2  15        105.72        142.74        10.10 o                         
  -2   2  15          0.06          8.91         9.25 o                         
  -1   2  15          0.99         -9.52        12.22 o                         
   0   2  15          5.50         -3.60        10.53 o                         
  -2   3  15         22.86         33.41        14.50 o                         
  -1   3  15        121.11        132.24        12.86 o                         
  -2  -4  16          7.72          6.69         8.44 o                         
  -1  -4  16        170.88        140.15         9.69 o                         
  -3  -3  16          6.70          5.50        12.50 o                         
  -2  -3  16          6.77         -7.64         7.68 o                         
  -1  -3  16          3.65          6.84        14.34 o                         
   0  -3  16          9.58         -5.89         9.06 o                         
  -3  -2  16         49.94         44.83         8.27 o                         
  -2  -2  16          2.19         -3.07         7.48 o                         
  -1  -2  16          0.00         -8.48        17.55 o                         
   0  -2  16          4.56         10.94         9.34 o                         
  -3  -1  16         12.77         28.51         8.80 o                         
  -2  -1  16          6.08         19.26        13.10 o                         
  -1  -1  16          9.11         22.81        10.75 o                         
   0  -1  16          4.08         26.00        16.70 o                         
  -3   0  16          0.47         -8.85         8.85 o                         
  -2   0  16          9.85          9.05        10.67 o                         
  -1   0  16          0.88          1.72         9.22 o                         
   0   0  16          1.03          5.27        10.73 o                         
                                                                                
