# Supplementary material for: Binary charge-transfer complexes using pyromellitic acid dianhydride featuring C—H⋯O hydrogen bonds
Source: Acta Crystallogr E Crystallogr Commun. 2018 Nov 9;74(Pt 12):1772–7. doi: 10.1107/S2056989018015645 (PMC6281116; doi:10.1107/S2056989018015645)
Supplement: Supplementary file 5 [file e-74-01772-IVsup5.hkl]

data_IV                                                                         
_shelx_title ' 13Hth4_0m in P2(1)/c'                                            
_shelx_refln_list_code          4                                               
_shelx_F_calc_maximum      283.70                                               
_exptl_crystal_F_000       772.00                                               
_reflns_d_resolution_high  0.7570                                               
                                                                                
loop_                                                                           
 _space_group_symop_operation_xyz                                               
 'x, y, z'                                                                      
 '-x, y+1/2, -z+1/2'                                                            
 '-x, -y, -z'                                                                   
 'x, -y-1/2, z-1/2'                                                             
                                                                                
_cell_length_a     9.1949                                                       
_cell_length_b    17.9751                                                       
_cell_length_c    10.9716                                                       
_cell_angle_alpha  90.000                                                       
_cell_angle_beta  112.829                                                       
_cell_angle_gamma  90.000                                                       
                                                                                
_shelx_F_squared_multiplier     1.000                                           
                                                                                
loop_                                                                           
 _refln_index_h                                                                 
 _refln_index_k                                                                 
 _refln_index_l                                                                 
 _refln_F_squared_calc                                                          
 _refln_F_squared_meas                                                          
 _refln_F_squared_sigma                                                         
 _refln_observed_status                                                         
   1   0   0      16423.42      15789.83       344.87 o                         
   2   0   0      10045.19       9498.24       206.95 o                         
   3   0   0       4433.09       4512.08       100.07 o                         
   4   0   0        189.51        145.48         7.77 o                         
   5   0   0         96.24         97.97         7.18 o                         
   6   0   0         52.68         54.61         5.99 o                         
   7   0   0        378.60        368.36        16.90 o                         
   8   0   0         40.22         41.35         6.59 o                         
   9   0   0         31.11         30.78        12.15 o                         
  10   0   0         11.06          3.24        10.53 o                         
  11   0   0        230.18        289.13        31.59 o                         
   1   1   0          4.89          3.07         0.63 o                         
   2   1   0       2324.66       2355.97        32.29 o                         
   3   1   0       1086.53        956.78        18.04 o                         
   4   1   0         19.32         10.57         2.08 o                         
   5   1   0         33.81         35.20         3.48 o                         
   6   1   0        621.92        585.37        15.67 o                         
   7   1   0          9.84          7.90         3.14 o                         
   8   1   0         46.12         52.81         5.61 o                         
   9   1   0         31.45         25.19         8.04 o                         
  10   1   0         44.70         31.18         9.16 o                         
  11   1   0         14.56         23.89         9.74 o                         
   0   2   0       6756.47       6473.54       122.75 o                         
   1   2   0       3089.85       3164.68        49.25 o                         
   2   2   0         88.35         84.46         2.89 o                         
   3   2   0       1861.76       1894.53        37.88 o                         
   4   2   0       5309.09       5528.71        94.07 o                         
   5   2   0         99.03        123.24         5.46 o                         
   6   2   0        327.32        335.32        10.62 o                         
   7   2   0        363.95        324.54        11.03 o                         
   8   2   0         82.21         84.55         5.72 o                         
   9   2   0         25.29         19.87         7.74 o                         
  10   2   0         27.09         25.65        10.12 o                         
  11   2   0         11.71         14.42         8.86 o                         
   1   3   0      12515.82      12569.93       166.43 o                         
   2   3   0       9194.51       9403.40       159.04 o                         
   3   3   0       1989.84       2041.00        47.83 o                         
   4   3   0       1924.92       2028.87        36.24 o                         
   5   3   0        185.78        187.69         5.85 o                         
   6   3   0        401.47        389.36        11.67 o                         
   7   3   0        451.61        410.18        15.90 o                         
   8   3   0        417.48        400.81        21.97 o                         
   9   3   0          0.09          4.72         4.77 o                         
  10   3   0          4.14          4.41         7.14 o                         
  11   3   0          8.70         18.12        10.53 o                         
   0   4   0       2586.48       2585.24        49.19 o                         
   1   4   0       1202.56       1191.23        16.92 o                         
   2   4   0        870.15        909.43        17.66 o                         
   3   4   0         12.57         27.40         5.31 o                         
   4   4   0       3192.87       3397.81        78.52 o                         
   5   4   0        205.85        213.73         7.83 o                         
   6   4   0       1604.56       1643.21        31.15 o                         
   7   4   0       1628.37       1590.11        35.68 o                         
   8   4   0         54.60         44.96         6.55 o                         
   9   4   0         43.27         49.76         7.10 o                         
  10   4   0          0.00         -2.35         4.88 o                         
  11   4   0         59.60         59.63        11.99 o                         
   1   5   0        530.45        478.71        10.01 o                         
   2   5   0       4135.74       4301.88        74.31 o                         
   3   5   0       1260.74       1298.58        32.40 o                         
   4   5   0         20.87         15.09         4.70 o                         
   5   5   0         10.29          8.97         3.51 o                         
   6   5   0         10.91          8.81         4.03 o                         
   7   5   0        165.02        162.95         9.94 o                         
   8   5   0        519.45        449.33        18.40 o                         
   9   5   0         21.47          6.66         4.97 o                         
  10   5   0         12.72         12.55         5.96 o                         
   0   6   0          0.02         -4.86         4.96 o                         
   1   6   0       1835.02       1876.37        30.13 o                         
   2   6   0       4237.95       4890.10        75.88 o                         
   3   6   0       4771.02       5277.68       118.27 o                         
   4   6   0        452.15        395.82        13.68 o                         
   5   6   0          3.06          7.20         3.68 o                         
   6   6   0         25.82         29.64         5.10 o                         
   7   6   0         54.85         51.31         6.38 o                         
   8   6   0          1.72         -2.37         4.35 o                         
   9   6   0          0.22         -3.58         8.13 o                         
  10   6   0         62.58         66.05         8.79 o                         
   1   7   0       3821.84       3909.99        66.95 o                         
   2   7   0         85.94         91.79         3.31 o                         
   3   7   0        841.42        974.10        26.01 o                         
   4   7   0          1.80          7.11         3.41 o                         
   5   7   0         21.17         23.07         5.44 o                         
   6   7   0         68.09         63.67         9.28 o                         
   7   7   0        159.33        146.05         9.93 o                         
   8   7   0        118.04        117.93         9.40 o                         
   9   7   0        241.66        265.02        16.56 o                         
  10   7   0         19.65         20.86         6.66 o                         
   0   8   0         13.04         21.04         3.09 o                         
   1   8   0       2044.78       2321.46        40.10 o                         
   2   8   0       4912.18       5344.15        83.00 o                         
   3   8   0        198.21        302.74        11.29 o                         
   4   8   0         18.07         20.23         4.16 o                         
   5   8   0        222.03        193.85         9.93 o                         
   6   8   0         71.95         82.51         9.14 o                         
   7   8   0         38.36         27.14         5.57 o                         
   8   8   0        212.79        189.34        13.02 o                         
   9   8   0          4.53          2.77         5.30 o                         
  10   8   0          4.65         -0.91         6.71 o                         
   1   9   0         27.12         50.98         2.89 o                         
   2   9   0       3487.78       3802.06        60.08 o                         
   3   9   0        157.35        160.77         5.50 o                         
   4   9   0         41.86         50.21         7.64 o                         
   5   9   0        153.71        127.81        17.53 o                         
   6   9   0         64.53         61.84         6.51 o                         
   7   9   0         35.01         38.96         6.35 o                         
   8   9   0         83.83        107.59         9.40 o                         
   9   9   0         17.89         13.65         5.88 o                         
  10   9   0         22.38         25.75        10.92 o                         
   0  10   0       5552.14       6038.00       133.40 o                         
   1  10   0        610.94        730.00        15.19 o                         
   2  10   0        905.21        927.37        18.71 o                         
   3  10   0        358.61        410.16         9.52 o                         
   4  10   0         12.33          7.44         3.50 o                         
   5  10   0        369.07        376.58        14.94 o                         
   6  10   0       1399.10       1330.30        38.09 o                         
   7  10   0          1.67          3.52         5.28 o                         
   8  10   0          8.78          5.89         5.36 o                         
   9  10   0         18.71         20.30         7.46 o                         
  10  10   0         47.71         60.04        10.72 o                         
   1  11   0          0.03          5.31         2.19 o                         
   2  11   0         44.68         42.67         3.14 o                         
   3  11   0         16.59         18.21         2.63 o                         
   4  11   0         14.99          6.12         3.64 o                         
   5  11   0       2163.98       1995.70        70.28 o                         
   6  11   0       1338.96       1267.32        37.95 o                         
   7  11   0          5.60         -1.24         4.86 o                         
   8  11   0         29.90         31.05        10.75 o                         
   9  11   0          0.89          5.95         5.86 o                         
   0  12   0         49.97         53.05        13.36 o                         
   1  12   0          3.79          3.67         2.34 o                         
   2  12   0          3.12          0.88         2.33 o                         
   3  12   0          4.85          5.93         2.36 o                         
   4  12   0        128.56        128.06         8.11 o                         
   5  12   0        435.81        503.34        16.22 o                         
   6  12   0         93.31         73.34        12.04 o                         
   7  12   0        144.10        145.38        10.94 o                         
   8  12   0         20.36         25.17         7.65 o                         
   9  12   0         47.44         59.06         9.37 o                         
   1  13   0       1649.89       1643.98        35.31 o                         
   2  13   0         88.17         87.37         4.98 o                         
   3  13   0         24.57         23.80         3.16 o                         
   4  13   0        126.84        138.31         8.44 o                         
   5  13   0        589.58        499.27        18.46 o                         
   6  13   0        351.10        312.82        13.07 o                         
   7  13   0         46.22         67.70        11.22 o                         
   8  13   0          3.80          3.66         6.34 o                         
   9  13   0         50.76         55.38        11.00 o                         
   0  14   0       3314.15       3313.53        94.20 o                         
   1  14   0       1435.40       1468.24        32.47 o                         
   2  14   0        234.81        229.94        12.74 o                         
   3  14   0        204.40        204.49         7.97 o                         
   4  14   0        491.91        479.30        17.39 o                         
   5  14   0         12.10         11.93         6.06 o                         
   6  14   0        333.55        295.38        14.30 o                         
   7  14   0          5.65          7.39         6.80 o                         
   8  14   0          7.13         -1.28         6.80 o                         
   9  14   0         37.47         35.40        17.41 o                         
   1  15   0       1487.03       1457.09        35.30 o                         
   2  15   0       1794.22       1779.14        38.68 o                         
   3  15   0        155.62        158.22         8.80 o                         
   4  15   0          0.04          4.18         4.36 o                         
   5  15   0          7.88          4.61         6.57 o                         
   6  15   0          0.27          4.32         6.80 o                         
   7  15   0          8.28          1.10         7.14 o                         
   8  15   0          0.08         -2.88        10.53 o                         
   0  16   0        663.19        612.11        31.18 o                         
   1  16   0         26.83         26.94         3.91 o                         
   2  16   0        652.02        685.16        18.38 o                         
   3  16   0         63.61         45.05         5.30 o                         
   4  16   0         83.91         79.98        10.26 o                         
   5  16   0         17.15         19.87        10.12 o                         
   6  16   0          5.50         -6.57         6.57 o                         
   7  16   0         36.12         36.27        10.01 o                         
   8  16   0          0.86          3.93         7.96 o                         
   1  17   0        102.43        104.75         7.76 o                         
   2  17   0        282.82        249.09        11.80 o                         
   3  17   0        145.89        141.06        12.30 o                         
   4  17   0          0.37          2.89         6.57 o                         
   5  17   0          1.64         -1.21         6.30 o                         
   6  17   0         17.54         18.85         8.29 o                         
   7  17   0         15.76         15.49         8.75 o                         
   0  18   0          2.34          8.10         7.29 o                         
   1  18   0         70.15         63.27        17.01 o                         
   2  18   0         38.14         37.46         6.16 o                         
   3  18   0        140.30        126.13        12.30 o                         
   4  18   0         51.27         50.64         9.69 o                         
   5  18   0         31.65         13.65        12.96 o                         
   6  18   0          6.03          1.43         7.69 o                         
   7  18   0         17.53         12.80         8.53 o                         
   1  19   0        193.31        213.52        21.06 o                         
   2  19   0          7.08         -3.24         8.10 o                         
   3  19   0          0.48          4.86         9.72 o                         
   4  19   0        121.65        153.88        21.06 o                         
   5  19   0          8.67          4.05        10.53 o                         
   6  19   0          0.61          2.54        10.53 o                         
   0  20   0          0.33         -6.48         7.29 o                         
   1  20   0         53.87         54.08        10.12 o                         
   2  20   0          5.34          6.48         8.91 o                         
   3  20   0        163.43        187.08        22.68 o                         
   4  20   0         67.10        109.34        18.63 o                         
   5  20   0          0.22         -3.24        10.53 o                         
   6  20   0         82.74        100.43        20.25 o                         
   1  21   0        164.37        181.14        13.95 o                         
   2  21   0         33.91         33.21        12.15 o                         
   3  21   0         24.29         22.68        11.34 o                         
   4  21   0         13.42         23.49        12.15 o                         
   5  21   0          6.69          4.05        12.15 o                         
   0  22   0        248.49        332.86        27.54 o                         
   1  22   0        210.15        241.35        25.11 o                         
   2  22   0         11.42         13.77        11.34 o                         
   3  22   0          0.93          4.86        11.34 o                         
   4  22   0        174.50        200.85        25.11 o                         
   1  23   0         44.43         58.31        14.58 o                         
   2  23   0         23.95          7.29        11.34 o                         
 -11   1   1         36.88         45.45        10.58 o                         
 -10   1   1          0.23         -2.43         6.87 o                         
  -9   1   1          2.15         -3.71         3.71 o                         
  -8   1   1        246.22        247.47         9.63 o                         
  -7   1   1         97.85         95.29         5.52 o                         
  -6   1   1        112.24        115.90         5.63 o                         
  -5   1   1          0.87          3.24         2.45 o                         
  -4   1   1        114.77        130.17         4.41 o                         
  -3   1   1       1397.03       1446.97        24.59 o                         
  -2   1   1         63.85         56.47         1.97 o                         
  -1   1   1        381.77        366.51         5.65 o                         
   0   1   1        249.18        242.01         4.83 o                         
   1   1   1       2967.39       2816.59        44.06 o                         
   2   1   1         62.48         59.01         2.39 o                         
   3   1   1        147.62        143.77         5.63 o                         
   4   1   1       2871.19       2964.17        59.02 o                         
   5   1   1         90.96         95.71         5.28 o                         
   6   1   1         51.90         50.23         6.55 o                         
   7   1   1        518.24        492.50        15.00 o                         
   8   1   1         55.75         57.97         5.39 o                         
   9   1   1          1.95          0.35         6.57 o                         
  10   1   1         21.38         29.56         9.74 o                         
 -11   2   1          0.62         -2.43         7.44 o                         
 -10   2   1          0.09         -5.48         5.99 o                         
  -9   2   1         16.72         12.49         4.80 o                         
  -8   2   1         69.34         66.39         5.25 o                         
  -7   2   1          5.15          9.78         2.86 o                         
  -6   2   1       1390.28       1391.02        30.68 o                         
  -5   2   1         77.18         78.63         3.66 o                         
  -4   2   1       2617.28       2761.62        48.30 o                         
  -3   2   1          0.09          2.04         1.61 o                         
  -2   2   1       2703.63       2788.17        37.92 o                         
  -1   2   1         78.76         89.16         2.19 o                         
   0   2   1       4853.92       4901.41        65.15 o                         
   1   2   1         20.79         21.32         1.68 o                         
   2   2   1       1267.32       1222.26        19.02 o                         
   3   2   1        712.31        757.93        15.70 o                         
   4   2   1          6.54          2.72         3.05 o                         
   5   2   1        423.53        456.33        13.04 o                         
   6   2   1        155.44        134.43         6.70 o                         
   7   2   1          0.00         -1.38         2.86 o                         
   8   2   1         70.84         58.74         7.03 o                         
   9   2   1          8.96         10.86         6.22 o                         
  10   2   1        175.62        203.24        18.03 o                         
 -11   3   1         16.79          6.06        11.34 o                         
 -10   3   1          1.00         -3.42         4.69 o                         
  -9   3   1         12.03          2.33         4.35 o                         
  -8   3   1        357.15        344.23        15.12 o                         
  -7   3   1          8.73          7.84         2.86 o                         
  -6   3   1        105.87        106.60         4.42 o                         
  -5   3   1          6.63          5.36         4.02 o                         
  -4   3   1        601.71        654.60        14.23 o                         
  -3   3   1       1571.78       1601.82        33.09 o                         
  -2   3   1        541.83        512.17         8.56 o                         
  -1   3   1        715.26        724.75        12.37 o                         
   0   3   1        450.35        456.24         8.72 o                         
   1   3   1       4718.39       4718.81        67.58 o                         
   2   3   1         12.99         12.96         1.84 o                         
   3   3   1         70.81         77.96         3.45 o                         
   4   3   1        106.62        105.42         4.63 o                         
   5   3   1        759.09        737.38        18.30 o                         
   6   3   1        358.47        333.60        13.09 o                         
   7   3   1        332.37        302.65        11.22 o                         
   8   3   1        325.17        288.16        14.17 o                         
   9   3   1          0.00         -1.62         4.77 o                         
  10   3   1          7.18         -2.83         7.44 o                         
 -11   4   1          0.28         -6.57         6.57 o                         
 -10   4   1         14.35         11.63         5.79 o                         
  -9   4   1        145.59        152.30        10.60 o                         
  -8   4   1         96.74         91.99        15.16 o                         
  -7   4   1         50.32         49.20         5.67 o                         
  -6   4   1         12.89         13.43         2.90 o                         
  -5   4   1         14.67         14.52         8.58 o                         
  -4   4   1        823.53        879.09        23.82 o                         
  -3   4   1         37.08         39.69         3.29 o                         
  -2   4   1          6.66          7.84         1.39 o                         
  -1   4   1         43.84         55.04         2.51 o                         
   0   4   1         81.20         82.52         2.44 o                         
   1   4   1        529.19        512.19        13.73 o                         
   2   4   1        257.47        287.47         5.99 o                         
   3   4   1          3.66          2.42         1.94 o                         
   4   4   1         17.93         12.72         2.12 o                         
   5   4   1          0.57          1.77         2.03 o                         
   6   4   1       1836.05       1699.14        37.35 o                         
   7   4   1         72.22         54.67         4.77 o                         
   8   4   1          9.42          9.87         5.24 o                         
   9   4   1         26.31         22.79         5.96 o                         
  10   4   1         23.93         23.33         9.11 o                         
 -11   5   1          3.00         10.79         7.96 o                         
 -10   5   1         20.52         24.70        14.41 o                         
  -9   5   1          9.04          9.36         5.24 o                         
  -8   5   1          0.66         -1.38         4.07 o                         
  -7   5   1          0.76          3.55         5.61 o                         
  -6   5   1          0.34          2.22         3.68 o                         
  -5   5   1          3.23          4.52         3.90 o                         
  -4   5   1          0.88          4.12         3.41 o                         
  -3   5   1        191.97        184.75         6.59 o                         
  -2   5   1       1830.80       1801.34        26.89 o                         
  -1   5   1       1264.39       1293.91        32.02 o                         
   0   5   1        190.99        171.94         3.86 o                         
   1   5   1       1682.72       1688.01        28.89 o                         
   2   5   1       1293.06       1294.93        21.80 o                         
   3   5   1          1.94          3.71         1.67 o                         
   4   5   1         91.03        110.50         6.69 o                         
   5   5   1         94.68         91.32         6.85 o                         
   6   5   1         93.94         84.00         7.10 o                         
   7   5   1        126.10        125.77         9.14 o                         
   8   5   1        219.60        187.10        11.65 o                         
   9   5   1         15.56         19.64         6.25 o                         
  10   5   1          0.80         -3.61         5.41 o                         
 -11   6   1          8.84          7.79         8.29 o                         
 -10   6   1          6.05          9.08         6.64 o                         
  -9   6   1          3.69          9.35         5.29 o                         
  -8   6   1         39.27         41.98         6.46 o                         
  -7   6   1        187.08        181.23        10.51 o                         
  -6   6   1        456.79        496.62        17.56 o                         
  -5   6   1        343.50        339.34        13.03 o                         
  -4   6   1       1103.22       1140.10        30.04 o                         
  -3   6   1        128.43        113.01         6.28 o                         
  -2   6   1       6800.14       6997.67       107.58 o                         
  -1   6   1        540.02        531.15        11.12 o                         
   0   6   1        502.50        489.50        11.77 o                         
   1   6   1          1.24          2.46         1.74 o                         
   2   6   1       1914.04       2048.55        36.31 o                         
   3   6   1         86.53         82.50         5.61 o                         
   4   6   1        776.86        761.15        22.43 o                         
   5   6   1          4.49          3.13         4.56 o                         
   6   6   1        739.26        677.78        22.56 o                         
   7   6   1        471.32        430.77        17.72 o                         
   8   6   1          0.25         -4.40         4.40 o                         
   9   6   1         37.32         35.16         7.03 o                         
  10   6   1         13.10         12.99         6.51 o                         
 -10   7   1         21.31         12.44         7.71 o                         
  -9   7   1         40.26         39.28         9.07 o                         
  -8   7   1        687.10        682.65        25.94 o                         
  -7   7   1          0.69          2.43         4.14 o                         
  -6   7   1         12.58         15.65         4.40 o                         
  -5   7   1        604.20        629.52        20.19 o                         
  -4   7   1        491.76        490.59        15.92 o                         
  -3   7   1        387.51        400.02        11.12 o                         
  -2   7   1         72.80         83.25         2.93 o                         
  -1   7   1       5850.10       6112.15       103.92 o                         
   0   7   1         25.52         36.60         2.39 o                         
   1   7   1       1069.93       1125.16        18.04 o                         
   2   7   1        348.15        320.84         7.91 o                         
   3   7   1        456.43        458.99        14.96 o                         
   4   7   1        131.03        135.29         7.95 o                         
   5   7   1         29.82         30.69         4.82 o                         
   6   7   1        559.20        513.56        19.00 o                         
   7   7   1        833.53        786.62        26.58 o                         
   8   7   1         24.30         17.73         7.80 o                         
   9   7   1         21.69         23.79         6.55 o                         
  10   7   1         16.68         21.91         8.58 o                         
 -10   8   1          3.84         -0.10         5.59 o                         
  -9   8   1         16.11         11.09         5.68 o                         
  -8   8   1         33.78         42.22         6.73 o                         
  -7   8   1         73.18         68.57         7.11 o                         
  -6   8   1        666.12        683.66        32.86 o                         
  -5   8   1        136.26        143.25         8.31 o                         
  -4   8   1        187.40        191.68         7.81 o                         
  -3   8   1        141.79        151.05         4.17 o                         
  -2   8   1       2115.40       2253.67        36.27 o                         
  -1   8   1          0.96          5.77         1.93 o                         
   0   8   1        193.87        184.19         4.93 o                         
   1   8   1        127.66        128.99         5.53 o                         
   2   8   1         26.26         21.15         3.02 o                         
   3   8   1          0.37          2.52         2.81 o                         
   4   8   1         12.07         11.92         4.03 o                         
   5   8   1        577.32        591.55        19.94 o                         
   6   8   1        491.47        469.17        18.20 o                         
   7   8   1         32.83         41.73         6.78 o                         
   8   8   1         21.30         15.48         7.66 o                         
   9   8   1         61.42         60.66         8.34 o                         
  10   8   1          7.96          5.35         6.25 o                         
 -10   9   1         86.37         96.63        15.33 o                         
  -9   9   1         41.14         53.36         7.55 o                         
  -8   9   1          0.50          4.22         5.58 o                         
  -7   9   1         45.38         24.26         5.59 o                         
  -6   9   1        109.43        126.00         9.08 o                         
  -5   9   1          1.94          5.07         3.12 o                         
  -4   9   1        646.64        599.92        18.62 o                         
  -3   9   1        219.14        213.47         5.31 o                         
  -2   9   1        315.26        333.40         8.01 o                         
  -1   9   1         46.14         58.15         2.95 o                         
   0   9   1         12.20          8.52         3.36 o                         
   1   9   1        759.68        791.20        16.27 o                         
   2   9   1        113.19        115.10         5.19 o                         
   3   9   1       1003.37       1051.47        20.65 o                         
   4   9   1          1.93          0.07         3.41 o                         
   5   9   1        775.25        728.53        38.84 o                         
   6   9   1         37.26         28.28         5.57 o                         
   7   9   1          0.02         -1.23         4.33 o                         
   8   9   1         92.58        104.29         9.63 o                         
   9   9   1         11.40          6.30         5.96 o                         
  10   9   1         24.78         21.39         7.40 o                         
 -10  10   1          0.99          1.90         5.93 o                         
  -9  10   1         71.75         73.64        10.30 o                         
  -8  10   1          3.27         -2.56         4.82 o                         
  -7  10   1          3.05          2.50         4.30 o                         
  -6  10   1         40.31         32.25         4.84 o                         
  -5  10   1        186.30        190.07         8.73 o                         
  -4  10   1         53.20         52.64         5.10 o                         
  -3  10   1        457.77        468.27        12.04 o                         
  -2  10   1         48.85         51.96         2.90 o                         
  -1  10   1        372.63        357.02         8.53 o                         
   0  10   1         62.69         72.02         3.61 o                         
   1  10   1          5.67          5.56         3.07 o                         
   2  10   1         15.37         12.40         2.51 o                         
   3  10   1         47.53         52.78         3.15 o                         
   4  10   1         10.43          8.39         4.03 o                         
   5  10   1        238.18        235.16        11.80 o                         
   6  10   1        121.96        117.02         9.14 o                         
   7  10   1         49.05         62.28         7.57 o                         
   8  10   1          9.02         17.86         6.04 o                         
   9  10   1         68.93         79.61        13.61 o                         
 -10  11   1          2.21          0.52         6.48 o                         
  -9  11   1          0.03          2.27         4.89 o                         
  -8  11   1          6.85          5.02         4.54 o                         
  -7  11   1          2.53         -0.99         3.94 o                         
  -6  11   1         47.26         37.93         5.23 o                         
  -5  11   1        135.45        137.40         8.72 o                         
  -4  11   1        131.64        142.67         7.95 o                         
  -3  11   1          2.84          3.53         1.89 o                         
  -2  11   1          0.00          1.46         1.71 o                         
  -1  11   1         68.89         72.92         3.76 o                         
   0  11   1        149.87        154.40         5.30 o                         
   1  11   1        103.36        118.54         8.53 o                         
   2  11   1         91.67         97.44         5.17 o                         
   3  11   1        213.76        230.44         9.28 o                         
   4  11   1        290.38        311.93        13.37 o                         
   5  11   1        254.47        237.73        12.23 o                         
   6  11   1          0.43          9.75         4.73 o                         
   7  11   1          0.35         -3.73         4.40 o                         
   8  11   1          5.32         12.06         8.57 o                         
   9  11   1        337.33        445.12        26.51 o                         
  -9  12   1         18.88         13.65         6.77 o                         
  -8  12   1          0.28         -1.76         4.20 o                         
  -7  12   1          3.47          0.47         4.03 o                         
  -6  12   1        496.29        490.44        18.40 o                         
  -5  12   1         10.24         11.38         3.83 o                         
  -4  12   1          1.65         -2.83         3.11 o                         
  -3  12   1         30.47         33.73         2.89 o                         
  -2  12   1         53.05         59.24         3.18 o                         
  -1  12   1        704.45        727.52        15.45 o                         
   0  12   1       1134.08       1165.15        23.08 o                         
   1  12   1         25.59         22.56         3.29 o                         
   2  12   1        261.85        267.24        11.22 o                         
   3  12   1         84.30         86.89         4.90 o                         
   4  12   1        146.43        138.22         8.99 o                         
   5  12   1         16.32         15.64         5.29 o                         
   6  12   1         49.98         39.30         6.41 o                         
   7  12   1         15.04         -1.97         6.03 o                         
   8  12   1         17.43         25.16         6.82 o                         
   9  12   1          5.06          6.75         6.63 o                         
  -9  13   1         30.15         36.34        24.70 o                         
  -8  13   1         15.34         11.55         7.72 o                         
  -7  13   1         12.51         10.76         5.10 o                         
  -6  13   1         42.30         37.22         5.79 o                         
  -5  13   1        170.85        162.09        11.05 o                         
  -4  13   1        304.03        305.77        18.60 o                         
  -3  13   1         47.67         45.81         3.19 o                         
  -2  13   1          9.95          7.02         1.94 o                         
  -1  13   1        109.18        110.30         4.45 o                         
   0  13   1        430.74        428.80        10.62 o                         
   1  13   1        136.44        137.02         6.54 o                         
   2  13   1        226.92        230.52         8.52 o                         
   3  13   1        247.72        247.92         9.49 o                         
   4  13   1         55.96         50.85         5.96 o                         
   5  13   1         63.61         50.53         5.76 o                         
   6  13   1          7.74         12.97         5.19 o                         
   7  13   1        159.83        146.10        11.38 o                         
   8  13   1          0.15          2.82         5.86 o                         
   9  13   1        111.98        134.18        15.68 o                         
  -9  14   1          5.12          2.99         8.29 o                         
  -8  14   1          5.88         -1.13        11.74 o                         
  -7  14   1          3.82         -5.26         6.88 o                         
  -6  14   1          4.42          1.66         5.99 o                         
  -5  14   1         16.44          9.82         6.28 o                         
  -4  14   1          0.02         -3.15         4.22 o                         
  -3  14   1         16.40         16.73         3.04 o                         
  -2  14   1         10.39          4.02         3.43 o                         
  -1  14   1         72.02         80.42         4.11 o                         
   0  14   1        222.52        229.39        10.22 o                         
   1  14   1        218.49        204.61         8.22 o                         
   2  14   1         12.93         15.81         3.35 o                         
   3  14   1        131.76        120.12         6.27 o                         
   4  14   1          0.79         -2.43         3.81 o                         
   5  14   1        108.24         89.78         7.98 o                         
   6  14   1         21.85         23.20         5.20 o                         
   7  14   1         17.72         27.31         5.84 o                         
   8  14   1         17.94         12.67         6.93 o                         
  -8  15   1          0.82          3.60         7.59 o                         
  -7  15   1          3.75         -2.43         7.14 o                         
  -6  15   1         17.11         11.76         7.14 o                         
  -5  15   1        108.89         97.63        11.41 o                         
  -4  15   1         72.22         67.97         9.44 o                         
  -3  15   1        319.85        338.97        14.98 o                         
  -2  15   1        226.54        223.35        10.60 o                         
  -1  15   1          0.47         -1.61         2.72 o                         
   0  15   1         96.67         98.65         6.36 o                         
   1  15   1        248.94        261.22         9.79 o                         
   2  15   1        233.15        208.08         8.41 o                         
   3  15   1        432.78        393.22        13.91 o                         
   4  15   1        470.06        464.90        17.87 o                         
   5  15   1         90.97         95.26         8.52 o                         
   6  15   1         21.52         17.16         7.72 o                         
   7  15   1         43.98         59.09        10.58 o                         
   8  15   1         23.00         20.00         7.92 o                         
  -8  16   1         14.68          3.64         8.02 o                         
  -7  16   1         70.36         81.47        11.73 o                         
  -6  16   1          1.42         -6.22         6.22 o                         
  -5  16   1         18.36          7.69         7.44 o                         
  -4  16   1        201.26        205.37        14.89 o                         
  -3  16   1        137.46        135.87         8.53 o                         
  -2  16   1        235.91        235.42        11.43 o                         
  -1  16   1         70.36         62.76         6.04 o                         
   0  16   1        160.28        168.78         7.91 o                         
   1  16   1        157.62        171.33         7.78 o                         
   2  16   1        122.68        123.90         8.42 o                         
   3  16   1          0.01         -3.43         3.43 o                         
   4  16   1          0.03          4.59         4.12 o                         
   5  16   1         18.55         13.96         7.14 o                         
   6  16   1          4.44         -6.30         6.30 o                         
   7  16   1          4.99         17.48         8.29 o                         
  -8  17   1         65.43         83.68        15.79 o                         
  -7  17   1         12.63         25.51         9.16 o                         
  -6  17   1         50.29         46.94        10.01 o                         
  -5  17   1         18.18         12.41         7.96 o                         
  -4  17   1         48.69         42.53         8.59 o                         
  -3  17   1          0.36         -4.84         4.84 o                         
  -2  17   1        397.05        374.16        15.19 o                         
  -1  17   1        148.17        135.58        17.64 o                         
   0  17   1        227.54        225.00        11.22 o                         
   1  17   1        172.20        190.22        12.19 o                         
   2  17   1         20.26         16.49         3.77 o                         
   3  17   1          4.53          0.81         5.64 o                         
   4  17   1        168.43        193.52        15.46 o                         
   5  17   1         23.21         26.28         8.29 o                         
   6  17   1         20.43         20.25         8.59 o                         
   7  17   1          7.24         14.98         9.31 o                         
  -7  18   1         23.03         28.97        10.01 o                         
  -6  18   1          0.98          9.66         8.17 o                         
  -5  18   1          0.66         -6.22         6.22 o                         
  -4  18   1         27.18         26.81         8.29 o                         
  -3  18   1         26.49         17.31        10.93 o                         
  -2  18   1          0.12          3.28         4.16 o                         
  -1  18   1         25.57         24.60         5.24 o                         
   0  18   1         30.33         37.20         7.14 o                         
   1  18   1        179.85        183.87        20.25 o                         
   2  18   1         55.70         52.63         7.59 o                         
   3  18   1        108.19        140.11        18.63 o                         
   4  18   1         22.54         11.50         7.14 o                         
   5  18   1         28.06         35.40        18.22 o                         
   6  18   1        116.79        136.56        14.89 o                         
  -6  19   1          2.85          5.15         7.96 o                         
  -5  19   1         10.11          6.88         8.02 o                         
  -4  19   1         24.28         27.54         8.59 o                         
  -3  19   1         85.04         64.64         9.74 o                         
  -2  19   1         62.81         71.98         8.75 o                         
  -1  19   1         10.62         14.17         6.88 o                         
   0  19   1          1.22         -1.14         5.67 o                         
   1  19   1         55.52         68.80        18.22 o                         
   2  19   1        150.98        154.69        19.44 o                         
   3  19   1          0.17          5.67         8.91 o                         
   4  19   1          0.67          0.00         8.91 o                         
   5  19   1         79.99         89.90        17.01 o                         
   6  19   1         34.67         60.74        16.20 o                         
  -6  20   1          0.02         -9.72         9.72 o                         
  -5  20   1         16.55          5.67        10.53 o                         
  -4  20   1          2.71          3.24        10.53 o                         
  -3  20   1         16.18         25.11        11.34 o                         
  -2  20   1          1.83         11.34         9.72 o                         
  -1  20   1         11.05         10.41         6.07 o                         
   0  20   1         15.96          9.99         5.99 o                         
   1  20   1          5.09          3.97         5.64 o                         
   2  20   1          6.64         22.68        10.53 o                         
   3  20   1         15.12         25.92        11.34 o                         
   4  20   1          2.44         16.20        11.34 o                         
   5  20   1          0.05          0.81        10.53 o                         
  -5  21   1          6.59         12.15        12.15 o                         
  -4  21   1         29.66          3.24        11.34 o                         
  -3  21   1         73.26         80.99        16.20 o                         
  -2  21   1          0.96          9.72        10.53 o                         
  -1  21   1         12.88         17.64         6.57 o                         
   0  21   1          8.80         10.25        14.58 o                         
   1  21   1         46.69         53.45        12.96 o                         
   2  21   1         73.08         76.13        15.39 o                         
   3  21   1         34.08         15.39        11.34 o                         
   4  21   1         19.73         42.11        13.77 o                         
  -4  22   1          0.70          0.00        10.53 o                         
  -3  22   1         10.06          3.24        10.53 o                         
  -2  22   1         12.84         17.01        11.34 o                         
  -1  22   1          4.93         17.82        10.53 o                         
   0  22   1         11.21          6.88         6.87 o                         
   1  22   1          4.10         17.01        10.53 o                         
   2  22   1          0.05         -1.62         9.72 o                         
   3  22   1          9.56         -1.62        10.53 o                         
  -3  23   1          3.16         -0.81        11.34 o                         
  -2  23   1          1.09         -0.81        10.53 o                         
  -1  23   1          0.02          1.62        10.53 o                         
   0  23   1         18.42         21.87        11.34 o                         
   1  23   1          0.24          5.67        10.53 o                         
   2  23   1         50.88         71.27        16.20 o                         
 -11   0   2          2.95         -0.81        10.53 o                         
 -10   0   2         39.44         32.40        12.15 o                         
  -9   0   2        102.15         97.77         9.13 o                         
  -8   0   2        133.11        137.16        10.04 o                         
  -7   0   2         71.18         78.62        11.34 o                         
  -6   0   2       2608.68       2681.39        77.41 o                         
  -5   0   2        481.16        476.43        17.87 o                         
  -4   0   2       3164.42       3296.32        91.28 o                         
  -3   0   2        298.65        367.05         9.48 o                         
  -2   0   2        782.81        794.70        16.90 o                         
  -1   0   2       1897.03       1815.33        42.08 o                         
   0   0   2        750.31        819.29        20.25 o                         
   1   0   2          2.45         15.40         2.92 o                         
   2   0   2       4157.30       3834.02       145.78 o                         
   3   0   2        267.54        278.54        12.44 o                         
   4   0   2        547.65        516.25        19.60 o                         
   5   0   2         46.67         36.83         5.64 o                         
   6   0   2        146.18        140.48        10.31 o                         
   7   0   2        494.72        477.21        21.60 o                         
   8   0   2         86.18         90.00         9.89 o                         
   9   0   2         46.66         42.11        13.77 o                         
  10   0   2        137.09        178.18        25.11 o                         
 -11   1   2         46.64         44.09        10.01 o                         
 -10   1   2          0.30          5.63         6.57 o                         
  -9   1   2         70.52         78.89         7.57 o                         
  -8   1   2        168.26        152.85         7.44 o                         
  -7   1   2        130.61        134.77         6.48 o                         
  -6   1   2       1001.74        980.40        23.11 o                         
  -5   1   2        175.28        202.57         8.70 o                         
  -4   1   2         29.06         26.58         2.61 o                         
  -3   1   2       4027.65       4099.86        79.35 o                         
  -2   1   2        713.97        730.65        10.58 o                         
  -1   1   2        656.79        636.00        10.54 o                         
   0   1   2         82.97         60.42         2.69 o                         
   1   1   2       6666.86       6618.84       103.24 o                         
   2   1   2         56.70         53.90         4.99 o                         
   3   1   2        308.69        301.17         9.25 o                         
   4   1   2       1208.06       1299.00        39.23 o                         
   5   1   2          1.34          1.92         2.80 o                         
   6   1   2         17.66         19.21         6.55 o                         
   7   1   2         19.83         19.55         4.05 o                         
   8   1   2         23.55         16.38         4.24 o                         
   9   1   2         40.00         43.73        14.58 o                         
  10   1   2          3.22          2.22         7.72 o                         
 -11   2   2          3.08          7.29         7.44 o                         
 -10   2   2          1.32         -1.08         4.61 o                         
  -9   2   2        309.06        293.93        14.16 o                         
  -8   2   2         70.24         65.10         4.96 o                         
  -7   2   2        146.05        144.16         6.70 o                         
  -6   2   2        639.57        685.35        17.40 o                         
  -5   2   2        435.91        429.59        14.24 o                         
  -4   2   2          3.82          1.76         1.94 o                         
  -3   2   2        246.73        258.53         5.62 o                         
  -2   2   2       1134.92       1154.38        18.92 o                         
  -1   2   2       2555.59       2626.93        38.17 o                         
   0   2   2         79.73         79.59         3.08 o                         
   1   2   2        112.44         99.60         3.78 o                         
   2   2   2       4325.82       4214.66        72.39 o                         
   3   2   2          1.56          4.79         2.81 o                         
   4   2   2          0.59          1.09         2.79 o                         
   5   2   2        173.54        167.33         7.32 o                         
   6   2   2        449.33        409.67        13.03 o                         
   7   2   2         21.71         21.53         4.18 o                         
   8   2   2         41.83         42.06         6.39 o                         
   9   2   2         20.07         28.55         9.59 o                         
  10   2   2          5.06          0.78         7.72 o                         
 -11   3   2          0.35          4.89         7.72 o                         
 -10   3   2         28.78         19.76         7.94 o                         
  -9   3   2         25.44         36.82        10.01 o                         
  -8   3   2        724.64        749.88        19.77 o                         
  -7   3   2        254.55        242.21         8.79 o                         
  -6   3   2        376.44        375.04        11.44 o                         
  -5   3   2        157.80        191.66         5.80 o                         
  -4   3   2         30.09         28.29         2.45 o                         
  -3   3   2         85.02         87.06         3.80 o                         
  -2   3   2       2191.55       2239.30        33.17 o                         
  -1   3   2        750.02        699.17        12.67 o                         
   0   3   2       2382.29       2270.64        53.99 o                         
   1   3   2       2805.55       2911.19        65.56 o                         
   2   3   2         37.21         49.46         4.61 o                         
   3   3   2        109.55        107.93         4.45 o                         
   4   3   2          4.15          4.21         2.71 o                         
   5   3   2          5.59          7.42         5.49 o                         
   6   3   2         32.59         34.25         4.32 o                         
   7   3   2         83.17         88.60         6.29 o                         
   8   3   2         61.83         68.18         7.83 o                         
   9   3   2          1.02          2.38         5.36 o                         
  10   3   2         19.23         32.80        10.31 o                         
 -11   4   2         11.54          2.82        11.34 o                         
 -10   4   2         88.18         78.36         8.53 o                         
  -9   4   2         22.70         24.14         7.86 o                         
  -8   4   2         35.00         42.70         5.96 o                         
  -7   4   2        221.99        234.78         8.33 o                         
  -6   4   2        925.85        923.19        18.80 o                         
  -5   4   2        173.23        163.55         5.10 o                         
  -4   4   2       1108.63       1154.52        21.77 o                         
  -3   4   2          1.69          7.27         1.78 o                         
  -2   4   2        580.84        567.09        13.33 o                         
  -1   4   2        656.20        710.07        24.44 o                         
   0   4   2         84.43         74.49         2.87 o                         
   1   4   2        128.44        135.67         6.16 o                         
   2   4   2        358.45        326.92        10.07 o                         
   3   4   2       1505.01       1592.57        35.99 o                         
   4   4   2         24.15         35.04         3.84 o                         
   5   4   2       1155.40       1134.10        26.58 o                         
   6   4   2        251.17        267.73        13.31 o                         
   7   4   2        113.48        120.37         9.26 o                         
   8   4   2         14.08         15.71         5.57 o                         
   9   4   2         81.97         93.15        10.11 o                         
  10   4   2         23.71         36.85        10.31 o                         
 -11   5   2          5.56          2.79         7.59 o                         
 -10   5   2          0.07         -0.18         4.73 o                         
  -9   5   2        731.33        759.59        26.64 o                         
  -8   5   2       1935.90       1854.97        49.61 o                         
  -7   5   2        234.60        249.26        18.85 o                         
  -6   5   2          6.33          1.67         6.69 o                         
  -5   5   2        639.36        652.95        19.85 o                         
  -4   5   2       1027.28       1048.72        24.23 o                         
  -3   5   2        108.46        119.99         3.53 o                         
  -2   5   2         30.82         29.97         2.92 o                         
  -1   5   2        781.39        807.07        19.72 o                         
   0   5   2        539.74        551.04        17.58 o                         
   1   5   2          4.17          6.27         1.96 o                         
   2   5   2        100.82        105.41         4.43 o                         
   3   5   2        584.06        573.20        12.78 o                         
   4   5   2        283.75        274.14         7.74 o                         
   5   5   2         63.60         56.03         4.72 o                         
   6   5   2         63.43         80.36         5.68 o                         
   7   5   2        155.76        123.10        10.31 o                         
   8   5   2         31.21         35.57         7.65 o                         
   9   5   2          2.00          0.39         5.19 o                         
  10   5   2         39.30         44.76        10.84 o                         
 -11   6   2         57.84         61.27         8.73 o                         
 -10   6   2         76.60         80.10         9.02 o                         
  -9   6   2          0.00          3.44         5.87 o                         
  -8   6   2        372.33        374.43        16.50 o                         
  -7   6   2        171.90        155.86         9.49 o                         
  -6   6   2         31.51         28.89         4.73 o                         
  -5   6   2         66.92         58.23         4.80 o                         
  -4   6   2          4.45          2.49         3.56 o                         
  -3   6   2         84.77         84.64         3.06 o                         
  -2   6   2        246.00        257.53         7.57 o                         
  -1   6   2        487.93        523.42        14.90 o                         
   0   6   2       1069.36       1080.07        20.31 o                         
   1   6   2          5.11          6.55         2.14 o                         
   2   6   2       1171.54       1151.88        33.55 o                         
   3   6   2        511.43        479.77        16.07 o                         
   4   6   2          3.83         -1.15         2.14 o                         
   5   6   2        472.75        459.82        15.09 o                         
   6   6   2        288.08        274.20        10.03 o                         
   7   6   2          6.77          7.39         5.37 o                         
   8   6   2         12.29         10.68         5.57 o                         
   9   6   2         64.57         92.03         9.65 o                         
  10   6   2          3.42          4.66         6.46 o                         
 -11   7   2          1.51          1.42         5.93 o                         
 -10   7   2          0.05          4.21         5.54 o                         
  -9   7   2         16.54         20.87         5.93 o                         
  -8   7   2          0.61          2.14         4.73 o                         
  -7   7   2         33.21         34.43         7.54 o                         
  -6   7   2         91.78        102.10         7.55 o                         
  -5   7   2          3.30          5.17         3.12 o                         
  -4   7   2        629.01        706.64        17.31 o                         
  -3   7   2         78.47         89.92         3.98 o                         
  -2   7   2        353.14        347.29         9.63 o                         
  -1   7   2        419.83        397.14        13.10 o                         
   0   7   2        107.43        112.69         3.95 o                         
   1   7   2        259.97        275.91        10.15 o                         
   2   7   2       1113.61       1161.11        22.40 o                         
   3   7   2         15.70         14.86         2.30 o                         
   4   7   2         82.35         84.12         3.84 o                         
   5   7   2         39.29         40.14         5.61 o                         
   6   7   2          2.21          5.50         4.35 o                         
   7   7   2          0.07         -3.68         4.29 o                         
   8   7   2          9.46          4.56         5.24 o                         
   9   7   2         18.05         24.51         9.60 o                         
 -11   8   2          5.87          3.74         5.27 o                         
 -10   8   2         64.94         77.57        15.80 o                         
  -9   8   2         22.36         16.39         5.61 o                         
  -8   8   2         52.90         57.72         6.98 o                         
  -7   8   2          0.09         -1.83         3.74 o                         
  -6   8   2          0.06          0.43         3.20 o                         
  -5   8   2         52.46         44.02         4.61 o                         
  -4   8   2        679.26        639.38        26.30 o                         
  -3   8   2        346.35        364.29         8.81 o                         
  -2   8   2        534.21        514.64        15.59 o                         
  -1   8   2       2041.35       2017.50        59.00 o                         
   0   8   2         17.11         20.28         5.92 o                         
   1   8   2          4.09          1.74         2.16 o                         
   2   8   2         31.87         38.05         3.74 o                         
   3   8   2        144.57        154.41         5.45 o                         
   4   8   2        178.54        183.99         5.96 o                         
   5   8   2         48.48         43.18         5.91 o                         
   6   8   2        559.24        515.50        19.77 o                         
   7   8   2          0.87          3.54         4.82 o                         
   8   8   2          3.51          1.26         5.10 o                         
   9   8   2         41.11         43.03         8.42 o                         
 -10   9   2        132.03        141.15        11.99 o                         
  -9   9   2         10.16         13.05         4.83 o                         
  -8   9   2        322.25        360.38        14.49 o                         
  -7   9   2        300.95        305.26        13.44 o                         
  -6   9   2          7.40         10.12         4.03 o                         
  -5   9   2        295.02        283.32        11.80 o                         
  -4   9   2        126.71        136.18         5.87 o                         
  -3   9   2         27.21         30.24         2.03 o                         
  -2   9   2          0.28         -0.40         3.03 o                         
  -1   9   2        447.13        445.03        14.30 o                         
   0   9   2         97.06         98.61         3.95 o                         
   1   9   2        521.40        585.92        13.14 o                         
   2   9   2        134.31        124.81         5.75 o                         
   3   9   2        132.20        148.14         5.36 o                         
   4   9   2         80.93         80.90         5.49 o                         
   5   9   2          0.29         -3.88         3.88 o                         
   6   9   2          0.06          3.50         4.46 o                         
   7   9   2         21.36         23.57         6.04 o                         
   8   9   2         13.31          9.96         5.83 o                         
   9   9   2          0.08          0.69         5.88 o                         
 -10  10   2          5.65          9.22         5.48 o                         
  -9  10   2          4.34          0.98         4.53 o                         
  -8  10   2         86.49         70.58         7.60 o                         
  -7  10   2        306.31        352.69        15.20 o                         
  -6  10   2        456.82        475.48        17.39 o                         
  -5  10   2          8.62         13.99         6.92 o                         
  -4  10   2        229.41        238.07         6.73 o                         
  -3  10   2        484.11        503.15        15.96 o                         
  -2  10   2          5.93          7.25         4.40 o                         
  -1  10   2        666.99        676.90        19.75 o                         
   0  10   2        691.79        727.01        15.16 o                         
   1  10   2        256.75        266.85         7.76 o                         
   2  10   2        283.35        289.24         9.52 o                         
   3  10   2        179.47        176.52         7.14 o                         
   4  10   2         23.43         21.92         4.82 o                         
   5  10   2        238.49        254.87        12.93 o                         
   6  10   2         75.71         71.99         8.76 o                         
   7  10   2          2.33          3.77         5.10 o                         
   8  10   2         15.27         16.97         6.25 o                         
   9  10   2          4.71         10.47         6.73 o                         
 -10  11   2         36.79         30.37         9.74 o                         
  -9  11   2        135.82        116.58        10.49 o                         
  -8  11   2         78.07         77.95         8.15 o                         
  -7  11   2        206.46        197.96        11.29 o                         
  -6  11   2        475.10        437.29        16.79 o                         
  -5  11   2        103.81        104.96        10.61 o                         
  -4  11   2        254.73        256.62         7.42 o                         
  -3  11   2          9.13          4.47         2.69 o                         
  -2  11   2        527.92        489.93        20.06 o                         
  -1  11   2          2.58          2.21         3.68 o                         
   0  11   2         11.71          9.65         2.09 o                         
   1  11   2        445.07        424.73        12.18 o                         
   2  11   2         74.85         77.11         5.02 o                         
   3  11   2         29.47         29.37         3.67 o                         
   4  11   2        110.27        101.90         7.78 o                         
   5  11   2          9.49          7.12         5.19 o                         
   6  11   2          0.01          0.50         5.80 o                         
   7  11   2          2.73          3.07         5.21 o                         
   8  11   2         10.95          7.41         6.04 o                         
   9  11   2          6.11         -3.66         5.78 o                         
 -10  12   2         13.91         23.98         9.44 o                         
  -9  12   2          0.30         -6.22         6.22 o                         
  -8  12   2         17.87         35.14        12.96 o                         
  -7  12   2        127.28        134.18         9.40 o                         
  -6  12   2         61.95         74.99         6.74 o                         
  -5  12   2        376.27        367.26        14.12 o                         
  -4  12   2        224.07        232.55         6.76 o                         
  -3  12   2        287.88        287.06        11.40 o                         
  -2  12   2        460.61        429.09        18.48 o                         
  -1  12   2         33.63         38.81         9.15 o                         
   0  12   2         72.03         85.00         3.93 o                         
   1  12   2        607.10        586.76        18.34 o                         
   2  12   2         62.10         59.50         4.83 o                         
   3  12   2        235.45        230.50         8.70 o                         
   4  12   2         17.62         17.72         4.94 o                         
   5  12   2         89.91         88.40         8.39 o                         
   6  12   2         18.64         16.53         5.41 o                         
   7  12   2         19.52         18.90         6.07 o                         
   8  12   2         52.41         66.05        11.75 o                         
  -9  13   2          6.70         -2.14        17.82 o                         
  -8  13   2          6.71         -3.64         8.50 o                         
  -7  13   2        146.89        124.45        16.60 o                         
  -6  13   2        227.62        192.52        15.43 o                         
  -5  13   2         31.80         23.82         4.06 o                         
  -4  13   2        195.63        201.19        14.01 o                         
  -3  13   2        272.47        268.94        11.29 o                         
  -2  13   2        556.42        547.15        17.95 o                         
  -1  13   2         84.26         87.28         6.44 o                         
   0  13   2        568.86        576.35        13.27 o                         
   1  13   2         13.82         11.03         3.24 o                         
   2  13   2          0.06          1.15         2.68 o                         
   3  13   2          0.28          0.72         2.60 o                         
   4  13   2        187.47        180.33        10.55 o                         
   5  13   2          9.15         16.02         5.21 o                         
   6  13   2         35.69         15.23         9.70 o                         
   7  13   2          0.46         -2.95         4.93 o                         
   8  13   2         76.12         98.77        11.83 o                         
  -9  14   2          4.36          5.73         7.96 o                         
  -8  14   2          0.91         15.33         7.96 o                         
  -7  14   2         42.12         18.71         7.96 o                         
  -6  14   2         76.33         81.17        10.84 o                         
  -5  14   2        284.74        261.57        17.15 o                         
  -4  14   2        230.23        215.09        10.11 o                         
  -3  14   2        306.40        316.83        12.96 o                         
  -2  14   2         31.83         37.93         7.86 o                         
  -1  14   2        245.33        232.70        10.69 o                         
   0  14   2        232.68        236.93         8.80 o                         
   1  14   2          1.24          1.09         2.80 o                         
   2  14   2        598.38        571.63        16.09 o                         
   3  14   2        315.10        304.66        10.70 o                         
   4  14   2         97.36         93.21         6.96 o                         
   5  14   2          0.72          0.56         4.77 o                         
   6  14   2          2.46          0.64         5.10 o                         
   7  14   2          2.64          5.36         5.78 o                         
   8  14   2         14.09         35.57        23.49 o                         
  -9  15   2         22.96         24.30         9.74 o                         
  -8  15   2         30.87         10.58         8.29 o                         
  -7  15   2          3.11          7.39         7.14 o                         
  -6  15   2        153.44        146.82        14.28 o                         
  -5  15   2        126.73        163.09        19.03 o                         
  -4  15   2          5.42          8.17         6.22 o                         
  -3  15   2         79.57         80.34         6.86 o                         
  -2  15   2        232.49        215.15        10.84 o                         
  -1  15   2          0.02         -2.10         4.12 o                         
   0  15   2          0.61         -5.27         5.27 o                         
   1  15   2         42.24         34.52         7.90 o                         
   2  15   2         19.85          9.99         3.51 o                         
   3  15   2         12.92          3.30         4.29 o                         
   4  15   2         77.23         66.08        15.00 o                         
   5  15   2          0.33         -1.41         5.49 o                         
   6  15   2         33.82         33.51         6.08 o                         
   7  15   2          1.86         16.49         8.91 o                         
  -8  16   2         29.05         42.57        12.55 o                         
  -7  16   2          1.45          0.25         7.38 o                         
  -6  16   2          7.89          9.42         8.10 o                         
  -5  16   2          8.79         11.74         7.44 o                         
  -4  16   2        120.42        118.86        12.30 o                         
  -3  16   2          1.26         -0.45         3.62 o                         
  -2  16   2        142.10        128.71         8.70 o                         
  -1  16   2        349.26        304.26        15.90 o                         
   0  16   2        335.96        341.79        14.31 o                         
   1  16   2        134.56        148.31         7.45 o                         
   2  16   2          0.95         -2.21         3.39 o                         
   3  16   2          5.90          3.78         4.16 o                         
   4  16   2         35.48         41.22         6.16 o                         
   5  16   2          7.28          7.06         5.10 o                         
   6  16   2         13.21          7.79        14.58 o                         
   7  16   2          0.01          1.34         6.50 o                         
  -8  17   2         40.67         62.35        14.17 o                         
  -7  17   2         17.71         11.85         8.36 o                         
  -6  17   2          0.85         -5.60         6.80 o                         
  -5  17   2          0.00         12.83         7.38 o                         
  -4  17   2        387.19        452.67        24.33 o                         
  -3  17   2         58.03         61.02         9.29 o                         
  -2  17   2        577.77        588.47        20.64 o                         
  -1  17   2          5.69         -1.08         6.74 o                         
   0  17   2        291.35        300.02        13.40 o                         
   1  17   2        279.85        294.70        13.21 o                         
   2  17   2         89.68         84.14         7.61 o                         
   3  17   2        132.30        148.99         9.93 o                         
   4  17   2          1.01          0.40         6.30 o                         
   5  17   2         79.73         88.70        11.45 o                         
   6  17   2          0.80          2.83         7.44 o                         
   7  17   2         43.28         47.40        16.60 o                         
  -7  18   2          2.22         -7.01         7.01 o                         
  -6  18   2         35.24         29.11         9.44 o                         
  -5  18   2         35.94         49.88        10.26 o                         
  -4  18   2        156.13        142.47        14.98 o                         
  -3  18   2          1.23         -5.67         5.83 o                         
  -2  18   2         10.63          8.01         4.98 o                         
  -1  18   2          0.40          0.70         4.40 o                         
   0  18   2        194.99        181.62        10.55 o                         
   1  18   2          7.43          8.96         6.10 o                         
   2  18   2         71.86         80.18        14.58 o                         
   3  18   2          8.10         19.44        10.53 o                         
   4  18   2         19.68         23.49        11.34 o                         
   5  18   2          5.05         -8.91         8.91 o                         
   6  18   2          0.17         -4.05         9.72 o                         
  -7  19   2          1.16         -5.91         7.72 o                         
  -6  19   2         10.05         13.69         8.75 o                         
  -5  19   2        110.76        136.20        14.32 o                         
  -4  19   2         25.82         37.50        21.46 o                         
  -3  19   2         83.62         91.59        11.16 o                         
  -2  19   2          8.00          7.29         4.77 o                         
  -1  19   2         58.03         64.00         7.32 o                         
   0  19   2         76.77         87.27         9.69 o                         
   1  19   2         20.78         18.09         8.50 o                         
   2  19   2         47.17         57.50        12.96 o                         
   3  19   2         49.66         85.04        15.39 o                         
   4  19   2          0.00          0.00         9.72 o                         
   5  19   2          5.35          3.24        11.34 o                         
  -6  20   2         57.81         70.12        17.82 o                         
  -5  20   2         26.21         17.66         8.53 o                         
  -4  20   2          7.12          0.81         7.38 o                         
  -3  20   2          0.46         -0.81         8.91 o                         
  -2  20   2          6.42         15.39        10.53 o                         
  -1  20   2          3.79          2.02         7.69 o                         
   0  20   2        106.39         99.50        13.36 o                         
   1  20   2          0.34         10.99         5.99 o                         
   2  20   2         59.44         72.89        14.58 o                         
   3  20   2         73.89         85.04        16.20 o                         
   4  20   2          8.76          4.86        11.34 o                         
   5  20   2         80.97        104.48        19.44 o                         
  -5  21   2          7.11         -7.29        10.53 o                         
  -4  21   2          2.68          0.81         9.72 o                         
  -3  21   2         41.10         40.49        12.96 o                         
  -2  21   2         50.72         62.36        13.77 o                         
  -1  21   2         10.40         12.71         6.57 o                         
   0  21   2          1.91          6.21         5.99 o                         
   1  21   2          0.19         -1.62         8.91 o                         
   2  21   2        139.13        151.45        20.25 o                         
   3  21   2          8.01         12.96        11.34 o                         
   4  21   2          0.11          0.81        10.53 o                         
  -4  22   2         44.66         38.87        14.58 o                         
  -3  22   2         32.30         48.59        14.58 o                         
  -2  22   2          3.43         -8.91         8.91 o                         
  -1  22   2          5.40          4.15        13.36 o                         
   0  22   2          4.25          6.62         6.57 o                         
   1  22   2          0.27          0.00         8.91 o                         
   2  22   2          0.03         -0.81        10.53 o                         
   3  22   2        172.79        198.42        24.30 o                         
  -2  23   2          1.43         -3.24         9.72 o                         
  -1  23   2          7.48          5.67        10.53 o                         
   0  23   2         14.77         25.11        11.34 o                         
   1  23   2          7.37         17.01        11.34 o                         
 -11   1   3          0.09          5.67         7.38 o                         
 -10   1   3          2.72          2.02         6.88 o                         
  -9   1   3        390.59        370.95        12.89 o                         
  -8   1   3        328.61        331.62        11.74 o                         
  -7   1   3         30.55         37.73         3.96 o                         
  -6   1   3         49.51         55.55         4.32 o                         
  -5   1   3          8.97          2.42         2.61 o                         
  -4   1   3        199.95        194.21         6.21 o                         
  -3   1   3       1001.37       1089.05        23.27 o                         
  -2   1   3      80487.49      77843.11      1192.44 o                         
  -1   1   3      10209.14      10609.65       163.35 o                         
   0   1   3       1415.13       1365.05        37.73 o                         
   1   1   3       1214.67       1209.23        30.41 o                         
   2   1   3       4176.55       4236.13        94.88 o                         
   3   1   3       1847.73       1923.22        40.55 o                         
   4   1   3          1.61          0.99         2.93 o                         
   5   1   3        205.22        174.77         8.18 o                         
   6   1   3         56.58         52.66         5.29 o                         
   7   1   3         29.40         32.80         6.55 o                         
   8   1   3         39.34         23.44         7.65 o                         
   9   1   3         22.53         36.54        10.12 o                         
 -11   2   3          0.63         -5.64         5.64 o                         
 -10   2   3         15.60         14.31         5.45 o                         
  -9   2   3        124.10        105.34        12.23 o                         
  -8   2   3        789.54        816.39        21.33 o                         
  -7   2   3        169.29        185.16         7.85 o                         
  -6   2   3          6.18          0.81         2.65 o                         
  -5   2   3         55.53         49.42         3.64 o                         
  -4   2   3        356.81        370.82        10.48 o                         
  -3   2   3        115.80        123.49         6.34 o                         
  -2   2   3       7969.74       7976.58       171.37 o                         
  -1   2   3      39985.15      37826.16       706.97 o                         
   0   2   3        263.27        300.50         9.48 o                         
   1   2   3        116.09        117.21         5.54 o                         
   2   2   3       1054.60       1020.67        23.15 o                         
   3   2   3       1730.42       1787.71        47.66 o                         
   4   2   3       1024.12        967.64        23.48 o                         
   5   2   3        306.19        276.94        10.64 o                         
   6   2   3          0.10          3.99         3.70 o                         
   7   2   3        522.67        495.40        21.98 o                         
   8   2   3          5.68          6.97         5.10 o                         
   9   2   3         82.30        115.48        14.32 o                         
 -11   3   3          0.46          7.20         7.59 o                         
 -10   3   3         25.26         25.54         8.30 o                         
  -9   3   3        522.61        545.71        20.93 o                         
  -8   3   3        753.43        789.54        24.05 o                         
  -7   3   3         38.74         40.87         3.97 o                         
  -6   3   3       1621.15       1746.32        37.61 o                         
  -5   3   3        482.11        539.12        16.25 o                         
  -4   3   3        198.31        243.21         8.88 o                         
  -3   3   3       3451.94       3419.55        60.03 o                         
  -2   3   3         22.41         34.47         2.58 o                         
  -1   3   3       7299.66       7454.21       206.03 o                         
   0   3   3        292.43        282.40         8.49 o                         
   1   3   3        407.74        431.36        13.51 o                         
   2   3   3        849.94        933.96        21.63 o                         
   3   3   3         91.46        112.36         5.95 o                         
   4   3   3        113.61        115.02         6.23 o                         
   5   3   3        369.07        328.34        11.66 o                         
   6   3   3         48.26         55.91         5.49 o                         
   7   3   3         46.93         33.02         4.86 o                         
   8   3   3         66.39         75.55         8.32 o                         
   9   3   3        115.24        132.94        11.17 o                         
 -11   4   3          5.69          1.50        13.77 o                         
 -10   4   3        295.36        301.14        17.34 o                         
  -9   4   3        190.32        201.52        12.10 o                         
  -8   4   3          4.25          3.98         4.12 o                         
  -7   4   3         87.79         93.28         5.53 o                         
  -6   4   3        638.03        684.14        15.98 o                         
  -5   4   3        948.29        919.25        18.71 o                         
  -4   4   3       2184.27       2221.47        39.92 o                         
  -3   4   3         33.48         40.96         2.85 o                         
  -2   4   3        731.12        722.84        17.21 o                         
  -1   4   3        104.44        124.26         4.41 o                         
   0   4   3       6863.61       6609.43       128.20 o                         
   1   4   3        261.83        276.93         7.86 o                         
   2   4   3         91.70         99.67         5.44 o                         
   3   4   3        945.11        895.78        21.55 o                         
   4   4   3        192.14        186.18         7.96 o                         
   5   4   3        689.23        686.34        21.17 o                         
   6   4   3       1186.40       1056.63        26.69 o                         
   7   4   3         34.68         24.57         5.83 o                         
   8   4   3         44.40         48.62        11.84 o                         
   9   4   3          0.11          1.25         5.59 o                         
 -11   5   3         61.43         67.19         7.83 o                         
 -10   5   3         93.36         94.90         9.31 o                         
  -9   5   3         47.90         37.61        12.30 o                         
  -8   5   3         38.50         40.39         5.93 o                         
  -7   5   3          1.28          1.50         2.35 o                         
  -6   5   3        436.80        452.05        10.14 o                         
  -5   5   3       2679.98       2931.39        52.03 o                         
  -4   5   3        259.76        347.38         7.85 o                         
  -3   5   3        525.02        479.30        11.93 o                         
  -2   5   3        767.10        786.17        15.77 o                         
  -1   5   3         58.30         48.19         2.78 o                         
   0   5   3          1.32         -0.41         2.26 o                         
   1   5   3        436.83        486.16        16.95 o                         
   2   5   3         31.60         48.48         5.49 o                         
   3   5   3          3.96         10.57         3.38 o                         
   4   5   3        279.50        278.58        10.03 o                         
   5   5   3       1064.58        990.09        24.71 o                         
   6   5   3         31.39         42.71         6.83 o                         
   7   5   3          0.14         -2.86         4.50 o                         
   8   5   3          5.27          2.60         8.06 o                         
   9   5   3         54.42         54.60        10.80 o                         
 -11   6   3         20.86         22.68         6.06 o                         
 -10   6   3         13.14         11.61         5.06 o                         
  -9   6   3         58.19         63.19         7.49 o                         
  -8   6   3        188.67        181.26         9.74 o                         
  -7   6   3        102.09        109.03        10.99 o                         
  -6   6   3         26.89         22.61         6.51 o                         
  -5   6   3        432.86        474.47        10.90 o                         
  -4   6   3       2971.07       3172.40        50.85 o                         
  -3   6   3        444.41        429.10        10.03 o                         
  -2   6   3        289.06        257.47        11.25 o                         
  -1   6   3       1218.43       1165.18        29.57 o                         
   0   6   3        172.73        195.09         9.95 o                         
   1   6   3        532.12        519.32        15.63 o                         
   2   6   3        212.90        194.54         7.59 o                         
   3   6   3          5.09          9.55         3.16 o                         
   4   6   3         10.16          7.30         3.29 o                         
   5   6   3       1246.85       1175.42        28.30 o                         
   6   6   3       1207.57       1077.34        32.83 o                         
   7   6   3         79.23        102.45        15.37 o                         
   8   6   3         15.57         17.07         8.80 o                         
   9   6   3         48.77         48.73         7.95 o                         
 -11   7   3          0.04         -2.68         4.79 o                         
 -10   7   3        134.40        121.11         9.28 o                         
  -9   7   3        265.56        273.10        12.78 o                         
  -8   7   3        125.14        128.97         8.43 o                         
  -7   7   3          8.28          9.13         6.63 o                         
  -6   7   3         11.89         19.14         4.21 o                         
  -5   7   3         35.90         50.99         4.09 o                         
  -4   7   3        489.31        520.55        10.75 o                         
  -3   7   3        298.48        288.76         7.21 o                         
  -2   7   3         40.35         52.47         4.88 o                         
  -1   7   3        485.68        525.80        16.84 o                         
   0   7   3       6615.19       7057.50       120.21 o                         
   1   7   3       4614.91       4812.44        93.29 o                         
   2   7   3         10.06         17.19         3.35 o                         
   3   7   3       1189.59       1129.70        32.59 o                         
   4   7   3        107.73         96.44         6.43 o                         
   5   7   3        151.88        153.09         7.95 o                         
   6   7   3        253.12        245.08        17.83 o                         
   7   7   3          0.03          0.42         4.88 o                         
   8   7   3          0.54          3.13         5.36 o                         
   9   7   3         28.97         46.28        10.34 o                         
 -11   8   3         10.25         11.47         9.13 o                         
 -10   8   3          0.16          1.07         4.97 o                         
  -9   8   3          1.54          1.75         4.42 o                         
  -8   8   3         77.11         81.57         7.61 o                         
  -7   8   3        559.55        609.44        21.07 o                         
  -6   8   3         83.90         79.25         6.55 o                         
  -5   8   3         81.67        102.16         8.18 o                         
  -4   8   3       2257.32       2392.17        39.54 o                         
  -3   8   3       2421.33       2455.91        58.19 o                         
  -2   8   3        355.80        358.50        12.50 o                         
  -1   8   3       2953.61       2970.98        68.84 o                         
   0   8   3        313.98        412.77         9.90 o                         
   1   8   3       1393.04       1409.44        30.62 o                         
   2   8   3        880.93        992.55        23.19 o                         
   3   8   3          0.75          1.09         2.93 o                         
   4   8   3        208.54        195.38         8.19 o                         
   5   8   3        187.83        172.23         7.67 o                         
   6   8   3          0.56         -4.46         4.46 o                         
   7   8   3         37.21         46.96         7.16 o                         
   8   8   3         58.44         65.11         8.67 o                         
   9   8   3          3.44          1.15         6.04 o                         
 -11   9   3         19.08         25.61         9.11 o                         
 -10   9   3          0.19         -2.70         4.97 o                         
  -9   9   3         41.27         28.48         5.93 o                         
  -8   9   3         97.12         92.55         8.83 o                         
  -7   9   3         26.46         31.28         5.54 o                         
  -6   9   3         31.63         42.80         5.26 o                         
  -5   9   3         34.84         31.23         4.35 o                         
  -4   9   3       1085.83       1144.31        20.22 o                         
  -3   9   3        801.25        856.95        24.13 o                         
  -2   9   3        309.24        332.11        12.23 o                         
  -1   9   3       1417.40       1500.93        37.67 o                         
   0   9   3         11.05         13.01         2.33 o                         
   1   9   3         20.18         29.17         3.56 o                         
   2   9   3         68.01         79.24         5.10 o                         
   3   9   3        809.72        721.13        18.67 o                         
   4   9   3       1647.82       1559.26        37.64 o                         
   5   9   3         31.22         31.18         5.88 o                         
   6   9   3         31.94         30.41         6.04 o                         
   7   9   3          1.47          2.81         5.21 o                         
   8   9   3         63.50         59.72        10.84 o                         
   9   9   3          0.57          1.54         7.81 o                         
 -10  10   3         77.39         69.08        11.07 o                         
  -9  10   3        103.78        125.09        10.19 o                         
  -8  10   3        170.91        177.67        12.10 o                         
  -7  10   3       1836.58       1838.57        49.25 o                         
  -6  10   3         25.69         30.30         4.44 o                         
  -5  10   3        313.26        335.30        12.94 o                         
  -4  10   3         78.48         94.83         6.23 o                         
  -3  10   3          2.58          0.38         3.18 o                         
  -2  10   3        418.44        413.81        14.42 o                         
  -1  10   3        283.41        259.53        15.36 o                         
   0  10   3        983.78        966.99        19.58 o                         
   1  10   3         24.39         39.87         3.94 o                         
   2  10   3         61.41         59.30         4.67 o                         
   3  10   3        563.55        508.08        14.57 o                         
   4  10   3       1494.50       1436.56        32.83 o                         
   5  10   3          1.76         -3.07         4.16 o                         
   6  10   3         37.56         33.10         7.28 o                         
   7  10   3         12.89         13.91         5.68 o                         
   8  10   3         12.01         19.44         8.02 o                         
 -10  11   3          4.81         -8.10         8.10 o                         
  -9  11   3         69.88         71.69        20.25 o                         
  -8  11   3        217.09        283.00        14.40 o                         
  -7  11   3         55.04         66.23         7.11 o                         
  -6  11   3         60.25         58.81         8.71 o                         
  -5  11   3        251.09        257.76        11.00 o                         
  -4  11   3        148.65        145.89         7.84 o                         
  -3  11   3        372.20        412.18        22.89 o                         
  -2  11   3        702.36        764.31        22.78 o                         
  -1  11   3         18.14         23.49         4.40 o                         
   0  11   3         12.97         12.15         2.30 o                         
   1  11   3          1.74          1.06         4.72 o                         
   2  11   3        340.86        319.94        11.22 o                         
   3  11   3        480.14        457.07        18.24 o                         
   4  11   3        236.46        248.40         9.54 o                         
   5  11   3         46.58         31.94         5.91 o                         
   6  11   3          3.31         12.20         5.21 o                         
   7  11   3         69.04         87.72         9.46 o                         
   8  11   3        291.93        406.40        21.34 o                         
 -10  12   3         20.67         20.49        11.74 o                         
  -9  12   3          0.02         -1.48         6.80 o                         
  -8  12   3        597.45        555.44        28.57 o                         
  -7  12   3       1505.82       1373.24        50.62 o                         
  -6  12   3         49.51         57.66         5.94 o                         
  -5  12   3          4.72          2.91         3.17 o                         
  -4  12   3          9.12          7.16         6.90 o                         
  -3  12   3       1120.28       1080.45        30.31 o                         
  -2  12   3        268.81        237.32        11.64 o                         
  -1  12   3        527.70        514.92        20.58 o                         
   0  12   3        410.69        435.68        12.31 o                         
   1  12   3        543.37        549.09        14.50 o                         
   2  12   3         93.05        101.32         6.08 o                         
   3  12   3       1349.24       1192.18        28.37 o                         
   4  12   3        604.78        575.30        25.77 o                         
   5  12   3        130.24        141.94        10.27 o                         
   6  12   3          1.44          5.52         5.21 o                         
   7  12   3          6.62         -3.55         5.41 o                         
   8  12   3          3.16          4.43         6.07 o                         
 -10  13   3          1.11         -3.56         7.96 o                         
  -9  13   3          9.14         14.79         8.53 o                         
  -8  13   3         56.39         76.49        21.06 o                         
  -7  13   3        452.11        491.88        26.01 o                         
  -6  13   3        347.92        394.30        34.42 o                         
  -5  13   3          1.52          2.08         7.29 o                         
  -4  13   3        815.49        784.33        30.84 o                         
  -3  13   3       2099.48       2025.19        51.12 o                         
  -2  13   3        776.67        716.42        22.52 o                         
  -1  13   3         44.40         43.94         5.68 o                         
   0  13   3         17.29         16.60         2.51 o                         
   1  13   3         63.99         66.44         5.15 o                         
   2  13   3         20.18         23.38         4.02 o                         
   3  13   3         20.98         27.69         4.15 o                         
   4  13   3        353.14        326.31        17.01 o                         
   5  13   3         75.41         59.30         7.45 o                         
   6  13   3         10.99         10.43         7.23 o                         
   7  13   3        121.01        156.93        12.31 o                         
   8  13   3         27.86         34.75         7.98 o                         
  -9  14   3         11.57         10.58         8.17 o                         
  -8  14   3         11.10         16.60         8.50 o                         
  -7  14   3        133.94        149.89        14.53 o                         
  -6  14   3          1.46         -0.14         6.57 o                         
  -5  14   3         65.87         64.01         9.74 o                         
  -4  14   3        402.69        399.33        15.18 o                         
  -3  14   3       3167.35       2982.99        72.17 o                         
  -2  14   3        190.28        192.18        14.26 o                         
  -1  14   3       2035.29       1979.05        43.51 o                         
   0  14   3       1004.66       1008.01        43.02 o                         
   1  14   3        215.60        218.32         9.11 o                         
   2  14   3         96.71         82.65         5.90 o                         
   3  14   3         21.48         25.54         4.24 o                         
   4  14   3        253.31        248.35        13.24 o                         
   5  14   3         41.85         36.33         6.51 o                         
   6  14   3         28.14         37.15         7.10 o                         
   7  14   3         21.89         26.27         7.21 o                         
  -9  15   3         14.14         12.96         9.11 o                         
  -8  15   3         59.93         50.20        11.74 o                         
  -7  15   3          1.28          1.30         7.01 o                         
  -6  15   3        175.73        195.48        16.25 o                         
  -5  15   3         18.48         38.47        27.13 o                         
  -4  15   3        168.33        170.15         9.60 o                         
  -3  15   3        176.13        161.88         9.40 o                         
  -2  15   3        163.87        147.10         9.17 o                         
  -1  15   3        984.69       1015.87        29.99 o                         
   0  15   3         90.50        104.48         7.87 o                         
   1  15   3          0.37         -0.23         3.22 o                         
   2  15   3        115.84        143.93         7.54 o                         
   3  15   3          2.90          4.66         5.77 o                         
   4  15   3         75.49         45.30         6.98 o                         
   5  15   3          0.27          5.90         5.57 o                         
   6  15   3          0.89         -5.29         5.29 o                         
   7  15   3         14.56         14.92         6.73 o                         
  -8  16   3          0.30          5.59         8.17 o                         
  -7  16   3          4.02          7.14         7.72 o                         
  -6  16   3         79.21         77.56        11.41 o                         
  -5  16   3          0.66         -8.45        10.53 o                         
  -4  16   3         87.11         67.70        10.31 o                         
  -3  16   3         95.51         84.06         7.46 o                         
  -2  16   3        123.88        104.85         8.22 o                         
  -1  16   3       1113.31       1106.09        32.38 o                         
   0  16   3       1698.68       1638.10        48.80 o                         
   1  16   3       1058.82        973.47        29.07 o                         
   2  16   3         48.08         34.09         5.36 o                         
   3  16   3          2.14         -4.16         4.16 o                         
   4  16   3          2.45          4.76         4.82 o                         
   5  16   3         21.12         13.04         5.20 o                         
   6  16   3         37.16         30.95         9.44 o                         
  -8  17   3         41.19         73.95        12.80 o                         
  -7  17   3          2.27         -4.45         8.02 o                         
  -6  17   3          0.01         -3.18         7.38 o                         
  -5  17   3        210.76        211.68        17.40 o                         
  -4  17   3         40.04         33.47         8.75 o                         
  -3  17   3        181.72        178.18        10.56 o                         
  -2  17   3        135.71        110.47         8.79 o                         
  -1  17   3          9.06         13.60         5.37 o                         
   0  17   3        451.20        508.18        18.97 o                         
   1  17   3          0.00          4.24         4.29 o                         
   2  17   3        138.00        131.48        17.41 o                         
   3  17   3        123.71        118.79        11.99 o                         
   4  17   3         11.95         11.34         6.87 o                         
   5  17   3         83.01         66.41        14.58 o                         
   6  17   3         10.38         26.73        12.96 o                         
  -7  18   3         93.41         83.41        19.84 o                         
  -6  18   3          9.31         11.00         8.17 o                         
  -5  18   3        135.58        121.58        13.95 o                         
  -4  18   3         62.60         37.06         9.16 o                         
  -3  18   3        107.64        140.11        22.27 o                         
  -2  18   3        233.31        247.31        15.01 o                         
  -1  18   3        426.97        474.10        35.96 o                         
   0  18   3        155.07        114.51         9.01 o                         
   1  18   3         84.72         63.39         9.49 o                         
   2  18   3          9.17          8.87         5.99 o                         
   3  18   3         24.67         12.15         9.72 o                         
   4  18   3         12.46         20.25        11.34 o                         
   5  18   3         55.30         82.61        17.01 o                         
  -7  19   3          3.88         -0.16         8.75 o                         
  -6  19   3        137.05        161.17        16.58 o                         
  -5  19   3        316.20        343.37        37.66 o                         
  -4  19   3          1.62         -5.35         7.29 o                         
  -3  19   3          8.50         12.34        14.58 o                         
  -2  19   3         62.21         55.67         8.35 o                         
  -1  19   3          0.01          0.48         4.76 o                         
   0  19   3         41.82         42.19         6.63 o                         
   1  19   3          3.41          8.91         5.73 o                         
   2  19   3         42.24         55.07        12.96 o                         
   3  19   3          0.07          5.67         9.72 o                         
   4  19   3         13.46         19.44        12.15 o                         
   5  19   3         48.73         67.22        16.20 o                         
  -6  20   3        184.09        227.03        19.47 o                         
  -5  20   3         82.43         78.71        16.60 o                         
  -4  20   3          1.41         -0.16         7.14 o                         
  -3  20   3         17.96         16.14         8.29 o                         
  -2  20   3         86.08        112.69         9.62 o                         
  -1  20   3        149.22        192.36        14.32 o                         
   0  20   3         36.03         39.14         8.02 o                         
   1  20   3          7.54         12.15         9.72 o                         
   2  20   3          3.61         -2.43         8.91 o                         
   3  20   3          1.61         12.15        10.53 o                         
   4  20   3         14.54          9.72        11.34 o                         
  -5  21   3         30.59          7.29        12.15 o                         
  -4  21   3          5.16         -0.81        10.53 o                         
  -3  21   3          0.36         -8.10         9.72 o                         
  -2  21   3         10.70         13.77        10.53 o                         
  -1  21   3        137.18        182.38        14.28 o                         
   0  21   3          9.66          6.48         6.30 o                         
   1  21   3         31.76         31.59        12.15 o                         
   2  21   3        230.96        258.35        26.73 o                         
   3  21   3         57.19         68.03        16.20 o                         
  -4  22   3          4.10         -4.86         9.72 o                         
  -3  22   3          1.24          8.91        10.53 o                         
  -2  22   3         22.69         22.68        11.34 o                         
  -1  22   3         69.38         68.38        10.01 o                         
   0  22   3          5.13         -5.67         8.10 o                         
   1  22   3         16.15         15.39        11.34 o                         
   2  22   3        134.32        170.89        22.68 o                         
  -2  23   3        199.20        242.97        25.92 o                         
  -1  23   3         15.79         21.87        11.34 o                         
   0  23   3          0.47          8.91        10.53 o                         
 -12   0   4          9.61          8.49        14.17 o                         
 -11   0   4          0.11         -0.81         9.72 o                         
 -10   0   4         11.31          6.48         9.72 o                         
  -9   0   4        130.12        114.90        10.12 o                         
  -8   0   4        125.47        115.89        16.60 o                         
  -7   0   4         32.35         33.96         4.77 o                         
  -6   0   4          3.76          0.71         3.11 o                         
  -5   0   4        126.86        121.15         9.31 o                         
  -4   0   4        258.95        283.37        12.88 o                         
  -3   0   4       1232.40       1241.18        38.37 o                         
  -2   0   4       1411.10       1424.13        43.23 o                         
  -1   0   4          5.32          6.07         5.15 o                         
   0   0   4        605.17        540.20        29.16 o                         
   1   0   4       1080.14       1016.35        33.47 o                         
   2   0   4       2881.04       2998.03        86.15 o                         
   3   0   4         15.15         16.83         5.06 o                         
   4   0   4         43.65         44.08         6.80 o                         
   5   0   4        602.37        574.52        24.21 o                         
   6   0   4         81.96         60.53         8.36 o                         
   7   0   4         26.23         18.63         6.74 o                         
   8   0   4          3.26         -5.67         9.72 o                         
   9   0   4          5.40         11.34        12.96 o                         
 -12   1   4          0.70          1.86         6.22 o                         
 -11   1   4         14.63          4.80         5.83 o                         
 -10   1   4          7.95          9.67         4.87 o                         
  -9   1   4          0.76         -0.28         3.09 o                         
  -8   1   4        112.43        107.52         5.89 o                         
  -7   1   4        148.57        148.63        10.33 o                         
  -6   1   4        447.41        478.05        12.39 o                         
  -5   1   4        113.82        118.96         5.86 o                         
  -4   1   4       1099.29       1099.18        24.79 o                         
  -3   1   4        254.00        245.08         8.18 o                         
  -2   1   4        174.05        171.08         5.99 o                         
  -1   1   4       1275.65       1265.49        29.35 o                         
   0   1   4        840.46        811.14        22.44 o                         
   1   1   4        105.26        116.96         7.13 o                         
   2   1   4         34.73         41.25         4.32 o                         
   3   1   4       1573.63       1535.96        39.38 o                         
   4   1   4        173.19        174.77         8.26 o                         
   5   1   4          2.57          0.61         3.86 o                         
   6   1   4         28.60         20.60         4.47 o                         
   7   1   4        108.44         85.04         6.94 o                         
   8   1   4         84.91         86.41         9.40 o                         
   9   1   4          0.03          3.77        10.53 o                         
 -12   2   4          0.23          1.17         6.22 o                         
 -11   2   4          0.88         -3.60         5.21 o                         
 -10   2   4        282.35        283.45        12.96 o                         
  -9   2   4        319.59        355.80        12.82 o                         
  -8   2   4          2.65          1.43         2.81 o                         
  -7   2   4         58.62         68.16         4.72 o                         
  -6   2   4        276.63        265.07         8.43 o                         
  -5   2   4        221.98        191.05         7.42 o                         
  -4   2   4        143.42        159.12         6.64 o                         
  -3   2   4        635.95        657.40        15.12 o                         
  -2   2   4        603.40        653.91        18.47 o                         
  -1   2   4         24.08         26.22         3.39 o                         
   0   2   4         67.06         80.04         5.24 o                         
   1   2   4        709.12        648.67        16.77 o                         
   2   2   4        139.44        132.36         6.64 o                         
   3   2   4          3.33          0.57         3.02 o                         
   4   2   4        147.40        148.33         7.59 o                         
   5   2   4       1126.95       1061.82        26.98 o                         
   6   2   4         36.83         33.78         4.84 o                         
   7   2   4         24.02         38.96         6.99 o                         
   8   2   4         11.94         10.82         5.79 o                         
   9   2   4          0.02         -5.88         7.72 o                         
 -11   3   4          0.76          3.42         5.71 o                         
 -10   3   4          0.04         -1.23         4.01 o                         
  -9   3   4          7.11          8.01         4.01 o                         
  -8   3   4        122.46        129.47         6.52 o                         
  -7   3   4         44.90         48.76         4.43 o                         
  -6   3   4         51.82         59.75         4.84 o                         
  -5   3   4          2.69          2.51         2.51 o                         
  -4   3   4       1009.56       1022.93        23.14 o                         
  -3   3   4         37.85         35.05         2.85 o                         
  -2   3   4        287.32        277.36        12.59 o                         
  -1   3   4        441.91        432.60        14.03 o                         
   0   3   4        658.72        591.41        15.15 o                         
   1   3   4          0.18         -0.83         2.99 o                         
   2   3   4          5.22          2.00         3.20 o                         
   3   3   4          0.86          2.77         3.20 o                         
   4   3   4         18.88         13.70         5.24 o                         
   5   3   4          3.44          4.27         3.58 o                         
   6   3   4        169.85        158.00         8.64 o                         
   7   3   4         46.86         62.27         7.86 o                         
   8   3   4        173.38        196.35        13.22 o                         
   9   3   4          4.94         -4.86        10.53 o                         
 -11   4   4          0.01          0.07         4.57 o                         
 -10   4   4         30.89         28.25         5.38 o                         
  -9   4   4          5.31          4.15         3.99 o                         
  -8   4   4         33.22         42.75         7.36 o                         
  -7   4   4        147.16        156.46         7.20 o                         
  -6   4   4         35.77         48.00         3.75 o                         
  -5   4   4        644.58        679.96        17.18 o                         
  -4   4   4          1.75          6.83         2.80 o                         
  -3   4   4        349.35        350.40        10.74 o                         
  -2   4   4       2047.20       2072.33        46.92 o                         
  -1   4   4         91.28        103.53         4.64 o                         
   0   4   4       1721.06       1658.87        35.19 o                         
   1   4   4        648.92        667.13        17.18 o                         
   2   4   4       1551.67       1529.90        38.49 o                         
   3   4   4        355.63        328.24        11.16 o                         
   4   4   4        204.56        216.96        12.39 o                         
   5   4   4         82.02         70.34         7.21 o                         
   6   4   4        304.35        246.68        10.90 o                         
   7   4   4         76.58         83.13         8.93 o                         
   8   4   4          0.20          9.57         5.83 o                         
   9   4   4          0.22         -0.93        11.34 o                         
 -11   5   4          2.90          6.68         5.48 o                         
 -10   5   4          9.03          2.40         4.97 o                         
  -9   5   4        353.23        377.92        16.93 o                         
  -8   5   4         16.13         15.28         7.09 o                         
  -7   5   4          3.81          8.50         2.90 o                         
  -6   5   4         51.15         48.84         4.56 o                         
  -5   5   4          6.27         10.15         3.16 o                         
  -4   5   4       1373.41       1338.65        25.94 o                         
  -3   5   4        910.09        934.29        24.43 o                         
  -2   5   4          0.49         -3.40         3.40 o                         
  -1   5   4        400.50        430.62        10.31 o                         
   0   5   4        126.82        128.61         6.30 o                         
   1   5   4         86.92         93.47         5.41 o                         
   2   5   4          0.62         -1.72         2.85 o                         
   3   5   4        417.65        408.78        13.10 o                         
   4   5   4       2159.28       2039.92        44.73 o                         
   5   5   4        497.50        489.73        15.79 o                         
   6   5   4        828.29        822.23        23.01 o                         
   7   5   4          0.69          5.43         5.41 o                         
   8   5   4         26.38         33.45         7.25 o                         
   9   5   4        145.56        205.97        19.45 o                         
 -11   6   4          6.54         -0.14         5.29 o                         
 -10   6   4        113.00        118.55        10.01 o                         
  -9   6   4         71.73         58.70         7.21 o                         
  -8   6   4         25.40         18.62         5.54 o                         
  -7   6   4         42.79         43.27         3.77 o                         
  -6   6   4        106.62        109.28         5.69 o                         
  -5   6   4         96.75         95.19         7.02 o                         
  -4   6   4         17.28         19.25         3.42 o                         
  -3   6   4         18.03         16.89         2.56 o                         
  -2   6   4        165.83        182.77        10.47 o                         
  -1   6   4         53.36         40.43         3.79 o                         
   0   6   4        386.02        358.41         9.51 o                         
   1   6   4         31.93         41.40         4.27 o                         
   2   6   4        364.81        303.83        10.26 o                         
   3   6   4         46.35         42.63         5.26 o                         
   4   6   4       1939.78       1803.16        40.28 o                         
   5   6   4        728.25        723.38        20.48 o                         
   6   6   4         43.42         46.35         6.82 o                         
   7   6   4         31.83         29.61         6.63 o                         
   8   6   4         42.11         42.72         7.73 o                         
   9   6   4          3.28         12.79         6.98 o                         
 -11   7   4          0.02         -1.18         5.21 o                         
 -10   7   4         36.02         31.85         6.78 o                         
  -9   7   4          0.41          1.54         4.40 o                         
  -8   7   4         95.14         90.84         7.84 o                         
  -7   7   4          2.56         -0.28         3.68 o                         
  -6   7   4        131.85        142.74         5.35 o                         
  -5   7   4          6.09          1.86         2.66 o                         
  -4   7   4        127.82        130.34         4.93 o                         
  -3   7   4        211.12        191.17         9.04 o                         
  -2   7   4          1.14          1.29         3.68 o                         
  -1   7   4        187.28        205.28         8.54 o                         
   0   7   4        572.05        552.99        14.85 o                         
   1   7   4        532.03        473.72        13.47 o                         
   2   7   4        221.47        220.66         8.75 o                         
   3   7   4         25.80         22.75         4.09 o                         
   4   7   4        190.65        175.84        10.17 o                         
   5   7   4        118.46        124.91         7.47 o                         
   6   7   4          5.72          1.96         5.03 o                         
   7   7   4          0.03         -3.54         4.88 o                         
   8   7   4         47.41         34.49         7.50 o                         
 -11   8   4          6.40         -1.81         5.57 o                         
 -10   8   4         82.25         92.94        10.93 o                         
  -9   8   4          0.07         -4.16         4.16 o                         
  -8   8   4          9.42         12.78         4.56 o                         
  -7   8   4        253.18        248.36        12.14 o                         
  -6   8   4         78.03         77.32         5.39 o                         
  -5   8   4         20.35         25.43         3.18 o                         
  -4   8   4        153.34        180.51         5.78 o                         
  -3   8   4         62.16         50.68         5.19 o                         
  -2   8   4        511.55        525.62        17.06 o                         
  -1   8   4        401.65        437.85        11.39 o                         
   0   8   4         34.34         36.56         3.08 o                         
   1   8   4        189.02        179.53         7.41 o                         
   2   8   4         38.38         38.35         4.52 o                         
   3   8   4        934.72        933.42        23.36 o                         
   4   8   4        199.85        190.37         8.77 o                         
   5   8   4        539.14        478.76        23.83 o                         
   6   8   4         34.92         31.64         6.51 o                         
   7   8   4         26.11         24.42         6.44 o                         
   8   8   4         10.23         13.08         6.38 o                         
 -11   9   4          8.12          0.40         7.44 o                         
 -10   9   4          3.80          5.11         5.19 o                         
  -9   9   4        101.29         91.24         9.04 o                         
  -8   9   4        102.14        112.69         8.80 o                         
  -7   9   4         32.99         34.09         5.19 o                         
  -6   9   4          0.08          0.57         2.73 o                         
  -5   9   4        718.31        735.27        16.25 o                         
  -4   9   4        196.10        172.96         8.92 o                         
  -3   9   4         41.93         41.01         5.00 o                         
  -2   9   4         57.59         53.67         5.36 o                         
  -1   9   4        369.75        338.73        13.21 o                         
   0   9   4         27.02         35.15         3.19 o                         
   1   9   4         17.99         18.54         4.09 o                         
   2   9   4        238.21        224.66         9.00 o                         
   3   9   4        196.80        186.48        16.01 o                         
   4   9   4        582.38        627.51        18.04 o                         
   5   9   4        122.78        120.27         9.63 o                         
   6   9   4        152.69        147.23        10.95 o                         
   7   9   4          2.68          5.42         6.81 o                         
   8   9   4          7.69         18.34         6.89 o                         
 -10  10   4          0.24          0.00         7.38 o                         
  -9  10   4          7.41          9.51         7.69 o                         
  -8  10   4        103.67        104.66         8.75 o                         
  -7  10   4        180.94        186.89        12.74 o                         
  -6  10   4          1.09         -1.88         3.24 o                         
  -5  10   4         49.25         48.98         3.27 o                         
  -4  10   4         13.03          7.56         4.03 o                         
  -3  10   4        585.57        579.23        18.94 o                         
  -2  10   4        749.76        663.18        20.63 o                         
  -1  10   4        207.89        180.46         9.33 o                         
   0  10   4        126.62        124.33         5.12 o                         
   1  10   4        130.63        145.31         6.92 o                         
   2  10   4        132.52        117.05         6.45 o                         
   3  10   4        143.61        139.52         7.22 o                         
   4  10   4        351.35        358.53        12.48 o                         
   5  10   4         16.37          8.72         4.88 o                         
   6  10   4         10.24          3.24         5.14 o                         
   7  10   4        217.02        217.97        17.75 o                         
   8  10   4        154.10        224.88        20.11 o                         
 -10  11   4         58.80         74.34        11.99 o                         
  -9  11   4         10.28          5.67        10.93 o                         
  -8  11   4         32.94         52.28        13.77 o                         
  -7  11   4          7.61          6.55         3.99 o                         
  -6  11   4        193.96        185.46         9.67 o                         
  -5  11   4         36.26         33.27         6.50 o                         
  -4  11   4        133.87        137.06        11.31 o                         
  -3  11   4        268.09        266.25        11.91 o                         
  -2  11   4          3.16          6.96         4.12 o                         
  -1  11   4        147.43        134.01        13.64 o                         
   0  11   4        136.51        138.98         5.65 o                         
   1  11   4         87.46         80.77         5.53 o                         
   2  11   4        129.94        130.20         7.07 o                         
   3  11   4         40.09         42.59         5.87 o                         
   4  11   4          3.83          2.19         4.52 o                         
   5  11   4         34.06         25.72         8.93 o                         
   6  11   4         21.91         26.58         6.38 o                         
   7  11   4        185.00        184.29        21.10 o                         
   8  11   4          6.76          7.57         6.55 o                         
 -10  12   4          5.17          5.31         8.29 o                         
  -9  12   4         18.33         14.49         8.29 o                         
  -8  12   4          1.01         -6.99         7.29 o                         
  -7  12   4        517.03        524.79        40.90 o                         
  -6  12   4        502.14        477.47        24.55 o                         
  -5  12   4         88.37         89.78         6.08 o                         
  -4  12   4          0.16          2.21         3.71 o                         
  -3  12   4        345.09        321.32        13.70 o                         
  -2  12   4          6.53         10.78         4.33 o                         
  -1  12   4        183.30        190.01        10.04 o                         
   0  12   4         26.14         24.17         3.94 o                         
   1  12   4        135.97        121.15         6.62 o                         
   2  12   4        147.20        139.12         7.41 o                         
   3  12   4          5.23          6.04         3.70 o                         
   4  12   4         56.39         46.68         6.78 o                         
   5  12   4        223.47        205.05        12.76 o                         
   6  12   4          1.45          1.48         5.44 o                         
   7  12   4        239.45        301.19        16.97 o                         
 -10  13   4          9.47          2.02        10.12 o                         
  -9  13   4          0.23         -6.87         6.87 o                         
  -8  13   4        131.15        147.42        35.64 o                         
  -7  13   4          4.76          7.00         7.14 o                         
  -6  13   4        112.58        105.33        11.73 o                         
  -5  13   4          3.38          4.82         6.57 o                         
  -4  13   4          0.10         -3.50         6.81 o                         
  -3  13   4         23.68         23.95         5.10 o                         
  -2  13   4        550.45        537.58        19.14 o                         
  -1  13   4          0.21         -3.10         4.74 o                         
   0  13   4         19.79         25.01         3.50 o                         
   1  13   4        334.15        308.37        11.14 o                         
   2  13   4          1.86          2.15         3.61 o                         
   3  13   4        126.92        128.64         7.46 o                         
   4  13   4        118.99        124.83         9.66 o                         
   5  13   4         13.97         18.36         6.04 o                         
   6  13   4          2.92          3.88         5.57 o                         
   7  13   4          5.14         10.02         6.35 o                         
  -9  14   4         17.14          7.02        16.20 o                         
  -8  14   4          1.12          1.53         7.59 o                         
  -7  14   4        106.51        120.67        13.60 o                         
  -6  14   4        147.61        139.28        16.60 o                         
  -5  14   4         34.44         31.67        16.20 o                         
  -4  14   4        129.33        149.19         9.50 o                         
  -3  14   4         60.62         56.64         6.48 o                         
  -2  14   4         60.27         57.74         6.73 o                         
  -1  14   4        452.10        413.76        16.56 o                         
   0  14   4         39.77         36.43         7.64 o                         
   1  14   4        750.80        735.76        19.81 o                         
   2  14   4        425.36        374.96        13.03 o                         
   3  14   4         52.85         45.17         8.25 o                         
   4  14   4         19.43         18.05         5.71 o                         
   5  14   4          2.22          2.12         5.41 o                         
   6  14   4          4.00         -3.26         5.36 o                         
   7  14   4         25.50         20.60         7.32 o                         
  -9  15   4          1.29          5.51         8.54 o                         
  -8  15   4         46.06         53.13        16.20 o                         
  -7  15   4         20.92         20.64         8.86 o                         
  -6  15   4         30.80         15.08         8.29 o                         
  -5  15   4          0.01         -6.22         6.22 o                         
  -4  15   4          4.94          8.57         4.37 o                         
  -3  15   4        210.27        205.13        11.19 o                         
  -2  15   4          0.06          0.74         6.09 o                         
  -1  15   4          0.37          7.82         5.66 o                         
   0  15   4        145.19        161.51        10.23 o                         
   1  15   4         28.40         41.61         7.71 o                         
   2  15   4         14.64         11.62         3.97 o                         
   3  15   4         72.06         59.26        14.48 o                         
   4  15   4         43.78         26.31         6.35 o                         
   5  15   4          0.29         -1.46         5.29 o                         
   6  15   4          2.35          5.08         6.16 o                         
  -8  16   4         23.34          8.15         8.53 o                         
  -7  16   4         22.65         30.36         9.72 o                         
  -6  16   4          3.42          0.09         7.59 o                         
  -5  16   4        277.27        269.59        49.00 o                         
  -4  16   4          4.58          6.37         6.42 o                         
  -3  16   4        374.70        354.40        20.73 o                         
  -2  16   4         61.22         68.43         7.30 o                         
  -1  16   4         31.63         24.17         6.04 o                         
   0  16   4        215.70        213.28        11.93 o                         
   1  16   4         32.87         25.83         5.57 o                         
   2  16   4          9.88         16.16         6.80 o                         
   3  16   4         31.86         18.21         7.14 o                         
   4  16   4         56.88         42.35        10.93 o                         
   5  16   4        173.51        231.78        34.42 o                         
   6  16   4          5.49          5.70         7.72 o                         
  -8  17   4          5.43          7.11         8.86 o                         
  -7  17   4          0.30         -7.38         7.38 o                         
  -6  17   4         74.17         70.75        11.86 o                         
  -5  17   4         35.14         36.21         9.69 o                         
  -4  17   4        229.88        209.17        16.49 o                         
  -3  17   4         31.71         32.01        10.98 o                         
  -2  17   4        209.18        181.14        11.14 o                         
  -1  17   4        123.71        135.65         9.94 o                         
   0  17   4        250.72        240.94        12.81 o                         
   1  17   4         82.05         88.55         7.84 o                         
   2  17   4         25.47         26.73         8.02 o                         
   3  17   4         20.26         24.06         7.72 o                         
   4  17   4          8.17          6.75         6.80 o                         
   5  17   4         31.22         80.99        17.01 o                         
  -7  18   4          0.28          2.07         8.17 o                         
  -6  18   4          1.05         -7.69         7.69 o                         
  -5  18   4          5.88          3.44         7.96 o                         
  -4  18   4         10.81         16.64        19.44 o                         
  -3  18   4          6.92          7.26         5.92 o                         
  -2  18   4         21.48         20.18         5.88 o                         
  -1  18   4         67.18         65.32         7.76 o                         
   0  18   4         24.08         21.34         5.68 o                         
   1  18   4          0.01         -2.50         4.03 o                         
   2  18   4        122.73        134.41        12.88 o                         
   3  18   4         15.17         36.63         9.72 o                         
   4  18   4        112.98        148.21        21.06 o                         
   5  18   4         57.62        113.38        20.25 o                         
  -7  19   4          4.31          5.37         9.44 o                         
  -6  19   4          7.07         10.05         9.11 o                         
  -5  19   4          1.38         -3.43         7.38 o                         
  -4  19   4          0.06          9.09         7.59 o                         
  -3  19   4        165.21        166.98        15.17 o                         
  -2  19   4          9.61         12.55         6.10 o                         
  -1  19   4          0.58         -4.89         4.89 o                         
   0  19   4         16.27         15.42         5.72 o                         
   1  19   4          0.10         -3.75         5.42 o                         
   2  19   4         51.53         28.35        11.34 o                         
   3  19   4          0.09         -0.81         8.91 o                         
   4  19   4         43.77         51.02        14.58 o                         
  -6  20   4         27.05         35.59        11.28 o                         
  -5  20   4         45.76         65.62        12.03 o                         
  -4  20   4          2.69          0.31         7.38 o                         
  -3  20   4          0.16          3.64         8.50 o                         
  -2  20   4         10.23         17.70         6.07 o                         
  -1  20   4          1.88         -5.03         5.03 o                         
   0  20   4         52.54         57.98         9.44 o                         
   1  20   4          0.38         -4.05         8.10 o                         
   2  20   4         49.83         30.78        12.15 o                         
   3  20   4          5.06          0.81         9.72 o                         
  -5  21   4          2.98          5.02         8.86 o                         
  -4  21   4         66.82         70.52        12.15 o                         
  -3  21   4          2.87         -1.62        10.53 o                         
  -2  21   4          2.24          8.91        10.53 o                         
  -1  21   4          6.25         -3.59         7.29 o                         
   0  21   4         15.55         16.11         7.72 o                         
   1  21   4        101.64        159.55        20.25 o                         
   2  21   4         61.09         69.65        15.39 o                         
  -4  22   4          3.73          8.10        12.15 o                         
  -3  22   4          0.64         -4.86         9.72 o                         
  -2  22   4          1.27         -2.43         9.72 o                         
  -1  22   4          3.24          2.43         6.87 o                         
   0  22   4          3.90         11.34        10.53 o                         
   1  22   4          2.10          3.24         9.72 o                         
 -12   1   5         20.63         19.84         8.02 o                         
 -11   1   5         27.25         30.66         7.96 o                         
 -10   1   5          5.84         10.50         4.82 o                         
  -9   1   5        225.37        225.61         9.80 o                         
  -8   1   5        241.55        267.84        10.58 o                         
  -7   1   5          3.51          0.57         2.86 o                         
  -6   1   5        695.15        730.47        22.09 o                         
  -5   1   5        413.91        400.23        12.23 o                         
  -4   1   5        119.39        113.99         6.05 o                         
  -3   1   5        537.21        498.70        13.97 o                         
  -2   1   5         35.13         32.34         4.14 o                         
  -1   1   5         53.05         54.54         4.95 o                         
   0   1   5         18.66         29.70         5.14 o                         
   1   1   5         32.77         36.97         4.45 o                         
   2   1   5        421.67        438.00        13.74 o                         
   3   1   5        138.79        138.84         7.68 o                         
   4   1   5          9.80         12.10         4.91 o                         
   5   1   5        401.62        380.73        14.02 o                         
   6   1   5         18.62         16.20         5.03 o                         
   7   1   5          0.65         -4.09         4.09 o                         
   8   1   5         46.30         47.58        11.16 o                         
 -12   2   5          4.19          2.16         6.59 o                         
 -11   2   5         43.77         55.32         9.10 o                         
 -10   2   5        576.37        560.05        18.72 o                         
  -9   2   5        491.60        529.44        16.26 o                         
  -8   2   5          0.21         -0.19         2.93 o                         
  -7   2   5        218.03        222.20         8.98 o                         
  -6   2   5        220.87        219.70         8.67 o                         
  -5   2   5         80.18         91.19        10.89 o                         
  -4   2   5        894.87        855.20        20.84 o                         
  -3   2   5        341.31        333.35        10.68 o                         
  -2   2   5       3077.33       2947.46        59.71 o                         
  -1   2   5          0.07          0.38         3.50 o                         
   0   2   5        527.89        508.93        14.66 o                         
   1   2   5        824.13        819.50        22.48 o                         
   2   2   5       1453.94       1437.53        33.08 o                         
   3   2   5         17.11         16.22         4.79 o                         
   4   2   5        108.05         99.28         6.93 o                         
   5   2   5        216.93        212.19        10.10 o                         
   6   2   5          4.11          3.40         5.07 o                         
   7   2   5         28.85         45.70         7.61 o                         
   8   2   5          1.39         -0.23         5.59 o                         
 -12   3   5          8.48         -4.65         6.57 o                         
 -11   3   5          8.33          4.73         5.59 o                         
 -10   3   5        135.53        143.38         9.05 o                         
  -9   3   5        219.37        196.40         9.87 o                         
  -8   3   5         26.54         28.93         6.03 o                         
  -7   3   5        294.66        285.75        10.50 o                         
  -6   3   5        322.22        297.97        10.32 o                         
  -5   3   5          1.25          2.52         2.62 o                         
  -4   3   5          6.87          8.19         3.10 o                         
  -3   3   5        422.89        407.53        12.39 o                         
  -2   3   5        117.70        114.26         6.18 o                         
  -1   3   5         85.12         86.78         5.64 o                         
   0   3   5        108.97        106.04         6.23 o                         
   1   3   5         16.42         17.43         3.77 o                         
   2   3   5        163.75        164.06         8.08 o                         
   3   3   5          8.52         20.89         4.20 o                         
   4   3   5        629.56        648.39        19.03 o                         
   5   3   5          4.51          2.04         3.90 o                         
   6   3   5         69.95         61.94         6.44 o                         
   7   3   5          0.19         -1.11         5.85 o                         
   8   3   5         18.73         12.55         7.92 o                         
 -11   4   5         26.33         29.69         7.83 o                         
 -10   4   5        608.05        601.81        20.04 o                         
  -9   4   5        104.45         86.27         6.94 o                         
  -8   4   5         54.22         53.64         5.03 o                         
  -7   4   5        374.61        409.99        12.99 o                         
  -6   4   5        445.11        402.09        12.53 o                         
  -5   4   5        466.32        472.58        13.69 o                         
  -4   4   5        182.41        165.61         7.12 o                         
  -3   4   5        552.66        541.19        21.56 o                         
  -2   4   5        997.87        998.71        29.98 o                         
  -1   4   5        631.26        619.42        16.63 o                         
   0   4   5        378.52        383.40        12.19 o                         
   1   4   5        321.26        333.11        11.31 o                         
   2   4   5        542.83        516.24        23.94 o                         
   3   4   5         56.26         52.45         5.20 o                         
   4   4   5          4.27          5.40         3.69 o                         
   5   4   5        141.89        120.67        10.05 o                         
   6   4   5          0.46          1.74         4.06 o                         
   7   4   5         25.46         10.87         5.78 o                         
   8   4   5          6.46          3.67         5.75 o                         
 -11   5   5          5.91          6.85         4.55 o                         
 -10   5   5         27.15         30.08         7.40 o                         
  -9   5   5         25.14         25.18         4.65 o                         
  -8   5   5        175.53        177.32        10.05 o                         
  -7   5   5          1.48         -0.34         3.39 o                         
  -6   5   5         45.21         49.53         4.43 o                         
  -5   5   5          1.52          8.38         2.84 o                         
  -4   5   5         13.59         14.32         3.16 o                         
  -3   5   5        928.41        961.44        32.89 o                         
  -2   5   5          0.37         -2.46         2.46 o                         
  -1   5   5        700.29        722.05        29.69 o                         
   0   5   5        168.07        163.29         7.38 o                         
   1   5   5        635.39        643.85        17.56 o                         
   2   5   5          0.50          0.03         3.14 o                         
   3   5   5         43.10         39.45         4.75 o                         
   4   5   5          4.70          6.20         4.02 o                         
   5   5   5          6.52         14.27         4.59 o                         
   6   5   5          3.65          3.71         5.10 o                         
   7   5   5          3.39         -0.77         5.55 o                         
   8   5   5          0.60          8.82         6.31 o                         
 -11   6   5        115.99        100.06         8.35 o                         
 -10   6   5         81.89         87.67         7.26 o                         
  -9   6   5          8.08         -0.19         3.58 o                         
  -8   6   5         69.62         64.51         6.91 o                         
  -7   6   5         16.29         14.17         3.26 o                         
  -6   6   5        300.17        310.96        11.22 o                         
  -5   6   5        131.08        135.65         6.63 o                         
  -4   6   5        115.32        119.35         5.07 o                         
  -3   6   5        110.90        118.11         4.79 o                         
  -2   6   5         71.14         66.35         6.16 o                         
  -1   6   5         27.13         27.42         3.25 o                         
   0   6   5        563.59        501.93        14.47 o                         
   1   6   5          3.09          0.25         3.20 o                         
   2   6   5         33.54         29.53         5.04 o                         
   3   6   5        156.01        138.47         7.65 o                         
   4   6   5         74.96         75.97         6.15 o                         
   5   6   5         59.11         54.54         6.00 o                         
   6   6   5          0.02          0.12         5.10 o                         
   7   6   5         56.82         45.05         7.86 o                         
   8   6   5          0.66          7.23         6.35 o                         
 -11   7   5         44.17         30.90         6.01 o                         
 -10   7   5          0.26         -1.17         4.44 o                         
  -9   7   5        458.95        478.95        16.62 o                         
  -8   7   5          8.18          5.27         4.25 o                         
  -7   7   5        146.74        148.35         7.72 o                         
  -6   7   5        211.09        214.82         8.53 o                         
  -5   7   5        140.04        157.30         7.01 o                         
  -4   7   5        142.37        146.10         6.51 o                         
  -3   7   5        194.17        214.58         6.54 o                         
  -2   7   5        282.71        293.93         8.30 o                         
  -1   7   5        295.36        314.00         9.86 o                         
   0   7   5        274.68        266.38         9.70 o                         
   1   7   5         57.69         48.25         4.70 o                         
   2   7   5        160.16        163.24         8.06 o                         
   3   7   5        195.19        185.71         8.85 o                         
   4   7   5        423.99        390.51        21.03 o                         
   5   7   5        132.20        111.71         7.61 o                         
   6   7   5        100.54        109.44        10.10 o                         
   7   7   5         19.72         12.77         6.35 o                         
   8   7   5         21.73         28.02         7.78 o                         
 -11   8   5          2.07          8.55         7.59 o                         
 -10   8   5          9.33         16.82         4.90 o                         
  -9   8   5          5.23         14.19         5.30 o                         
  -8   8   5         44.15         57.75         7.20 o                         
  -7   8   5         68.63         82.54         7.22 o                         
  -6   8   5          0.02          2.76         2.74 o                         
  -5   8   5        527.48        553.75        13.29 o                         
  -4   8   5         38.06         37.00         3.16 o                         
  -3   8   5         95.25         82.91         6.73 o                         
  -2   8   5         20.21         12.15         2.35 o                         
  -1   8   5         82.29         97.02         4.58 o                         
   0   8   5         34.20         27.79         3.79 o                         
   1   8   5        213.44        225.07         9.15 o                         
   2   8   5         18.52         19.59         4.02 o                         
   3   8   5         72.10         71.44         7.60 o                         
   4   8   5        521.34        514.40        16.60 o                         
   5   8   5        103.88        116.66         9.80 o                         
   6   8   5         11.88          7.65         5.44 o                         
   7   8   5          0.13          2.22         5.68 o                         
   8   8   5         31.06         36.33         8.25 o                         
 -11   9   5          2.98          6.33         7.72 o                         
 -10   9   5        176.79        183.68        16.49 o                         
  -9   9   5        193.99        195.02        11.87 o                         
  -8   9   5         33.14         38.60         7.89 o                         
  -7   9   5         56.83         59.11         9.35 o                         
  -6   9   5        757.86        819.06        20.91 o                         
  -5   9   5         20.63         20.23         2.91 o                         
  -4   9   5        594.05        599.96        25.81 o                         
  -3   9   5        788.32        725.52        22.83 o                         
  -2   9   5         14.04         15.49         4.56 o                         
  -1   9   5         21.65         21.65         2.74 o                         
   0   9   5          0.02          0.88         4.42 o                         
   1   9   5        185.06        179.82         8.20 o                         
   2   9   5         33.86         37.55         4.65 o                         
   3   9   5         28.91         27.21         6.31 o                         
   4   9   5        184.06        158.75         9.00 o                         
   5   9   5         67.98         81.52         8.63 o                         
   6   9   5         13.03         13.53         5.91 o                         
   7   9   5         53.88         60.09         8.86 o                         
 -11  10   5          2.59         -0.84         7.72 o                         
 -10  10   5         10.79         25.31         8.95 o                         
  -9  10   5         78.17         88.37        11.86 o                         
  -8  10   5          0.28         -6.22         6.22 o                         
  -7  10   5        283.74        305.58        21.51 o                         
  -6  10   5          4.00          0.34         3.99 o                         
  -5  10   5        227.03        224.13        11.00 o                         
  -4  10   5         62.84         66.69         6.94 o                         
  -3  10   5          4.28          9.75         5.53 o                         
  -2  10   5          1.12         -0.09         4.56 o                         
  -1  10   5        222.20        253.70         7.52 o                         
   0  10   5          6.64         -0.36         3.03 o                         
   1  10   5         27.25         26.26         4.15 o                         
   2  10   5          0.03          2.58         3.56 o                         
   3  10   5        380.15        351.19        12.71 o                         
   4  10   5        100.63        106.39        12.16 o                         
   5  10   5         16.15          9.39         5.80 o                         
   6  10   5         40.57         39.75         7.65 o                         
   7  10   5          0.02         -3.10         9.70 o                         
 -10  11   5          1.48         -6.79        10.12 o                         
  -9  11   5        118.16        143.47        34.83 o                         
  -8  11   5        245.06        304.52        29.97 o                         
  -7  11   5         45.43         39.64        21.06 o                         
  -6  11   5        852.96        833.18        35.49 o                         
  -5  11   5         43.89         30.07         5.47 o                         
  -4  11   5        226.18        225.62        11.32 o                         
  -3  11   5         47.38         47.13         5.79 o                         
  -2  11   5          3.94          5.13         4.25 o                         
  -1  11   5        268.43        258.00        12.33 o                         
   0  11   5        229.67        239.84        10.54 o                         
   1  11   5        673.60        646.36        18.14 o                         
   2  11   5        274.56        274.94        11.92 o                         
   3  11   5         26.53         30.46         4.76 o                         
   4  11   5        195.55        206.65        12.43 o                         
   5  11   5        151.48        159.58        11.57 o                         
   6  11   5         71.84         92.77        10.40 o                         
   7  11   5          2.40          3.35         6.16 o                         
 -10  12   5          1.03          4.18         8.36 o                         
  -9  12   5        259.69        285.28        20.85 o                         
  -8  12   5        517.26        502.50        27.42 o                         
  -7  12   5          0.51         -5.39         5.39 o                         
  -6  12   5        103.47         83.78        11.73 o                         
  -5  12   5        127.42        121.12         8.73 o                         
  -4  12   5       1962.51       1908.67        50.12 o                         
  -3  12   5          6.51          8.99         5.71 o                         
  -2  12   5       1331.67       1237.24        35.10 o                         
  -1  12   5        316.66        263.39        12.70 o                         
   0  12   5        368.62        383.57        12.46 o                         
   1  12   5        270.85        256.45        10.22 o                         
   2  12   5        547.78        516.12        16.13 o                         
   3  12   5         27.48         24.23         4.55 o                         
   4  12   5         60.60         58.81         7.50 o                         
   5  12   5          3.72         11.46         6.90 o                         
   6  12   5         36.14         39.19         7.78 o                         
   7  12   5          0.33          1.90         7.13 o                         
 -10  13   5         96.66         76.13        12.80 o                         
  -9  13   5          4.22         -3.51         7.59 o                         
  -8  13   5         96.49        100.89        13.02 o                         
  -7  13   5         41.40         30.67         8.75 o                         
  -6  13   5        121.07         90.28        19.84 o                         
  -5  13   5         34.61         23.47        10.11 o                         
  -4  13   5        170.71        158.55        10.11 o                         
  -3  13   5         85.96         79.77         7.61 o                         
  -2  13   5          8.92         14.71         5.19 o                         
  -1  13   5         51.79         50.00         6.70 o                         
   0  13   5        131.64        127.83         7.05 o                         
   1  13   5          1.68          2.40         3.31 o                         
   2  13   5        110.45        124.26         7.56 o                         
   3  13   5          2.74          1.85         4.82 o                         
   4  13   5         60.46         57.62         7.68 o                         
   5  13   5          2.37         -0.07         5.74 o                         
   6  13   5         28.96         21.31         7.13 o                         
  -9  14   5         74.38         58.76        11.99 o                         
  -8  14   5         11.87          6.71         9.72 o                         
  -7  14   5          0.06          1.25         6.80 o                         
  -6  14   5         30.42         27.51         8.54 o                         
  -5  14   5          6.08         -1.37        10.53 o                         
  -4  14   5          7.85          8.03         4.80 o                         
  -3  14   5          0.84         -4.34         6.18 o                         
  -2  14   5         26.37         28.70         5.79 o                         
  -1  14   5         10.56         11.79         5.07 o                         
   0  14   5        521.41        498.58        18.97 o                         
   1  14   5          1.01          0.81         4.55 o                         
   2  14   5        178.66        172.89         8.94 o                         
   3  14   5         70.19         74.94         7.77 o                         
   4  14   5         45.06         60.16         7.94 o                         
   5  14   5         35.37         40.98         7.45 o                         
   6  14   5         46.51         77.21         9.80 o                         
  -9  15   5          2.19          5.49        13.36 o                         
  -8  15   5          1.28         -1.04        10.12 o                         
  -7  15   5         19.17         26.40         9.11 o                         
  -6  15   5         76.51         64.63        13.77 o                         
  -5  15   5        171.27        151.07        14.28 o                         
  -4  15   5        119.08        119.70         9.40 o                         
  -3  15   5         36.66         35.55         6.24 o                         
  -2  15   5        406.31        413.00        17.62 o                         
  -1  15   5        146.81        147.63        10.34 o                         
   0  15   5        153.38        143.60        10.04 o                         
   1  15   5        250.41        256.78        13.44 o                         
   2  15   5         28.03         34.56         8.91 o                         
   3  15   5         13.83         12.15         7.44 o                         
   4  15   5          7.25          5.67         6.87 o                         
   5  15   5          4.50          0.73         5.88 o                         
   6  15   5         12.13          2.08         6.51 o                         
  -8  16   5          0.59         -7.72         7.72 o                         
  -7  16   5         95.76         98.51        13.23 o                         
  -6  16   5        143.42        118.24        13.95 o                         
  -5  16   5          2.53          2.02         9.31 o                         
  -4  16   5          6.92          7.86         5.10 o                         
  -3  16   5         18.10         13.61         5.37 o                         
  -2  16   5         99.79         85.26         8.59 o                         
  -1  16   5         30.27         41.57         9.99 o                         
   0  16   5          1.02          2.09         5.03 o                         
   1  16   5        172.04        152.16        10.69 o                         
   2  16   5        131.95        127.05        12.88 o                         
   3  16   5         11.33          0.61         6.80 o                         
   4  16   5         49.88         69.82        11.16 o                         
   5  16   5         13.67         19.31         9.72 o                         
  -8  17   5         29.44         40.02        15.39 o                         
  -7  17   5        179.53        199.03        18.87 o                         
  -6  17   5         93.93        117.13        13.95 o                         
  -5  17   5         63.81         63.82        11.41 o                         
  -4  17   5          0.50         -6.22         6.22 o                         
  -3  17   5          1.94          0.99         4.69 o                         
  -2  17   5        150.99        139.64        10.82 o                         
  -1  17   5          8.63          2.04         5.48 o                         
   0  17   5         37.62         35.43         7.10 o                         
   1  17   5          3.28          3.32         6.51 o                         
   2  17   5         78.47         70.10        14.98 o                         
   3  17   5          4.34         -2.90         6.80 o                         
   4  17   5          4.05          4.92         7.72 o                         
   5  17   5          6.20          3.07         8.29 o                         
  -7  18   5        160.75        169.69        17.51 o                         
  -6  18   5          1.64         -5.32         7.96 o                         
  -5  18   5        150.58        143.77        15.34 o                         
  -4  18   5         70.60         67.18        11.28 o                         
  -3  18   5        111.73        125.50        10.36 o                         
  -2  18   5        108.34        115.88        10.03 o                         
  -1  18   5        139.55        140.63        11.38 o                         
   0  18   5          0.48          3.58         7.18 o                         
   1  18   5          9.78          7.45         5.00 o                         
   2  18   5         48.97         39.79        11.74 o                         
   3  18   5        111.69        128.20        13.71 o                         
   4  18   5         20.63         26.58         9.44 o                         
  -7  19   5          1.62         14.39         9.54 o                         
  -6  19   5        201.84        241.82        20.52 o                         
  -5  19   5          4.84         -7.38         7.38 o                         
  -4  19   5         93.39         99.34        13.23 o                         
  -3  19   5         26.33         32.25        10.53 o                         
  -2  19   5          1.68         -0.59         5.17 o                         
  -1  19   5          7.76          2.69         5.98 o                         
   0  19   5         11.10         17.34         9.47 o                         
   1  19   5          1.01          8.94        12.96 o                         
   2  19   5         25.70         35.15        10.93 o                         
   3  19   5          3.47         -8.91         8.91 o                         
  -6  20   5          0.26         -1.21        10.12 o                         
  -5  20   5         82.33         97.83        25.51 o                         
  -4  20   5         56.61         64.14        23.08 o                         
  -3  20   5         13.21          7.81        16.20 o                         
  -2  20   5          3.02          5.16         5.86 o                         
  -1  20   5          6.06         11.63         5.93 o                         
   0  20   5        112.54        127.80        10.67 o                         
   1  20   5          0.27         -4.86         8.91 o                         
   2  20   5          8.38         24.30        12.15 o                         
   3  20   5         79.70        136.06        21.87 o                         
  -5  21   5          5.71          0.16         8.09 o                         
  -4  21   5          0.10         -7.77         7.77 o                         
  -3  21   5          1.04          3.04         9.72 o                         
  -2  21   5          9.90          4.80         6.31 o                         
  -1  21   5          4.68          7.69         6.87 o                         
   0  21   5          0.63         -8.91         8.91 o                         
   1  21   5          9.52          8.91        11.34 o                         
  -3  22   5          0.88         -1.62         9.72 o                         
  -2  22   5          1.37         -0.81        10.53 o                         
  -1  22   5          6.66         -1.68         7.14 o                         
   0  22   5         21.21         27.54        12.15 o                         
 -12   0   6          5.08         11.34        11.34 o                         
 -11   0   6        165.51        194.37        22.68 o                         
 -10   0   6        283.64        287.44        16.71 o                         
  -9   0   6        321.22        315.53        31.18 o                         
  -8   0   6         86.43         95.91         9.44 o                         
  -7   0   6         54.32         61.36         7.44 o                         
  -6   0   6        544.73        583.99        23.72 o                         
  -5   0   6         70.37         64.41         7.44 o                         
  -4   0   6      13341.30      13673.84       366.13 o                         
  -3   0   6        207.81        259.75        18.63 o                         
  -2   0   6       5191.10       4974.28       139.43 o                         
  -1   0   6        703.92        655.84        52.24 o                         
   0   0   6       2118.40       2033.88        62.99 o                         
   1   0   6       4135.14       4446.42       126.80 o                         
   2   0   6        462.93        507.12        24.30 o                         
   3   0   6         28.12         28.51         6.80 o                         
   4   0   6        148.65        182.55        13.81 o                         
   5   0   6         54.53         47.74         8.75 o                         
   6   0   6         11.75          7.03         5.99 o                         
   7   0   6         16.39         25.92         8.10 o                         
   8   0   6         54.45         55.88        17.01 o                         
 -12   1   6          1.57         -0.27         6.80 o                         
 -11   1   6        166.87        169.55        15.43 o                         
 -10   1   6        133.02        144.31        12.37 o                         
  -9   1   6         29.73         31.50         4.52 o                         
  -8   1   6          3.46          2.77         3.20 o                         
  -7   1   6          9.50          4.30         3.35 o                         
  -6   1   6          7.57          6.90         3.20 o                         
  -5   1   6        788.99        812.67        20.95 o                         
  -4   1   6       3337.55       3251.13        66.50 o                         
  -3   1   6       3495.08       3502.24        71.05 o                         
  -2   1   6        346.59        357.89        12.04 o                         
  -1   1   6         16.73          2.82         4.09 o                         
   0   1   6        455.19        432.71        13.97 o                         
   1   1   6         54.16         61.07         8.65 o                         
   2   1   6         69.13         73.97         6.07 o                         
   3   1   6         42.90         34.63         5.00 o                         
   4   1   6          0.66          2.28         3.91 o                         
   5   1   6        519.37        516.31        19.98 o                         
   6   1   6          0.06          0.22         4.38 o                         
   7   1   6         10.46          9.21         6.31 o                         
   8   1   6          5.89          5.18         8.53 o                         
 -12   2   6          3.65          1.25         7.38 o                         
 -11   2   6        252.43        267.18        19.13 o                         
 -10   2   6        681.93        690.85        26.91 o                         
  -9   2   6          1.61         -0.76         3.26 o                         
  -8   2   6         38.72         40.16         4.77 o                         
  -7   2   6         11.39         11.32         3.50 o                         
  -6   2   6         41.47         40.93         4.47 o                         
  -5   2   6        188.26        183.35         8.18 o                         
  -4   2   6       2724.05       2689.71        55.97 o                         
  -3   2   6       8251.33       8229.12       158.40 o                         
  -2   2   6        347.30        347.58        11.82 o                         
  -1   2   6        177.30        167.70         7.99 o                         
   0   2   6        282.26        305.74        11.23 o                         
   1   2   6        859.83        903.93        23.58 o                         
   2   2   6         25.15         19.60         6.31 o                         
   3   2   6         18.79         21.12         4.59 o                         
   4   2   6         52.79         49.36         6.91 o                         
   5   2   6        115.36        103.50         7.94 o                         
   6   2   6         28.39         26.89         5.60 o                         
   7   2   6          0.62          1.48         7.10 o                         
   8   2   6         33.34         46.60        11.41 o                         
 -12   3   6          2.62         -0.10         6.80 o                         
 -11   3   6         77.34         68.78        10.48 o                         
 -10   3   6         72.60         83.06         8.31 o                         
  -9   3   6          0.41          2.25         3.40 o                         
  -8   3   6          0.12         -2.15         3.22 o                         
  -7   3   6        209.21        204.75         9.00 o                         
  -6   3   6        386.11        418.44        13.41 o                         
  -5   3   6        280.85        282.58        11.09 o                         
  -4   3   6        622.51        678.50        18.17 o                         
  -3   3   6       7219.65       7186.51       139.07 o                         
  -2   3   6         49.13         43.62         4.92 o                         
  -1   3   6         15.47         15.92         4.01 o                         
   0   3   6         15.53         14.76         4.09 o                         
   1   3   6        185.94        167.33         8.28 o                         
   2   3   6        148.31        147.90         8.17 o                         
   3   3   6         14.13         14.52         5.73 o                         
   4   3   6        103.89         99.18         7.45 o                         
   5   3   6        306.10        263.86        12.21 o                         
   6   3   6          0.06          3.71         4.52 o                         
   7   3   6          4.68         12.22         7.65 o                         
   8   3   6         78.12         92.42        12.05 o                         
 -11   4   6         23.11         12.72         7.01 o                         
 -10   4   6        118.48        102.18        10.34 o                         
  -9   4   6          0.78          4.23         5.20 o                         
  -8   4   6       1077.66       1141.70        28.61 o                         
  -7   4   6       1106.35       1167.04        28.42 o                         
  -6   4   6         14.29         17.97         3.70 o                         
  -5   4   6        676.57        697.12        18.76 o                         
  -4   4   6        306.91        294.16        14.50 o                         
  -3   4   6       2138.39       2048.02        44.00 o                         
  -2   4   6       1411.10       1444.47        32.98 o                         
  -1   4   6        208.57        223.80         9.27 o                         
   0   4   6        326.05        337.43        12.02 o                         
   1   4   6          0.64          4.72         3.61 o                         
   2   4   6         85.02         85.65         8.30 o                         
   3   4   6        452.50        425.84        16.48 o                         
   4   4   6          8.92          3.46         4.14 o                         
   5   4   6         20.57         12.35         6.02 o                         
   6   4   6         15.15         18.41         6.34 o                         
   7   4   6        127.26        152.81        12.50 o                         
   8   4   6          0.06          6.69         6.82 o                         
 -11   5   6         10.05         12.57         5.61 o                         
 -10   5   6        192.15        237.40        19.88 o                         
  -9   5   6         41.09         32.01         6.18 o                         
  -8   5   6        495.84        500.33        15.93 o                         
  -7   5   6         64.36         70.44         6.08 o                         
  -6   5   6        552.02        562.26        16.39 o                         
  -5   5   6         70.12         73.61         5.33 o                         
  -4   5   6        940.13        953.78        23.60 o                         
  -3   5   6       1393.56       1421.12        32.31 o                         
  -2   5   6        855.72        899.92        22.49 o                         
  -1   5   6        151.71        150.65         7.64 o                         
   0   5   6        240.27        225.89         9.29 o                         
   1   5   6          7.86         11.57         3.91 o                         
   2   5   6        105.66        114.50         7.86 o                         
   3   5   6        676.78        659.99        19.66 o                         
   4   5   6        879.08        806.60        23.14 o                         
   5   5   6        137.81        120.72         8.53 o                         
   6   5   6         44.96         39.60         7.45 o                         
   7   5   6          3.99          2.25         5.68 o                         
 -11   6   6         85.98         91.19        11.34 o                         
 -10   6   6          2.43          3.29         4.93 o                         
  -9   6   6         33.58         22.47         5.97 o                         
  -8   6   6          0.79         -2.84         2.84 o                         
  -7   6   6        552.47        582.36        17.16 o                         
  -6   6   6        540.10        516.83        16.68 o                         
  -5   6   6        682.36        647.40        17.82 o                         
  -4   6   6         15.56         11.00         3.45 o                         
  -3   6   6        495.14        487.92        19.23 o                         
  -2   6   6       3234.56       3206.94        65.65 o                         
  -1   6   6       1876.08       1878.83        41.35 o                         
   0   6   6        313.69        311.34        11.47 o                         
   1   6   6        281.27        258.68        10.45 o                         
   2   6   6          2.56         -0.26         3.45 o                         
   3   6   6       1087.41       1047.51        27.24 o                         
   4   6   6        154.37        161.34         9.19 o                         
   5   6   6         58.42         67.12         7.48 o                         
   6   6   6         10.31         19.69         8.84 o                         
   7   6   6        111.63        117.96        11.19 o                         
 -11   7   6         15.34         20.03         8.36 o                         
 -10   7   6         13.87         10.67         8.24 o                         
  -9   7   6          0.03          2.28         4.40 o                         
  -8   7   6          0.81          5.33         4.37 o                         
  -7   7   6         57.77         55.21         4.91 o                         
  -6   7   6         10.00         13.90         5.49 o                         
  -5   7   6         70.93         63.95        12.04 o                         
  -4   7   6         69.13         64.18         4.11 o                         
  -3   7   6        428.97        439.54        16.29 o                         
  -2   7   6        143.87        154.30         6.36 o                         
  -1   7   6         39.53         33.19         5.14 o                         
   0   7   6          0.18          6.10         3.59 o                         
   1   7   6        169.59        180.37        10.17 o                         
   2   7   6        625.49        577.92        17.62 o                         
   3   7   6        106.03        108.55         7.52 o                         
   4   7   6        910.12        870.74        32.73 o                         
   5   7   6         53.50         67.59         8.51 o                         
   6   7   6          0.88         -3.66         5.29 o                         
   7   7   6         44.36         38.80         8.10 o                         
 -11   8   6         30.15         16.47         8.53 o                         
 -10   8   6         39.25         43.96         9.54 o                         
  -9   8   6         11.83         17.05         6.10 o                         
  -8   8   6          0.05          3.24         5.35 o                         
  -7   8   6         96.47        110.05         6.68 o                         
  -6   8   6         57.09         65.16         6.78 o                         
  -5   8   6          4.36          9.78         3.26 o                         
  -4   8   6         57.20         54.65         3.73 o                         
  -3   8   6        670.05        759.93        23.84 o                         
  -2   8   6        229.99        256.72        10.28 o                         
  -1   8   6        546.52        546.11        15.82 o                         
   0   8   6        246.18        258.57        10.23 o                         
   1   8   6         20.88         12.67         3.73 o                         
   2   8   6       1142.04       1065.81        27.32 o                         
   3   8   6       1013.04        999.08        26.51 o                         
   4   8   6         13.15          9.50         4.50 o                         
   5   8   6          6.09          5.34         5.51 o                         
   6   8   6          1.13         -2.31         5.45 o                         
   7   8   6         37.89         46.10        11.25 o                         
 -11   9   6         92.19        108.00        13.71 o                         
 -10   9   6         25.53         51.74        10.58 o                         
  -9   9   6        195.14        166.26        15.34 o                         
  -8   9   6         48.41         38.17         9.69 o                         
  -7   9   6        106.37         95.34         8.92 o                         
  -6   9   6        447.69        460.71        14.38 o                         
  -5   9   6          7.41          8.52         2.95 o                         
  -4   9   6          0.01         12.76         4.77 o                         
  -3   9   6          1.79          0.21         4.16 o                         
  -2   9   6        108.57        135.06         5.30 o                         
  -1   9   6        758.09        778.28        20.48 o                         
   0   9   6        829.66        801.72        21.32 o                         
   1   9   6        354.70        352.35        12.61 o                         
   2   9   6       1493.99       1389.92        33.59 o                         
   3   9   6        155.02        161.14         8.84 o                         
   4   9   6          0.08         -3.48         3.91 o                         
   5   9   6         24.16         39.13         7.45 o                         
   6   9   6         25.66         38.69         7.87 o                         
   7   9   6          0.08          9.03         6.44 o                         
 -10  10   6          3.34         -0.40         7.44 o                         
  -9  10   6        186.42        195.25        21.46 o                         
  -8  10   6        370.79        391.47        24.03 o                         
  -7  10   6         46.91         40.10        10.12 o                         
  -6  10   6          0.00         -2.25         3.85 o                         
  -5  10   6        566.27        576.09        20.59 o                         
  -4  10   6        507.73        498.59        18.75 o                         
  -3  10   6          0.62         -1.75         5.70 o                         
  -2  10   6        333.55        328.62        14.56 o                         
  -1  10   6        103.35        105.59         5.19 o                         
   0  10   6        362.06        355.55        12.40 o                         
   1  10   6        307.48        290.30        13.09 o                         
   2  10   6       1238.53       1212.33        30.25 o                         
   3  10   6          8.99          4.06         4.09 o                         
   4  10   6         66.31         56.09        12.07 o                         
   5  10   6         34.66         52.46         8.63 o                         
   6  10   6        160.30        205.43        17.98 o                         
   7  10   6          7.29          2.24         7.30 o                         
 -10  11   6         33.08         16.30         8.69 o                         
  -9  11   6        386.74        366.31        34.42 o                         
  -8  11   6          5.28          8.65         7.01 o                         
  -7  11   6          6.50         -0.44        10.12 o                         
  -6  11   6         25.55         22.47         5.47 o                         
  -5  11   6       1847.36       1861.34        49.80 o                         
  -4  11   6       1077.72       1053.38        31.79 o                         
  -3  11   6        162.78        151.27         9.76 o                         
  -2  11   6         14.79          7.79         4.61 o                         
  -1  11   6         49.74         53.53         7.13 o                         
   0  11   6         41.16         39.72         4.70 o                         
   1  11   6         13.08         11.49         3.90 o                         
   2  11   6         67.13         63.76         7.13 o                         
   3  11   6         11.33          9.82         4.32 o                         
   4  11   6          4.85         -3.16         4.82 o                         
   5  11   6          0.06         -4.97         4.97 o                         
   6  11   6         77.30         82.33         9.86 o                         
 -10  12   6          5.99          2.19        15.39 o                         
  -9  12   6        295.07        303.39        22.00 o                         
  -8  12   6        106.82        123.36        26.32 o                         
  -7  12   6         22.89         10.42         8.29 o                         
  -6  12   6        204.23        203.86        35.23 o                         
  -5  12   6        683.85        664.65        33.09 o                         
  -4  12   6        419.59        402.25        17.04 o                         
  -3  12   6         18.51         19.19         7.12 o                         
  -2  12   6         79.17         72.24         7.77 o                         
  -1  12   6          1.58          6.58         9.38 o                         
   0  12   6        133.56        139.29         7.59 o                         
   1  12   6        222.52        230.07        10.15 o                         
   2  12   6        140.42        133.54         8.03 o                         
   3  12   6        152.46        144.54        12.16 o                         
   4  12   6        110.61        123.78        11.67 o                         
   5  12   6         30.78         38.19         7.32 o                         
   6  12   6        367.27        458.44        27.09 o                         
 -10  13   6         42.58         32.01        10.26 o                         
  -9  13   6        461.92        414.14        26.18 o                         
  -8  13   6         28.88         25.64         9.11 o                         
  -7  13   6          0.39          0.45         7.72 o                         
  -6  13   6         24.43         25.92         9.72 o                         
  -5  13   6       1480.87       1461.89        69.67 o                         
  -4  13   6        748.09        756.57        25.80 o                         
  -3  13   6          9.92         12.93         5.10 o                         
  -2  13   6         40.15         37.66         6.41 o                         
  -1  13   6         33.87         21.79         5.59 o                         
   0  13   6        274.36        241.77        12.98 o                         
   1  13   6         68.67         65.50         5.81 o                         
   2  13   6        493.50        459.05        15.63 o                         
   3  13   6          1.40          4.85         5.36 o                         
   4  13   6          0.01         -0.81         5.30 o                         
   5  13   6         47.88         40.81        10.04 o                         
   6  13   6         13.56         16.57         7.15 o                         
  -9  14   6         99.18        118.95        22.68 o                         
  -8  14   6        369.35        367.82        40.49 o                         
  -7  14   6          0.26         -6.42         6.42 o                         
  -6  14   6        113.56        117.90        13.74 o                         
  -5  14   6        363.91        343.85        22.80 o                         
  -4  14   6         79.47         69.22        10.98 o                         
  -3  14   6          3.56         -3.24         4.71 o                         
  -2  14   6        346.08        322.24        24.60 o                         
  -1  14   6         32.07         25.99         8.42 o                         
   0  14   6          3.97          1.06         5.03 o                         
   1  14   6         34.05         23.54         5.83 o                         
   2  14   6        177.58        158.86        10.82 o                         
   3  14   6         19.43         17.76         7.96 o                         
   4  14   6          3.78         24.63        17.26 o                         
   5  14   6         48.84         57.39        10.66 o                         
  -9  15   6         62.38         70.22        12.80 o                         
  -8  15   6         91.92         79.70        18.63 o                         
  -7  15   6         38.47         39.21        10.12 o                         
  -6  15   6          0.29         -5.75         5.75 o                         
  -5  15   6         50.68         40.68        10.01 o                         
  -4  15   6         85.89         76.95         8.32 o                         
  -3  15   6        469.97        459.02        21.23 o                         
  -2  15   6        644.24        623.23        23.35 o                         
  -1  15   6        413.22        372.13        19.18 o                         
   0  15   6        151.35        148.88        10.89 o                         
   1  15   6          1.80         10.84         5.51 o                         
   2  15   6        135.57        173.88        15.17 o                         
   3  15   6         30.90         14.94         9.72 o                         
   4  15   6         14.43         15.39        15.39 o                         
   5  15   6         16.28          5.28         8.29 o                         
  -8  16   6         27.50         28.46        23.49 o                         
  -7  16   6          0.01          0.54         7.59 o                         
  -6  16   6          2.86          8.57        11.34 o                         
  -5  16   6         11.70          5.50        13.77 o                         
  -4  16   6        131.09        118.16        10.20 o                         
  -3  16   6        384.35        408.49        18.46 o                         
  -2  16   6       1025.79       1055.78        33.82 o                         
  -1  16   6         19.03         36.66         6.82 o                         
   0  16   6         71.54         49.26         7.38 o                         
   1  16   6         32.60         20.10         6.16 o                         
   2  16   6         12.91         17.70         7.96 o                         
   3  16   6         84.89         82.98        11.99 o                         
   4  16   6        111.19        145.06        15.43 o                         
  -8  17   6         79.10         84.43        13.95 o                         
  -7  17   6         14.40          9.64        10.53 o                         
  -6  17   6          2.23          2.40         7.96 o                         
  -5  17   6          2.39          5.87        14.17 o                         
  -4  17   6        109.72        112.79        10.36 o                         
  -3  17   6        115.46        117.60        10.47 o                         
  -2  17   6        979.52        939.88        31.66 o                         
  -1  17   6        162.34        145.16        18.37 o                         
   0  17   6          0.26          1.40         5.59 o                         
   1  17   6         33.36         36.58         7.10 o                         
   2  17   6          3.07          4.92         7.38 o                         
   3  17   6          9.78         -1.12         7.38 o                         
   4  17   6         42.23         36.50        13.36 o                         
  -7  18   6        239.03        265.57        22.00 o                         
  -6  18   6         22.08         11.78         9.13 o                         
  -5  18   6         24.02         29.60         9.91 o                         
  -4  18   6         52.53         68.41        13.36 o                         
  -3  18   6         24.64         28.07         7.06 o                         
  -2  18   6        323.92        294.90        22.31 o                         
  -1  18   6        167.35        192.77        14.31 o                         
   0  18   6          3.81          3.52         5.93 o                         
   1  18   6         22.76         27.88         8.75 o                         
   2  18   6          7.91          5.31         8.50 o                         
   3  18   6        150.62        191.54        17.40 o                         
  -6  19   6         48.51         43.92        11.41 o                         
  -5  19   6         10.66         13.46         8.95 o                         
  -4  19   6          6.02          6.75        10.12 o                         
  -3  19   6          6.14          8.18         6.07 o                         
  -2  19   6         63.24         52.13         8.28 o                         
  -1  19   6         25.58         17.80         7.16 o                         
   0  19   6          3.68         10.15         6.55 o                         
   1  19   6         18.40         11.87         8.29 o                         
   2  19   6          5.58         15.39        12.55 o                         
  -5  20   6          3.64          0.52         8.75 o                         
  -4  20   6         22.29         18.74         9.72 o                         
  -3  20   6        235.71        279.44        21.33 o                         
  -2  20   6         41.05         47.50         8.85 o                         
  -1  20   6          5.52         -1.76         6.07 o                         
   0  20   6         16.21         23.92         9.11 o                         
   1  20   6          1.01         -0.46         7.96 o                         
  -4  21   6        154.36        141.65        36.45 o                         
  -3  21   6         89.32        133.39        15.68 o                         
  -2  21   6         22.92         18.25         8.11 o                         
  -1  21   6          9.03          4.70         7.14 o                         
   0  21   6          0.04         10.53        11.34 o                         
 -12   1   7          7.28         11.83         7.96 o                         
 -11   1   7        399.43        384.62        39.68 o                         
 -10   1   7        204.20        232.60        11.19 o                         
  -9   1   7          4.91          3.18         3.83 o                         
  -8   1   7         60.73         61.01         5.76 o                         
  -7   1   7          1.75          0.04         3.20 o                         
  -6   1   7         11.67         13.23         3.97 o                         
  -5   1   7         39.08         38.88         4.81 o                         
  -4   1   7        145.42        155.22        11.57 o                         
  -3   1   7         13.36         13.88         4.24 o                         
  -2   1   7         31.48         34.73         4.92 o                         
  -1   1   7          8.73          3.79         4.02 o                         
   0   1   7         56.04         69.78         6.70 o                         
   1   1   7         14.16         12.62         4.32 o                         
   2   1   7        191.63        194.66        10.29 o                         
   3   1   7        380.77        374.83        14.42 o                         
   4   1   7        206.49        199.89        10.84 o                         
   5   1   7          9.87          6.16         4.64 o                         
   6   1   7          7.78          5.07         5.32 o                         
   7   1   7          8.18          5.05         6.41 o                         
 -12   2   7          3.51          2.33        12.55 o                         
 -11   2   7          4.33         -0.18         6.42 o                         
 -10   2   7         95.65        103.22         9.29 o                         
  -9   2   7          3.35          3.11         3.73 o                         
  -8   2   7        331.68        346.68        13.02 o                         
  -7   2   7         18.74         35.34         6.31 o                         
  -6   2   7         30.34         30.79         5.73 o                         
  -5   2   7          4.53         -0.30         3.38 o                         
  -4   2   7        550.18        534.30        17.53 o                         
  -3   2   7       1037.77       1026.76        25.83 o                         
  -2   2   7        115.39        109.56         7.04 o                         
  -1   2   7         35.22         39.12         5.15 o                         
   0   2   7        169.63        180.35         9.59 o                         
   1   2   7        886.59        875.22        23.86 o                         
   2   2   7         90.63         95.77         7.42 o                         
   3   2   7         98.83         86.46         8.53 o                         
   4   2   7         97.00         78.78         7.37 o                         
   5   2   7         12.79         -2.23         4.50 o                         
   6   2   7        121.39        126.92         9.61 o                         
   7   2   7         10.85         24.15         8.75 o                         
 -11   3   7          8.25          5.41         5.37 o                         
 -10   3   7         29.51         32.50         6.41 o                         
  -9   3   7         30.72         29.95         4.84 o                         
  -8   3   7          5.88          7.45         3.81 o                         
  -7   3   7        103.48        104.38         8.30 o                         
  -6   3   7         38.05         42.13         4.73 o                         
  -5   3   7         97.07         87.93         6.18 o                         
  -4   3   7        373.36        379.35        13.03 o                         
  -3   3   7         35.18         35.95         4.95 o                         
  -2   3   7        333.99        327.86        12.20 o                         
  -1   3   7          8.57          7.71         3.84 o                         
   0   3   7         32.36         30.31         4.91 o                         
   1   3   7        209.71        189.56         9.57 o                         
   2   3   7         90.68         99.41         7.37 o                         
   3   3   7        269.92        297.73        12.73 o                         
   4   3   7        180.59        183.05        10.41 o                         
   5   3   7          0.02         -3.13         4.47 o                         
   6   3   7          0.04          1.57         5.54 o                         
   7   3   7          6.85          0.54         7.13 o                         
 -11   4   7         95.86        115.75        20.06 o                         
 -10   4   7         57.85         57.49         7.77 o                         
  -9   4   7         17.19         20.88         6.55 o                         
  -8   4   7          9.46          4.98         3.63 o                         
  -7   4   7          7.97          7.25         3.96 o                         
  -6   4   7         81.84         79.55         7.60 o                         
  -5   4   7         19.05         15.60         3.94 o                         
  -4   4   7        138.15        135.87         7.64 o                         
  -3   4   7         48.05         43.58         5.02 o                         
  -2   4   7          5.59          7.80         3.93 o                         
  -1   4   7         20.97         17.56         4.28 o                         
   0   4   7        191.15        192.39         9.36 o                         
   1   4   7         23.26         15.09         4.18 o                         
   2   4   7         14.44          7.61         4.32 o                         
   3   4   7          2.30          3.33         6.20 o                         
   4   4   7        174.43        150.64         9.48 o                         
   5   4   7         10.63         16.21         5.26 o                         
   6   4   7          3.83          0.56         7.39 o                         
   7   4   7        100.26        145.00        12.99 o                         
 -11   5   7         27.44         24.13         6.25 o                         
 -10   5   7          8.34         14.40         5.68 o                         
  -9   5   7         14.45         10.60         6.47 o                         
  -8   5   7         79.68         77.02         6.10 o                         
  -7   5   7        301.32        295.06        13.33 o                         
  -6   5   7         21.56         20.32         5.61 o                         
  -5   5   7          0.30         -3.62         3.62 o                         
  -4   5   7        725.36        684.59        19.04 o                         
  -3   5   7         47.72         53.61         5.26 o                         
  -2   5   7         63.69         59.15         5.84 o                         
  -1   5   7       1358.49       1305.08        31.53 o                         
   0   5   7        157.40        176.95         8.93 o                         
   1   5   7        165.94        174.46         9.18 o                         
   2   5   7        265.77        258.78        11.57 o                         
   3   5   7        690.18        695.54        21.37 o                         
   4   5   7        112.02        112.82         8.25 o                         
   5   5   7          4.52          9.21         5.38 o                         
   6   5   7         14.19         12.48         6.55 o                         
   7   5   7         10.32          4.44         6.63 o                         
 -11   6   7          8.75         12.33         7.59 o                         
 -10   6   7        106.63        111.63         8.51 o                         
  -9   6   7          2.35          2.61         4.61 o                         
  -8   6   7        187.56        197.44        11.74 o                         
  -7   6   7         88.67         82.79         6.18 o                         
  -6   6   7        178.51        174.97         8.50 o                         
  -5   6   7         84.73         90.49         6.43 o                         
  -4   6   7          0.00         -1.12         3.35 o                         
  -3   6   7        171.10        169.90         8.30 o                         
  -2   6   7        109.57        112.94         6.98 o                         
  -1   6   7         88.68         85.20         7.60 o                         
   0   6   7         24.03         16.60         4.52 o                         
   1   6   7         25.28         24.87         4.79 o                         
   2   6   7         15.41         13.28         4.59 o                         
   3   6   7          0.02         -3.87         3.87 o                         
   4   6   7        506.64        487.64        22.80 o                         
   5   6   7          0.28         -5.21         5.21 o                         
   6   6   7          7.74          5.73         6.25 o                         
   7   6   7        132.56        193.54        14.70 o                         
 -11   7   7         18.71         16.92         7.48 o                         
 -10   7   7        122.96         99.54        12.22 o                         
  -9   7   7         42.86         66.68        11.14 o                         
  -8   7   7         26.92         27.84         6.56 o                         
  -7   7   7        217.44        246.44        11.52 o                         
  -6   7   7         87.06         98.01         6.42 o                         
  -5   7   7          9.46          5.53         3.59 o                         
  -4   7   7         20.78         18.62         4.56 o                         
  -3   7   7          3.54          4.47         3.39 o                         
  -2   7   7          0.27          2.56         4.68 o                         
  -1   7   7        107.99         93.46         6.33 o                         
   0   7   7          6.49          7.34         3.97 o                         
   1   7   7        451.05        440.63        15.90 o                         
   2   7   7        426.44        442.57        15.70 o                         
   3   7   7        526.20        498.23        17.17 o                         
   4   7   7        115.80        126.75         8.74 o                         
   5   7   7         13.47          9.68         6.02 o                         
   6   7   7          0.59          4.05         6.16 o                         
 -11   8   7         20.13         31.82         9.69 o                         
 -10   8   7         24.09         10.53         7.96 o                         
  -9   8   7         43.63         46.69        10.53 o                         
  -8   8   7         93.29         93.61         8.41 o                         
  -7   8   7         73.19         84.58         6.14 o                         
  -6   8   7        319.00        316.57        11.80 o                         
  -5   8   7        241.01        219.97         9.41 o                         
  -4   8   7        165.88        167.00         8.09 o                         
  -3   8   7         99.96        103.74         9.82 o                         
  -2   8   7         70.94         57.60         5.36 o                         
  -1   8   7          9.24          2.65         4.73 o                         
   0   8   7        327.33        329.06        15.85 o                         
   1   8   7        284.09        264.90        11.43 o                         
   2   8   7        222.39        216.96        10.62 o                         
   3   8   7       1184.92       1308.50        33.61 o                         
   4   8   7        291.28        306.29        13.49 o                         
   5   8   7         85.10         69.77         9.14 o                         
   6   8   7        148.20        177.08        13.83 o                         
 -11   9   7         85.87         91.88        13.23 o                         
 -10   9   7         24.31         26.55         9.11 o                         
  -9   9   7         66.45         58.75        14.98 o                         
  -8   9   7          5.87          9.43         7.96 o                         
  -7   9   7         55.65         59.84         6.79 o                         
  -6   9   7          6.86          1.60         3.38 o                         
  -5   9   7          6.35          1.12         4.33 o                         
  -4   9   7        728.11        735.00        19.88 o                         
  -3   9   7          5.12         -0.13         3.51 o                         
  -2   9   7          0.23          0.90         3.26 o                         
  -1   9   7          4.91          9.48         3.79 o                         
   0   9   7         37.04         33.66         4.95 o                         
   1   9   7        362.82        381.30        13.82 o                         
   2   9   7          8.67          5.05         4.29 o                         
   3   9   7         31.10         35.33         5.69 o                         
   4   9   7          7.40          8.17         6.04 o                         
   5   9   7          1.66         -2.08         5.57 o                         
   6   9   7         16.20         14.03         7.13 o                         
 -10  10   7          0.32         -5.67        10.53 o                         
  -9  10   7          0.35         11.23         8.29 o                         
  -8  10   7         14.56         13.77         8.59 o                         
  -7  10   7         31.44         36.37         9.44 o                         
  -6  10   7          2.06          4.14         4.51 o                         
  -5  10   7         22.83         21.71         8.36 o                         
  -4  10   7         15.57         10.32         5.49 o                         
  -3  10   7          3.05          2.61         4.73 o                         
  -2  10   7         32.79         33.97         5.61 o                         
  -1  10   7         79.68         87.37         6.38 o                         
   0  10   7         15.94         11.51         3.80 o                         
   1  10   7         54.51         56.58         8.07 o                         
   2  10   7         24.30         22.66         4.91 o                         
   3  10   7         11.27          9.64         4.62 o                         
   4  10   7         82.66         60.27         8.42 o                         
   5  10   7         11.58         10.48         6.07 o                         
   6  10   7          0.16         10.89         6.78 o                         
 -10  11   7         73.01         57.51        11.86 o                         
  -9  11   7          0.24         -2.11         7.01 o                         
  -8  11   7         73.34         94.28        14.58 o                         
  -7  11   7         20.92         19.75         8.86 o                         
  -6  11   7         38.87         55.20        13.14 o                         
  -5  11   7          0.05          1.54         5.00 o                         
  -4  11   7         22.99         22.43         6.07 o                         
  -3  11   7         69.44         71.06         8.64 o                         
  -2  11   7          7.95         -0.05         4.97 o                         
  -1  11   7        225.06        248.57        21.74 o                         
   0  11   7         29.97         36.13         6.20 o                         
   1  11   7          0.13         -0.99         3.77 o                         
   2  11   7        232.42        242.44        11.20 o                         
   3  11   7          0.34          1.15         4.10 o                         
   4  11   7        157.88        150.37        11.77 o                         
   5  11   7        166.75        168.68        13.26 o                         
   6  11   7         74.17        102.34        11.20 o                         
 -10  12   7         37.00         26.36         9.91 o                         
  -9  12   7         10.08         10.37         8.75 o                         
  -8  12   7         22.33         16.20         9.16 o                         
  -7  12   7          4.18          3.60        12.15 o                         
  -6  12   7         56.61         58.63         7.37 o                         
  -5  12   7         32.74         25.45         6.07 o                         
  -4  12   7        358.50        362.94        16.77 o                         
  -3  12   7        173.74        173.28        12.21 o                         
  -2  12   7        485.43        501.56        24.68 o                         
  -1  12   7         51.65         62.11         7.77 o                         
   0  12   7        145.94        134.92        10.25 o                         
   1  12   7         88.58         97.35         7.25 o                         
   2  12   7          2.81         -0.64         4.24 o                         
   3  12   7         40.31         39.51         7.13 o                         
   4  12   7          0.24          1.64         5.78 o                         
   5  12   7         75.30         85.56        10.27 o                         
  -9  13   7         89.51         85.31        13.43 o                         
  -8  13   7        167.65        200.82        19.18 o                         
  -7  13   7         18.90         22.01        11.74 o                         
  -6  13   7         49.18         44.70        10.58 o                         
  -5  13   7         25.63         28.06         8.28 o                         
  -4  13   7         65.74         82.46        10.27 o                         
  -3  13   7          4.95          4.88         5.48 o                         
  -2  13   7          7.05          2.43         4.80 o                         
  -1  13   7          0.10         -2.87         4.97 o                         
   0  13   7        174.04        183.80        12.00 o                         
   1  13   7        202.04        184.56        12.81 o                         
   2  13   7         36.01         48.37         7.30 o                         
   3  13   7        197.27        204.90        13.20 o                         
   4  13   7          8.21          6.78         6.18 o                         
   5  13   7         70.92         75.14         9.99 o                         
  -9  14   7         79.56         83.26        25.51 o                         
  -8  14   7         35.43         35.73        10.12 o                         
  -7  14   7         26.13          9.80        14.58 o                         
  -6  14   7          2.97         -6.07         7.44 o                         
  -5  14   7         50.14         59.82         7.95 o                         
  -4  14   7         86.72         81.55         8.64 o                         
  -3  14   7        138.88        131.44        10.67 o                         
  -2  14   7         85.79         84.92         9.96 o                         
  -1  14   7        140.06        162.41        15.76 o                         
   0  14   7        158.17        151.60        10.99 o                         
   1  14   7         39.69         42.06         7.03 o                         
   2  14   7        200.41        226.37        21.48 o                         
   3  14   7         44.25         54.14        10.84 o                         
   4  14   7          2.22         -7.03         7.14 o                         
  -9  15   7          5.36         -5.02        18.63 o                         
  -8  15   7         22.44         32.59        10.58 o                         
  -7  15   7         48.63         52.53        11.99 o                         
  -6  15   7         66.44         73.11        13.36 o                         
  -5  15   7         28.33         21.40         9.44 o                         
  -4  15   7         58.60         66.19         9.11 o                         
  -3  15   7        482.80        446.69        19.83 o                         
  -2  15   7          1.97         -9.21         9.21 o                         
  -1  15   7        450.70        433.19        21.74 o                         
   0  15   7         11.50         -0.24         5.37 o                         
   1  15   7         14.84         11.25         6.02 o                         
   2  15   7          0.21         -4.05         6.59 o                         
   3  15   7        119.62        156.43        22.68 o                         
   4  15   7          4.44         15.07         9.44 o                         
  -8  16   7         72.08         94.43        19.03 o                         
  -7  16   7         10.91          5.72         9.72 o                         
  -6  16   7         52.64         57.89        12.30 o                         
  -5  16   7         83.06        133.22        30.78 o                         
  -4  16   7         24.79         16.53         6.50 o                         
  -3  16   7         59.28         65.18         9.06 o                         
  -2  16   7         37.80         45.34         7.78 o                         
  -1  16   7        114.51        116.92        10.51 o                         
   0  16   7         64.91         49.84         7.67 o                         
   1  16   7         51.62         44.76        14.37 o                         
   2  16   7         11.07         -8.50         8.50 o                         
   3  16   7         55.24         59.53        16.20 o                         
  -7  17   7          5.38         -4.78         9.31 o                         
  -6  17   7         17.60          5.65         8.98 o                         
  -5  17   7          1.05          3.00         8.86 o                         
  -4  17   7          7.62          2.53         5.79 o                         
  -3  17   7          0.33          8.69        11.40 o                         
  -2  17   7         64.85         55.85         8.79 o                         
  -1  17   7         85.99         86.89        15.14 o                         
   0  17   7          1.35          0.96         6.65 o                         
   1  17   7         61.44         58.15        11.28 o                         
   2  17   7        103.22        137.45        18.63 o                         
   3  17   7         45.80         49.76        18.22 o                         
  -7  18   7         22.00         26.28        10.70 o                         
  -6  18   7          6.11         14.36         9.33 o                         
  -5  18   7        114.24        113.27        23.49 o                         
  -4  18   7         11.03          1.46         8.54 o                         
  -3  18   7         27.94         30.85         7.77 o                         
  -2  18   7         30.53         34.15        10.15 o                         
  -1  18   7        119.01        123.05        11.46 o                         
   0  18   7         19.92         19.98         6.98 o                         
   1  18   7         63.73         65.93        11.86 o                         
   2  18   7          4.14          3.49         7.94 o                         
  -6  19   7          3.62          6.88        12.55 o                         
  -5  19   7         78.89         96.62        14.20 o                         
  -4  19   7         19.14         13.95        10.01 o                         
  -3  19   7         38.67         40.01         8.56 o                         
  -2  19   7          6.42          5.44         6.48 o                         
  -1  19   7         24.52         16.63         6.97 o                         
   0  19   7         66.95         72.46        11.99 o                         
   1  19   7          0.01         -1.17         7.94 o                         
  -4  20   7          1.94          3.80         8.83 o                         
  -3  20   7         40.47         37.19        11.07 o                         
  -2  20   7          2.81         -4.92         6.28 o                         
  -1  20   7          4.24         -5.10         6.16 o                         
   0  20   7         13.01          3.52        10.12 o                         
 -11   0   8        575.39        609.85        43.73 o                         
 -10   0   8          2.48         -4.84         4.84 o                         
  -9   0   8         33.78         38.37        12.96 o                         
  -8   0   8        719.85        669.04        29.19 o                         
  -7   0   8          5.98         -3.57         5.67 o                         
  -6   0   8         52.76         59.99         8.29 o                         
  -5   0   8         16.64         18.38         6.57 o                         
  -4   0   8        190.23        182.00        13.13 o                         
  -3   0   8       1095.36       1041.61        38.37 o                         
  -2   0   8        150.72        195.77        18.22 o                         
  -1   0   8         52.06         54.62         8.50 o                         
   0   0   8        103.08        105.32        11.34 o                         
   1   0   8        881.33        877.03        61.15 o                         
   2   0   8        167.64        175.09        14.28 o                         
   3   0   8        928.82        941.71        38.58 o                         
   4   0   8         39.70         29.16         8.53 o                         
   5   0   8         11.14         13.44         8.91 o                         
   6   0   8         34.22         49.51        10.58 o                         
 -11   1   8        166.74        169.14        15.74 o                         
 -10   1   8          1.05          1.11         4.14 o                         
  -9   1   8          8.00          9.42         5.14 o                         
  -8   1   8          1.12         -1.26         3.61 o                         
  -7   1   8         10.14         11.87         4.20 o                         
  -6   1   8        117.96        108.61        10.14 o                         
  -5   1   8          9.44         16.18         5.26 o                         
  -4   1   8          1.83          4.82         3.91 o                         
  -3   1   8         16.25         14.02         5.89 o                         
  -2   1   8          9.64         15.60         4.64 o                         
  -1   1   8        286.30        278.07        11.92 o                         
   0   1   8         52.14         51.78         6.07 o                         
   1   1   8         51.50         44.57         5.86 o                         
   2   1   8          9.41         21.17         5.15 o                         
   3   1   8         51.28         55.24         6.87 o                         
   4   1   8          1.91          1.92         4.83 o                         
   5   1   8          7.29          4.95         5.00 o                         
   6   1   8          3.83          6.28         5.46 o                         
 -11   2   8        203.70        219.59        14.28 o                         
 -10   2   8          0.70          1.23         4.77 o                         
  -9   2   8         57.41         63.50         6.23 o                         
  -8   2   8          2.95          0.78         3.86 o                         
  -7   2   8         70.80         76.25         6.55 o                         
  -6   2   8         53.23         47.49         6.66 o                         
  -5   2   8         14.29         12.22         4.28 o                         
  -4   2   8          3.98          7.64         4.02 o                         
  -3   2   8        281.43        274.79        11.54 o                         
  -2   2   8        125.53        129.67         8.10 o                         
  -1   2   8          0.00          0.94         4.05 o                         
   0   2   8         25.38         31.19         5.24 o                         
   1   2   8         71.69         71.70         6.76 o                         
   2   2   8        100.89         91.56         7.68 o                         
   3   2   8         98.17         79.33        10.40 o                         
   4   2   8          2.53         -0.63         4.50 o                         
   5   2   8          0.72          4.02         5.08 o                         
   6   2   8          0.40          5.34         6.16 o                         
 -11   3   8        335.87        371.84        18.79 o                         
 -10   3   8          7.08          9.26         5.45 o                         
  -9   3   8        188.92        187.08         9.97 o                         
  -8   3   8         20.55         16.36         6.78 o                         
  -7   3   8         74.55         82.60         6.64 o                         
  -6   3   8         68.19         73.61         6.33 o                         
  -5   3   8        489.70        464.46        15.42 o                         
  -4   3   8         16.42         13.34         4.43 o                         
  -3   3   8         24.85         30.63         5.05 o                         
  -2   3   8         51.00         52.73         6.20 o                         
  -1   3   8        230.39        237.73        12.61 o                         
   0   3   8          9.55         20.46         5.84 o                         
   1   3   8          3.33         -0.44         4.68 o                         
   2   3   8         48.34         63.56         6.76 o                         
   3   3   8        169.01        185.82        15.43 o                         
   4   3   8         23.93         35.78         6.23 o                         
   5   3   8         62.18         72.33         7.72 o                         
   6   3   8         12.68          5.22         9.06 o                         
 -11   4   8          0.54          9.00         6.18 o                         
 -10   4   8         18.57         16.46         5.91 o                         
  -9   4   8          2.52          2.75         3.70 o                         
  -8   4   8        122.01        130.63        11.22 o                         
  -7   4   8        177.11        160.78         9.00 o                         
  -6   4   8         60.35         59.83         7.01 o                         
  -5   4   8        540.01        549.40        17.32 o                         
  -4   4   8         92.03         89.50         6.83 o                         
  -3   4   8        199.85        198.97         9.72 o                         
  -2   4   8         43.79         39.25         7.01 o                         
  -1   4   8        472.85        473.39        17.89 o                         
   0   4   8         45.71         52.78        10.52 o                         
   1   4   8        101.88         91.01         7.38 o                         
   2   4   8         62.26         61.64         7.36 o                         
   3   4   8         37.99         35.31         5.82 o                         
   4   4   8         73.10         78.58         7.76 o                         
   5   4   8         37.98         42.76         6.83 o                         
   6   4   8          4.74          5.20         6.78 o                         
 -11   5   8          3.25         -2.20         5.03 o                         
 -10   5   8         28.75         22.48         6.38 o                         
  -9   5   8        132.44        136.31        10.36 o                         
  -8   5   8          8.43          7.86         6.20 o                         
  -7   5   8        109.58        101.36         7.60 o                         
  -6   5   8         22.67         23.55         4.79 o                         
  -5   5   8          1.03         -2.18         3.42 o                         
  -4   5   8         23.16         22.54         5.26 o                         
  -3   5   8         68.92         73.04         6.40 o                         
  -2   5   8          0.23         -3.61         3.61 o                         
  -1   5   8         31.73         32.54         5.20 o                         
   0   5   8          4.53          3.83         4.02 o                         
   1   5   8        312.75        303.91        17.94 o                         
   2   5   8         17.31         16.59         5.15 o                         
   3   5   8         40.21         47.99         6.35 o                         
   4   5   8        113.32        112.79         8.55 o                         
   5   5   8          2.23         -1.43         4.85 o                         
   6   5   8          7.36          5.73         7.05 o                         
 -11   6   8          7.24          5.17         7.18 o                         
 -10   6   8          3.64          9.41         5.47 o                         
  -9   6   8          4.23          3.22         4.73 o                         
  -8   6   8         39.55         35.83         5.38 o                         
  -7   6   8        107.22         95.51         6.95 o                         
  -6   6   8        107.92        100.04         7.01 o                         
  -5   6   8          2.78          1.16         3.59 o                         
  -4   6   8        142.20        122.82         7.73 o                         
  -3   6   8         46.09         49.10         9.35 o                         
  -2   6   8         70.88         64.37         9.47 o                         
  -1   6   8         14.01         14.12         4.56 o                         
   0   6   8         41.53         41.06         5.67 o                         
   1   6   8        365.70        359.07        14.17 o                         
   2   6   8        130.82        119.43        11.81 o                         
   3   6   8          0.30         -2.25         4.34 o                         
   4   6   8         81.94         82.93         7.82 o                         
   5   6   8         29.31         34.22         8.07 o                         
   6   6   8          7.94         16.83         7.63 o                         
 -11   7   8          9.29         11.07         7.59 o                         
 -10   7   8          0.80         12.62         9.72 o                         
  -9   7   8          2.93         -7.29         7.29 o                         
  -8   7   8          6.88         11.09         4.29 o                         
  -7   7   8          7.61         11.91         4.68 o                         
  -6   7   8          7.63          8.88         3.89 o                         
  -5   7   8         15.02         11.86         4.68 o                         
  -4   7   8          2.64          6.12         4.06 o                         
  -3   7   8         16.93          8.04         4.06 o                         
  -2   7   8        101.55         98.17         8.07 o                         
  -1   7   8        140.97        156.21         8.67 o                         
   0   7   8         42.14         48.01         5.81 o                         
   1   7   8        236.70        252.93        11.92 o                         
   2   7   8         14.11         17.02         5.13 o                         
   3   7   8         13.88         19.58         5.32 o                         
   4   7   8          1.44          2.51         4.81 o                         
   5   7   8          0.68         -2.17         5.68 o                         
   6   7   8          4.50          0.84         6.69 o                         
 -11   8   8          4.08         16.88         8.75 o                         
 -10   8   8         47.08         38.47        10.31 o                         
  -9   8   8          0.14         -1.21         7.44 o                         
  -8   8   8         11.42          8.91         7.44 o                         
  -7   8   8         47.27         50.23         7.07 o                         
  -6   8   8         50.01         57.18         6.90 o                         
  -5   8   8         64.64         71.48         5.97 o                         
  -4   8   8         49.40         50.16         5.49 o                         
  -3   8   8        142.61        142.97         7.98 o                         
  -2   8   8         57.22         62.40         5.82 o                         
  -1   8   8         99.15        102.42         9.59 o                         
   0   8   8         74.30         72.47         8.07 o                         
   1   8   8        117.55        127.38         8.74 o                         
   2   8   8        182.03        183.35        10.32 o                         
   3   8   8          2.87          7.66         4.85 o                         
   4   8   8         47.59         50.38         8.36 o                         
   5   8   8          5.80         -7.65         7.65 o                         
 -10   9   8         13.82         17.35         9.44 o                         
  -9   9   8         20.16         22.60         9.11 o                         
  -8   9   8          7.88          7.69         7.44 o                         
  -7   9   8          8.03         10.70         5.37 o                         
  -6   9   8         17.37         12.12         5.48 o                         
  -5   9   8        271.64        269.11        15.51 o                         
  -4   9   8         17.06          9.29         3.84 o                         
  -3   9   8          0.00          1.51         3.55 o                         
  -2   9   8         62.76         56.12         5.72 o                         
  -1   9   8          0.01          1.51         6.08 o                         
   0   9   8         34.22         36.70         5.40 o                         
   1   9   8        171.61        156.09         9.40 o                         
   2   9   8         31.19         36.06         5.95 o                         
   3   9   8         30.24         32.62         5.97 o                         
   4   9   8         40.68         42.10         9.74 o                         
   5   9   8          0.13         -6.12         8.67 o                         
 -10  10   8          1.19          0.25         6.31 o                         
  -9  10   8          0.01          0.51         8.10 o                         
  -8  10   8         29.14         16.07         8.86 o                         
  -7  10   8          9.31          9.47         8.53 o                         
  -6  10   8         31.18         48.13         7.25 o                         
  -5  10   8        384.82        352.90        18.18 o                         
  -4  10   8         23.44         17.24         9.30 o                         
  -3  10   8         11.83          3.77         5.21 o                         
  -2  10   8          0.15          1.09         3.55 o                         
  -1  10   8         38.10         41.81         5.84 o                         
   0  10   8         11.87         11.91         4.44 o                         
   1  10   8         67.03         64.30         6.59 o                         
   2  10   8          0.65         -4.02         4.02 o                         
   3  10   8        299.11        305.30        13.80 o                         
   4  10   8         22.17         24.30         6.82 o                         
   5  10   8          0.39         -3.46         6.07 o                         
 -10  11   8        209.12        214.22        19.37 o                         
  -9  11   8         10.88         14.09        16.60 o                         
  -8  11   8         58.44         56.69        11.73 o                         
  -7  11   8         49.39         37.29        14.58 o                         
  -6  11   8        247.20        250.70        14.16 o                         
  -5  11   8        167.88        164.41        11.55 o                         
  -4  11   8        118.46        130.42        10.46 o                         
  -3  11   8          0.30          4.12         5.30 o                         
  -2  11   8         26.77         28.39         6.82 o                         
  -1  11   8         14.57         20.64         6.46 o                         
   0  11   8          6.86          1.65         4.17 o                         
   1  11   8         48.34         53.05         6.20 o                         
   2  11   8          0.00          1.21         4.33 o                         
   3  11   8         17.56         20.15         6.82 o                         
   4  11   8         26.39         22.85         7.11 o                         
   5  11   8          5.93          7.50         7.40 o                         
 -10  12   8         72.14         86.57        13.81 o                         
  -9  12   8         31.94         44.61        13.36 o                         
  -8  12   8         99.79         96.01        14.02 o                         
  -7  12   8          0.12         -0.26         9.31 o                         
  -6  12   8         15.82         18.80         6.01 o                         
  -5  12   8         59.03         72.40        13.86 o                         
  -4  12   8          7.31          5.63         5.45 o                         
  -3  12   8         47.74         44.10         7.46 o                         
  -2  12   8        292.19        273.98        15.05 o                         
  -1  12   8        406.70        386.50        18.28 o                         
   0  12   8          2.16          3.05         5.30 o                         
   1  12   8          1.76          9.02         5.98 o                         
   2  12   8         29.69         32.91         7.21 o                         
   3  12   8          2.16          2.22         5.67 o                         
   4  12   8         28.74         29.61         7.84 o                         
  -9  13   8          3.75         10.67         7.73 o                         
  -8  13   8          1.00         -3.88        10.12 o                         
  -7  13   8         28.49         38.84        10.93 o                         
  -6  13   8        335.67        347.02        33.61 o                         
  -5  13   8          6.16          8.78         6.02 o                         
  -4  13   8         89.07         89.72         9.20 o                         
  -3  13   8        170.74        191.93        12.62 o                         
  -2  13   8          0.50          5.99         5.78 o                         
  -1  13   8        150.63        139.85        11.20 o                         
   0  13   8         11.46          5.76         5.78 o                         
   1  13   8          5.15          2.31         8.56 o                         
   2  13   8          0.62         -2.21         5.19 o                         
   3  13   8         37.64         38.92        10.58 o                         
   4  13   8          1.26          2.00         8.36 o                         
  -9  14   8         45.35         95.26        23.08 o                         
  -8  14   8         27.57         27.78        17.01 o                         
  -7  14   8          8.03         -2.95         7.96 o                         
  -6  14   8         71.07         45.90        11.16 o                         
  -5  14   8          0.90         -6.19         6.19 o                         
  -4  14   8         63.98         73.97        10.56 o                         
  -3  14   8        188.23        176.92        12.70 o                         
  -2  14   8         51.66         40.56         7.73 o                         
  -1  14   8         80.91         78.96        10.98 o                         
   0  14   8          1.05          1.68         5.51 o                         
   1  14   8         37.40         29.44         7.29 o                         
   2  14   8          5.35          0.90         7.59 o                         
   3  14   8         24.92         33.31        11.34 o                         
   4  14   8          1.24          4.64         8.29 o                         
  -8  15   8          9.61         16.55        10.58 o                         
  -7  15   8          0.92          8.83         9.11 o                         
  -6  15   8         12.31         -1.84         8.17 o                         
  -5  15   8          2.83          2.81         6.16 o                         
  -4  15   8          7.66          5.80         6.18 o                         
  -3  15   8          0.09         -5.26         5.26 o                         
  -2  15   8          2.11         -5.44         5.44 o                         
  -1  15   8          2.81          7.09         6.04 o                         
   0  15   8         76.82         74.17        12.52 o                         
   1  15   8          4.09         -0.60         5.68 o                         
   2  15   8         25.45         39.09        10.26 o                         
   3  15   8         13.21          6.07         9.31 o                         
  -8  16   8        111.05         90.99        14.98 o                         
  -7  16   8         49.15         38.38        11.73 o                         
  -6  16   8          6.31         11.98        11.74 o                         
  -5  16   8          4.33          1.78         9.72 o                         
  -4  16   8         57.53         42.73         8.09 o                         
  -3  16   8          3.12          8.77         6.44 o                         
  -2  16   8         23.19         25.43         7.25 o                         
  -1  16   8          2.45         -4.66         5.93 o                         
   0  16   8        144.66        167.01        12.70 o                         
   1  16   8         57.10         59.84        11.48 o                         
   2  16   8          0.94         -6.57         7.59 o                         
  -7  17   8          3.63          6.63         7.35 o                         
  -6  17   8         32.76         16.11        10.12 o                         
  -5  17   8          7.96         13.77        10.31 o                         
  -4  17   8          2.30          5.61         7.46 o                         
  -3  17   8        138.59        154.28        12.58 o                         
  -2  17   8         51.90         60.98        12.92 o                         
  -1  17   8        163.49        175.65        14.29 o                         
   0  17   8         60.59         55.51         8.67 o                         
   1  17   8          6.77          6.26         8.36 o                         
   2  17   8          3.75         13.72        11.74 o                         
  -6  18   8         25.00         11.21        11.07 o                         
  -5  18   8          1.92         -4.86         8.75 o                         
  -4  18   8          2.11         13.14         9.91 o                         
  -3  18   8        123.45        131.05        14.47 o                         
  -2  18   8          2.17          7.22         6.73 o                         
  -1  18   8          6.21          9.83         6.65 o                         
   0  18   8          3.98         -5.35         5.83 o                         
   1  18   8          0.98         -4.34         7.96 o                         
  -5  19   8         14.14          3.04        10.26 o                         
  -4  19   8         73.50         87.69        15.10 o                         
  -3  19   8         71.32         74.74        10.51 o                         
  -2  19   8         16.42         14.17        10.78 o                         
  -1  19   8          6.16          4.93         6.97 o                         
   0  19   8          1.02          9.12         8.54 o                         
 -11   1   9        125.54        136.43        11.51 o                         
 -10   1   9          0.27         -3.89         4.34 o                         
  -9   1   9          0.47          2.40         4.02 o                         
  -8   1   9         43.72         49.57         6.02 o                         
  -7   1   9        168.65        158.74         9.18 o                         
  -6   1   9        170.34        161.06         9.21 o                         
  -5   1   9        126.69        129.61        13.09 o                         
  -4   1   9         89.14         95.00         7.57 o                         
  -3   1   9        240.79        221.73        13.56 o                         
  -2   1   9        433.14        432.89        19.40 o                         
  -1   1   9       1836.98       1790.00        42.92 o                         
   0   1   9         23.55         24.03         5.31 o                         
   1   1   9         11.16         17.55         5.24 o                         
   2   1   9         11.12          9.90         5.05 o                         
   3   1   9        174.48        159.83        10.67 o                         
   4   1   9         51.09         50.39         7.31 o                         
   5   1   9         11.03         10.13         5.90 o                         
 -11   2   9         15.51         13.60         6.31 o                         
 -10   2   9         26.73         16.96         5.26 o                         
  -9   2   9         27.67         30.30         6.68 o                         
  -8   2   9         98.19        108.83         8.02 o                         
  -7   2   9         67.38         54.20         6.35 o                         
  -6   2   9        594.07        574.67        18.67 o                         
  -5   2   9       2592.08       2504.44        55.77 o                         
  -4   2   9         94.01         95.18         8.88 o                         
  -3   2   9        601.47        550.08        18.29 o                         
  -2   2   9         19.41         19.42         5.00 o                         
  -1   2   9          0.00         -1.31         4.24 o                         
   0   2   9          0.55         -4.09         4.09 o                         
   1   2   9        201.86        192.55        10.92 o                         
   2   2   9          4.64          1.46         4.64 o                         
   3   2   9        706.60        737.72        26.30 o                         
   4   2   9         12.94         12.15         5.84 o                         
   5   2   9         14.06         10.19         5.92 o                         
 -11   3   9          4.33          0.21         5.36 o                         
 -10   3   9          7.47          4.74         5.57 o                         
  -9   3   9         27.59         18.77         5.08 o                         
  -8   3   9        213.81        201.33        10.64 o                         
  -7   3   9        264.44        288.14        22.21 o                         
  -6   3   9        708.88        690.73        21.01 o                         
  -5   3   9       4198.40       4131.49        86.02 o                         
  -4   3   9        129.79        132.13         8.55 o                         
  -3   3   9        161.55        160.83         9.59 o                         
  -2   3   9        198.80        187.79        10.40 o                         
  -1   3   9          7.05          8.04         4.91 o                         
   0   3   9        158.52        169.93        10.01 o                         
   1   3   9          0.12         -4.02         4.02 o                         
   2   3   9         26.83         12.89         5.15 o                         
   3   3   9          4.47         -1.54         4.79 o                         
   4   3   9          2.76         10.48         5.65 o                         
   5   3   9         14.23         14.64         6.20 o                         
 -11   4   9         11.15          8.01         6.85 o                         
 -10   4   9         46.05         45.50         8.62 o                         
  -9   4   9          7.62          7.24         4.32 o                         
  -8   4   9        178.42        176.03         9.82 o                         
  -7   4   9         75.74         77.20         6.96 o                         
  -6   4   9          6.78         -1.16         4.44 o                         
  -5   4   9       1605.46       1512.31        36.98 o                         
  -4   4   9       1275.28       1271.42        32.44 o                         
  -3   4   9        349.01        346.53        13.93 o                         
  -2   4   9        110.89        104.40         7.88 o                         
  -1   4   9        200.04        213.45        11.94 o                         
   0   4   9         30.28         43.77         5.82 o                         
   1   4   9         67.10         69.57         7.08 o                         
   2   4   9         63.66         59.22         9.21 o                         
   3   4   9        189.74        179.32        11.16 o                         
   4   4   9         11.86         16.11         5.97 o                         
   5   4   9          0.10          7.35         6.66 o                         
 -11   5   9         10.96          1.47         7.72 o                         
 -10   5   9         68.23         65.74         8.63 o                         
  -9   5   9        415.93        446.72        16.54 o                         
  -8   5   9         44.07         28.83         5.51 o                         
  -7   5   9          0.38         -4.35         4.68 o                         
  -6   5   9         30.81         28.60         5.23 o                         
  -5   5   9        118.87        107.79         7.72 o                         
  -4   5   9          9.35          8.21         4.59 o                         
  -3   5   9        569.45        552.60        18.21 o                         
  -2   5   9         91.97        101.90         7.98 o                         
  -1   5   9          4.06          0.42         4.28 o                         
   0   5   9          3.52          5.67         4.55 o                         
   1   5   9        364.56        364.77        15.11 o                         
   2   5   9         36.06         29.40         5.95 o                         
   3   5   9          1.17         -3.81         4.55 o                         
   4   5   9          6.42          9.23         5.43 o                         
   5   5   9        117.72        150.88        13.38 o                         
 -11   6   9          8.19         15.99         8.86 o                         
 -10   6   9        136.04        154.35        18.63 o                         
  -9   6   9        145.46        155.50        14.51 o                         
  -8   6   9         17.88         12.73         4.52 o                         
  -7   6   9          0.58          8.45         4.10 o                         
  -6   6   9        102.18         99.19        12.74 o                         
  -5   6   9        165.25        157.70         9.13 o                         
  -4   6   9        768.99        774.29        22.61 o                         
  -3   6   9          0.51          3.59         4.41 o                         
  -2   6   9        187.13        182.07         9.86 o                         
  -1   6   9         38.08         38.59         5.76 o                         
   0   6   9        683.95        698.78        22.00 o                         
   1   6   9        135.04        146.49         9.81 o                         
   2   6   9        729.69        739.77        33.08 o                         
   3   6   9          0.61         -2.15         4.70 o                         
   4   6   9         24.29         24.94         6.30 o                         
   5   6   9         76.26         81.21        10.86 o                         
 -11   7   9          5.96          9.85         8.86 o                         
 -10   7   9         66.24         77.02        12.60 o                         
  -9   7   9         47.97         24.20         9.11 o                         
  -8   7   9          0.03          3.63         5.10 o                         
  -7   7   9        157.12        148.24         8.97 o                         
  -6   7   9         12.57          4.24         4.25 o                         
  -5   7   9        400.57        431.78        15.55 o                         
  -4   7   9         90.76        116.43         9.70 o                         
  -3   7   9         25.73         24.60         5.13 o                         
  -2   7   9          0.52         -3.76         3.87 o                         
  -1   7   9         97.02         99.72         7.78 o                         
   0   7   9        735.34        768.39        23.40 o                         
   1   7   9       2904.80       3038.14        67.53 o                         
   2   7   9         80.87         79.70         9.00 o                         
   3   7   9          5.24          4.93         6.31 o                         
   4   7   9         72.40         68.96        10.91 o                         
   5   7   9         55.23         55.89        11.64 o                         
 -10   8   9        136.46        171.16        17.73 o                         
  -9   8   9          1.12         -7.14         7.14 o                         
  -8   8   9        107.43        115.17        10.01 o                         
  -7   8   9         10.05          6.71         6.63 o                         
  -6   8   9         54.71         46.67        11.76 o                         
  -5   8   9         49.10         39.04         6.08 o                         
  -4   8   9          8.28          2.27         4.91 o                         
  -3   8   9        293.05        276.53        11.90 o                         
  -2   8   9        360.97        340.69        13.63 o                         
  -1   8   9         76.10         75.30         7.01 o                         
   0   8   9        557.09        554.37        19.06 o                         
   1   8   9        208.40        222.84        12.04 o                         
   2   8   9        188.74        192.69        12.16 o                         
   3   8   9         52.45         52.87         9.00 o                         
   4   8   9         45.68         58.18         9.19 o                         
 -10   9   9         18.35         40.49        11.16 o                         
  -9   9   9          2.58          2.90        19.84 o                         
  -8   9   9         22.12          5.89         8.29 o                         
  -7   9   9          8.34         13.94         7.98 o                         
  -6   9   9        166.46        187.64        12.51 o                         
  -5   9   9          3.29          2.75         5.48 o                         
  -4   9   9          6.85          2.18         5.45 o                         
  -3   9   9        206.48        199.16        13.56 o                         
  -2   9   9        568.79        551.46        18.17 o                         
  -1   9   9        229.26        241.98        12.27 o                         
   0   9   9        327.12        314.12        13.50 o                         
   1   9   9         41.41         31.37         5.90 o                         
   2   9   9         56.86         52.13         6.83 o                         
   3   9   9         34.17         36.82         6.56 o                         
   4   9   9        122.96        161.04        13.38 o                         
 -10  10   9          2.49          1.24         8.91 o                         
  -9  10   9         31.01         28.90         9.91 o                         
  -8  10   9         52.15         47.24        10.88 o                         
  -7  10   9        441.21        461.72        20.45 o                         
  -6  10   9        605.10        568.47        36.25 o                         
  -5  10   9         89.90         80.55        14.99 o                         
  -4  10   9         28.55         33.96         7.10 o                         
  -3  10   9        206.50        208.98        13.41 o                         
  -2  10   9        266.08        270.06        28.72 o                         
  -1  10   9         15.77          5.53         8.42 o                         
   0  10   9        332.28        334.70        13.98 o                         
   1  10   9          0.01          3.60         4.50 o                         
   2  10   9         77.02         79.77         8.06 o                         
   3  10   9          8.08         14.76         6.89 o                         
   4  10   9         23.39         22.81         7.50 o                         
 -10  11   9         29.83         38.95        11.73 o                         
  -9  11   9         47.65         34.47        11.16 o                         
  -8  11   9         13.07          1.62        18.22 o                         
  -7  11   9          4.99          9.39         8.53 o                         
  -6  11   9        172.24        197.75        13.44 o                         
  -5  11   9        138.17        153.83        11.87 o                         
  -4  11   9          7.32          2.44        11.64 o                         
  -3  11   9        100.20        110.21        11.82 o                         
  -2  11   9         13.65          6.37         5.91 o                         
  -1  11   9          3.90          3.30         6.16 o                         
   0  11   9          3.56          9.43         6.41 o                         
   1  11   9          3.24          2.79         5.86 o                         
   2  11   9         11.85          8.96         6.50 o                         
   3  11   9         17.66         19.17         6.93 o                         
   4  11   9        186.25        225.23        15.62 o                         
  -9  12   9         45.98         29.34        11.07 o                         
  -8  12   9         41.20         47.92        13.36 o                         
  -7  12   9        867.61        804.79        39.15 o                         
  -6  12   9        812.68        818.70        29.93 o                         
  -5  12   9        191.59        184.49        13.51 o                         
  -4  12   9         27.97         35.95         7.50 o                         
  -3  12   9        428.15        444.82        20.60 o                         
  -2  12   9         12.80         20.42         6.41 o                         
  -1  12   9         70.24         46.85         9.96 o                         
   0  12   9          0.65         -6.32         6.32 o                         
   1  12   9         10.90          9.18         6.31 o                         
   2  12   9          2.23          4.05         6.02 o                         
   3  12   9         42.34         51.34        11.28 o                         
  -9  13   9         12.24         30.20        11.73 o                         
  -8  13   9        115.63        144.22        17.40 o                         
  -7  13   9        200.89        231.87        20.59 o                         
  -6  13   9          8.23         15.10         6.51 o                         
  -5  13   9        213.99        256.77        26.33 o                         
  -4  13   9         51.34         49.94         8.32 o                         
  -3  13   9         28.46         34.80         7.76 o                         
  -2  13   9         91.40         94.82        10.03 o                         
  -1  13   9         11.80         18.36         7.76 o                         
   0  13   9          1.72          3.47         5.98 o                         
   1  13   9         26.58         29.38         8.64 o                         
   2  13   9         11.87          6.56         8.17 o                         
   3  13   9         24.42         24.23         9.91 o                         
  -8  14   9         26.94         28.49        11.41 o                         
  -7  14   9        109.35        108.19        23.08 o                         
  -6  14   9         16.42         12.44        19.03 o                         
  -5  14   9         71.36         78.68         9.65 o                         
  -4  14   9          0.17          8.69         7.88 o                         
  -3  14   9          0.39          2.76         5.88 o                         
  -2  14   9        329.80        335.49        33.83 o                         
  -1  14   9         41.20         47.02        10.30 o                         
   0  14   9        274.98        273.21        16.31 o                         
   1  14   9         28.12         15.89         6.78 o                         
   2  14   9         24.27         43.44        11.16 o                         
  -8  15   9         18.83         32.28        11.73 o                         
  -7  15   9          6.21         -0.27         9.44 o                         
  -6  15   9         13.33         12.78        10.26 o                         
  -5  15   9          8.61          6.84         6.55 o                         
  -4  15   9         35.02         37.54         8.33 o                         
  -3  15   9         26.86         21.66         7.38 o                         
  -2  15   9         14.55         18.03         7.19 o                         
  -1  15   9         28.21         30.47        12.91 o                         
   0  15   9         17.55         12.19         6.58 o                         
   1  15   9         64.79         82.62        13.02 o                         
   2  15   9         99.03        106.66        14.97 o                         
  -7  16   9         22.10         41.46        12.22 o                         
  -6  16   9          7.19          2.11         9.44 o                         
  -5  16   9         24.71          5.82         9.33 o                         
  -4  16   9        230.03        276.42        17.05 o                         
  -3  16   9         98.23         74.37         9.99 o                         
  -2  16   9          5.47          7.64         6.81 o                         
  -1  16   9         12.96         16.46         7.50 o                         
   0  16   9          0.00         -4.26         6.63 o                         
   1  16   9         66.80         55.14        11.73 o                         
  -6  17   9         11.08         17.57        11.07 o                         
  -5  17   9        129.21        122.32        21.87 o                         
  -4  17   9        614.75        587.17        25.80 o                         
  -3  17   9        129.58        147.72        13.48 o                         
  -2  17   9          0.00         -2.19         8.72 o                         
  -1  17   9         61.26         47.01         8.99 o                         
   0  17   9          3.88          1.40         6.66 o                         
  -5  18   9         18.63         14.06        11.65 o                         
  -4  18   9        624.24        618.15        35.38 o                         
  -3  18   9        154.13        153.60        13.46 o                         
  -2  18   9         32.74         46.58        10.22 o                         
  -1  18   9         31.32         31.81        11.59 o                         
 -11   0  10         42.27         25.92        12.15 o                         
 -10   0  10          3.73         -4.42         8.50 o                         
  -9   0  10         73.50         78.38        12.15 o                         
  -8   0  10         54.53         49.40         9.31 o                         
  -7   0  10          0.97         -1.25         6.22 o                         
  -6   0  10        107.74        111.93        28.35 o                         
  -5   0  10         49.88         60.76         9.69 o                         
  -4   0  10        915.44        996.27        44.14 o                         
  -3   0  10        214.69        186.14        15.17 o                         
  -2   0  10        274.76        297.09        45.76 o                         
  -1   0  10        822.21        805.70        44.14 o                         
   0   0  10        685.66        724.85        33.22 o                         
   1   0  10        203.39        222.98        24.30 o                         
   2   0  10        586.05        650.91        32.40 o                         
   3   0  10         25.16          5.38         7.96 o                         
   4   0  10          1.48          2.96         8.29 o                         
 -11   1  10          0.28          1.40         6.04 o                         
 -10   1  10         10.10         13.72         5.46 o                         
  -9   1  10          6.36         11.80         5.02 o                         
  -8   1  10          2.34         -2.51         4.24 o                         
  -7   1  10         24.58         20.34         5.24 o                         
  -6   1  10          3.42         10.42         4.92 o                         
  -5   1  10         15.82         13.09         5.00 o                         
  -4   1  10         13.25         12.81         5.33 o                         
  -3   1  10         86.64         96.33         7.98 o                         
  -2   1  10         53.20         63.24         7.08 o                         
  -1   1  10          8.85          6.68         4.92 o                         
   0   1  10         46.92         60.66         7.13 o                         
   1   1  10         23.76         33.29         7.15 o                         
   2   1  10         67.96         60.39        13.33 o                         
   3   1  10          0.25         -2.33         5.06 o                         
   4   1  10         31.82         23.96         6.58 o                         
 -11   2  10         13.01         18.05         8.45 o                         
 -10   2  10          0.49          3.79         4.73 o                         
  -9   2  10         36.40         51.89         6.65 o                         
  -8   2  10          4.83          1.78         5.49 o                         
  -7   2  10          0.04         -1.03         4.34 o                         
  -6   2  10         55.24         64.47         6.93 o                         
  -5   2  10         33.05         27.50         5.65 o                         
  -4   2  10        250.40        224.85        11.67 o                         
  -3   2  10         10.34         10.31         4.93 o                         
  -2   2  10         79.89         82.24         7.95 o                         
  -1   2  10        159.21        155.51        10.11 o                         
   0   2  10         19.64         21.19        11.11 o                         
   1   2  10         41.56         46.21         6.98 o                         
   2   2  10        134.47        143.95        10.40 o                         
   3   2  10         19.18         16.77         5.96 o                         
   4   2  10          4.35         12.75         6.05 o                         
 -11   3  10         16.90         11.88         6.93 o                         
 -10   3  10          1.76          2.51         5.83 o                         
  -9   3  10         14.89         17.55         5.08 o                         
  -8   3  10         70.07         77.13        14.67 o                         
  -7   3  10         73.74         76.39         7.38 o                         
  -6   3  10          1.17         -1.30         4.36 o                         
  -5   3  10        251.38        255.01        12.24 o                         
  -4   3  10        118.88        107.92         8.45 o                         
  -3   3  10         22.75         27.65         5.65 o                         
  -2   3  10         51.00         58.88         6.88 o                         
  -1   3  10         34.11         22.94         5.72 o                         
   0   3  10         13.19         13.68         5.46 o                         
   1   3  10          5.69          8.36         5.43 o                         
   2   3  10         18.67         21.13         5.99 o                         
   3   3  10          0.41          2.81         5.60 o                         
   4   3  10          3.79         11.69         6.15 o                         
 -11   4  10         18.42         29.50        10.01 o                         
 -10   4  10          8.38          4.97         5.94 o                         
  -9   4  10          0.10          5.39         5.03 o                         
  -8   4  10          0.05         -0.08         4.32 o                         
  -7   4  10         34.71         39.70         5.92 o                         
  -6   4  10         23.44         26.71         5.51 o                         
  -5   4  10        431.05        429.42        16.23 o                         
  -4   4  10        187.18        178.58        10.39 o                         
  -3   4  10        296.82        312.33        13.83 o                         
  -2   4  10        145.73        149.57        13.68 o                         
  -1   4  10        189.70        202.27        11.39 o                         
   0   4  10         65.65         64.49         7.26 o                         
   1   4  10         90.32        108.61         8.98 o                         
   2   4  10          3.82          9.18         5.43 o                         
   3   4  10          3.85          1.21         5.29 o                         
   4   4  10          2.42         -1.75         5.50 o                         
 -11   5  10         49.70         77.95        14.17 o                         
 -10   5  10          0.01         -5.45         8.91 o                         
  -9   5  10          2.23          7.30         4.87 o                         
  -8   5  10         44.18         53.62         6.38 o                         
  -7   5  10         86.11         99.61         8.04 o                         
  -6   5  10         49.28         39.95         6.11 o                         
  -5   5  10        171.47        152.26         9.52 o                         
  -4   5  10         48.85         45.70         6.42 o                         
  -3   5  10          4.08          3.75         4.58 o                         
  -2   5  10          3.55          4.61         4.84 o                         
  -1   5  10         24.08         16.97         5.43 o                         
   0   5  10         49.19         57.92         8.19 o                         
   1   5  10         18.20         30.95        10.64 o                         
   2   5  10        423.67        427.27        17.79 o                         
   3   5  10         49.56         43.99         7.26 o                         
   4   5  10         15.79         13.01         6.08 o                         
 -10   6  10         34.50         21.32        14.98 o                         
  -9   6  10         54.56         49.75        11.34 o                         
  -8   6  10          3.97          0.96         5.41 o                         
  -7   6  10         76.01         70.21         7.88 o                         
  -6   6  10          3.20         -0.84         4.34 o                         
  -5   6  10        179.19        167.80        13.79 o                         
  -4   6  10          1.55         -3.60         4.29 o                         
  -3   6  10         19.35         12.26         6.75 o                         
  -2   6  10          1.74         -3.92         4.37 o                         
  -1   6  10         15.20         16.38         5.33 o                         
   0   6  10        492.97        508.03        18.85 o                         
   1   6  10        194.82        194.15        11.61 o                         
   2   6  10         66.21         73.91         8.17 o                         
   3   6  10         36.18         46.40         7.29 o                         
   4   6  10         15.14          1.52         6.22 o                         
 -10   7  10         14.15         13.69         9.72 o                         
  -9   7  10         78.43         75.98        12.56 o                         
  -8   7  10         23.42         21.15         6.50 o                         
  -7   7  10         11.50         15.99         6.41 o                         
  -6   7  10          0.90          3.79         5.75 o                         
  -5   7  10          4.62          5.58         4.72 o                         
  -4   7  10          0.81         -4.03         4.03 o                         
  -3   7  10         16.10         10.70         5.08 o                         
  -2   7  10         27.24         21.43         6.32 o                         
  -1   7  10          9.85          5.07         4.93 o                         
   0   7  10         16.84         28.05         6.15 o                         
   1   7  10        181.86        208.02        12.00 o                         
   2   7  10          0.08          0.98         5.20 o                         
   3   7  10         34.02         24.35         6.43 o                         
   4   7  10         39.71         40.67        10.73 o                         
 -10   8  10         24.45         27.87        19.84 o                         
  -9   8  10          0.19          1.45        13.36 o                         
  -8   8  10          1.89         -0.32         5.54 o                         
  -7   8  10         24.75         22.18         6.78 o                         
  -6   8  10          4.23          0.56         5.71 o                         
  -5   8  10          5.36          8.59         6.04 o                         
  -4   8  10         22.96         20.21         6.63 o                         
  -3   8  10         22.18         28.62         5.46 o                         
  -2   8  10         52.74         61.67         6.83 o                         
  -1   8  10        213.76        216.48        16.72 o                         
   0   8  10         47.45         49.84         6.92 o                         
   1   8  10         21.72         18.21        10.87 o                         
   2   8  10         34.93         35.13         6.83 o                         
   3   8  10         13.05         16.71         6.34 o                         
 -10   9  10          4.80          9.83         9.91 o                         
  -9   9  10         55.17         55.61        17.01 o                         
  -8   9  10          2.13          3.83         8.29 o                         
  -7   9  10         52.80         44.66         8.62 o                         
  -6   9  10         12.33         10.56         6.10 o                         
  -5   9  10         82.52         78.77        14.17 o                         
  -4   9  10         64.99         54.47         8.45 o                         
  -3   9  10        154.60        126.48        11.30 o                         
  -2   9  10        226.53        240.40        16.96 o                         
  -1   9  10         41.35         32.84         6.08 o                         
   0   9  10         27.69         33.33         6.08 o                         
   1   9  10        203.24        202.33        11.77 o                         
   2   9  10        279.72        308.61        14.95 o                         
   3   9  10          0.00         -1.07         6.31 o                         
  -9  10  10         20.64         39.35        21.87 o                         
  -8  10  10          6.43          4.13        11.74 o                         
  -7  10  10          0.08          8.91         6.07 o                         
  -6  10  10         18.90         25.12         9.36 o                         
  -5  10  10          2.69          7.31         6.04 o                         
  -4  10  10         33.23         24.84         7.11 o                         
  -3  10  10          8.70          9.99        10.95 o                         
  -2  10  10          2.15          5.48         6.15 o                         
  -1  10  10          3.01         -4.92         5.75 o                         
   0  10  10        139.03        141.30        12.20 o                         
   1  10  10         36.87         36.22         7.94 o                         
   2  10  10        420.20        449.99        21.73 o                         
   3  10  10          3.91          4.88         7.10 o                         
  -9  11  10          7.67          0.73         9.11 o                         
  -8  11  10        110.30        116.25        15.43 o                         
  -7  11  10         99.89        103.09        12.65 o                         
  -6  11  10         94.97         98.66        10.67 o                         
  -5  11  10         45.89         48.13         8.32 o                         
  -4  11  10         22.38         22.18         7.22 o                         
  -3  11  10          0.32          6.64         6.63 o                         
  -2  11  10         53.29         66.71         9.29 o                         
  -1  11  10         88.11         95.73        10.44 o                         
   0  11  10          5.78         -1.87         6.07 o                         
   1  11  10         21.34         25.70         7.55 o                         
   2  11  10         11.38         11.99         7.39 o                         
  -9  12  10          0.41          3.62        10.53 o                         
  -8  12  10          0.31         12.73        12.15 o                         
  -7  12  10         17.62         31.13        10.58 o                         
  -6  12  10          0.32         -3.75         5.83 o                         
  -5  12  10         20.25         16.80         6.89 o                         
  -4  12  10         16.92         18.71         7.11 o                         
  -3  12  10         41.93         51.80        10.70 o                         
  -2  12  10        132.94        130.05        11.84 o                         
  -1  12  10         40.25         41.73        19.18 o                         
   0  12  10          3.55         -2.47         6.22 o                         
   1  12  10          3.76          3.98         6.73 o                         
   2  12  10          0.98          0.91         8.75 o                         
  -8  13  10          0.15         -0.91         9.69 o                         
  -7  13  10         24.78         26.70        10.49 o                         
  -6  13  10          0.17          2.12         6.44 o                         
  -5  13  10          6.07          1.96         6.18 o                         
  -4  13  10         16.04         15.08         8.90 o                         
  -3  13  10         29.45         30.89         8.15 o                         
  -2  13  10          8.07         18.00         7.36 o                         
  -1  13  10         11.15         18.48         7.40 o                         
   0  13  10         63.40         76.75        17.90 o                         
   1  13  10          3.45          4.43         6.58 o                         
   2  13  10          1.80         -7.15         8.36 o                         
  -7  14  10          6.37         -0.95         9.69 o                         
  -6  14  10          0.20          5.01         9.11 o                         
  -5  14  10         89.88         86.27        10.59 o                         
  -4  14  10         65.42         78.14        10.20 o                         
  -3  14  10         29.84         22.69        10.50 o                         
  -2  14  10         34.88         22.35         7.61 o                         
  -1  14  10         18.65          9.29         9.44 o                         
   0  14  10         33.69         28.21        13.33 o                         
   1  14  10         11.62          0.57         8.75 o                         
  -7  15  10         14.23         12.65        11.07 o                         
  -6  15  10         18.97         18.69        10.58 o                         
  -5  15  10          9.38         10.63         7.14 o                         
  -4  15  10          6.92         14.09         7.68 o                         
  -3  15  10          5.83         11.14         7.25 o                         
  -2  15  10         27.16         17.53         7.45 o                         
  -1  15  10         16.54         11.76         9.25 o                         
   0  15  10         13.67         21.19         8.07 o                         
  -6  16  10          0.52         -0.05         9.69 o                         
  -5  16  10          3.02         10.75        13.36 o                         
  -4  16  10         38.54         60.43         9.88 o                         
  -3  16  10         95.91         73.78        10.55 o                         
  -2  16  10          5.35         10.57         7.37 o                         
  -1  16  10         47.97         42.37        14.07 o                         
  -4  17  10          4.96          3.50         7.78 o                         
  -3  17  10         36.29         41.85         9.46 o                         
 -10   1  11         22.53         16.13         5.79 o                         
  -9   1  11         40.26         40.34        11.81 o                         
  -8   1  11         11.89         11.21         5.24 o                         
  -7   1  11         22.55         17.32         5.46 o                         
  -6   1  11         80.43         73.29         7.74 o                         
  -5   1  11          0.40         -4.45         4.45 o                         
  -4   1  11         14.97          9.60         5.31 o                         
  -3   1  11          0.68          8.84         5.54 o                         
  -2   1  11          2.96         13.78         5.38 o                         
  -1   1  11         12.81          9.52         5.41 o                         
   0   1  11         23.55         16.97         5.99 o                         
   1   1  11        181.63        210.00        12.65 o                         
   2   1  11         29.00         21.47         6.64 o                         
   3   1  11          0.18          7.53         6.05 o                         
 -10   2  11          2.11          0.90         5.20 o                         
  -9   2  11        159.71        153.23        11.57 o                         
  -8   2  11         96.32         89.95        12.74 o                         
  -7   2  11          4.88          4.60         4.68 o                         
  -6   2  11         98.65         92.26         8.35 o                         
  -5   2  11         48.14         63.86         8.07 o                         
  -4   2  11        346.03        357.45        15.41 o                         
  -3   2  11        177.35        205.19        17.30 o                         
  -2   2  11        211.78        200.39        12.16 o                         
  -1   2  11         57.10         58.39         7.37 o                         
   0   2  11         92.47         90.80         8.69 o                         
   1   2  11         30.90         29.41         6.66 o                         
   2   2  11        108.09        138.42        11.06 o                         
   3   2  11          0.08         -5.37         5.65 o                         
 -10   3  11          1.96          0.18         6.31 o                         
  -9   3  11          2.91         -3.41         5.00 o                         
  -8   3  11         16.05         14.97         5.43 o                         
  -7   3  11         22.16         19.61         5.63 o                         
  -6   3  11         93.79         91.37         8.26 o                         
  -5   3  11         28.46         25.46         6.05 o                         
  -4   3  11        177.71        173.06        10.86 o                         
  -3   3  11         14.28          6.47         5.24 o                         
  -2   3  11          0.63         -2.83         4.86 o                         
  -1   3  11          2.73         11.76         5.43 o                         
   0   3  11         11.70          8.94         5.56 o                         
   1   3  11          7.34         -2.12         5.26 o                         
   2   3  11          0.00         12.77         6.03 o                         
   3   3  11          1.13          8.26         6.31 o                         
 -10   4  11          0.49         -6.88         8.02 o                         
  -9   4  11         16.44         16.13         5.56 o                         
  -8   4  11         66.70         74.91         7.79 o                         
  -7   4  11         80.17         75.22        10.29 o                         
  -6   4  11        110.40        107.92        10.46 o                         
  -5   4  11          2.62          1.62         4.93 o                         
  -4   4  11         16.49         11.26         6.08 o                         
  -3   4  11         44.83         45.36         6.59 o                         
  -2   4  11          0.43          1.02         5.01 o                         
  -1   4  11        212.23        217.51        12.24 o                         
   0   4  11        111.03        119.36         9.84 o                         
   1   4  11         65.41         73.59         8.55 o                         
   2   4  11        107.62        108.61         9.97 o                         
   3   4  11          9.64          9.25         6.23 o                         
 -10   5  11         34.44         60.06        27.13 o                         
  -9   5  11          0.99          1.96         5.93 o                         
  -8   5  11         13.46         17.11         7.03 o                         
  -7   5  11         49.50         57.39         7.22 o                         
  -6   5  11        209.83        197.10        12.86 o                         
  -5   5  11         32.73         31.49         6.90 o                         
  -4   5  11         13.21          7.12         5.12 o                         
  -3   5  11         71.62         86.07         8.00 o                         
  -2   5  11          3.07          1.47         5.10 o                         
  -1   5  11         24.21         20.97         5.78 o                         
   0   5  11         60.27         58.17         8.42 o                         
   1   5  11          1.73         -0.08         7.11 o                         
   2   5  11          1.69          4.97         5.67 o                         
   3   5  11          0.01          0.79         5.65 o                         
 -10   6  11          1.01          1.25         8.86 o                         
  -9   6  11          0.79         -2.35         5.93 o                         
  -8   6  11          4.16          5.14         6.18 o                         
  -7   6  11         64.69         63.37        13.89 o                         
  -6   6  11        171.52        167.72        10.53 o                         
  -5   6  11          5.56         -4.20         4.65 o                         
  -4   6  11         16.89          8.62         5.13 o                         
  -3   6  11         91.62         90.74        10.29 o                         
  -2   6  11         57.91         59.78         7.31 o                         
  -1   6  11        130.50        143.97        16.31 o                         
   0   6  11         77.85         90.77         8.78 o                         
   1   6  11          0.79          9.47         5.67 o                         
   2   6  11          0.01         -2.59         5.22 o                         
   3   6  11          0.39          6.05         6.05 o                         
 -10   7  11         19.94         24.65        10.58 o                         
  -9   7  11          7.80          3.21         8.86 o                         
  -8   7  11          0.02         -5.71         5.71 o                         
  -7   7  11         35.73         12.34         9.59 o                         
  -6   7  11         43.82         37.00         8.07 o                         
  -5   7  11         63.47         61.36         8.99 o                         
  -4   7  11         41.26         32.37         6.12 o                         
  -3   7  11          7.12          6.30         6.43 o                         
  -2   7  11          9.08          0.76         5.27 o                         
  -1   7  11         35.91         36.39         6.72 o                         
   0   7  11         11.31          8.87         7.02 o                         
   1   7  11         19.50         18.19         6.90 o                         
   2   7  11         46.45         48.38         7.70 o                         
  -9   8  11         30.86         48.30        23.89 o                         
  -8   8  11         14.50         19.65         7.25 o                         
  -7   8  11        154.38        166.45        13.34 o                         
  -6   8  11         90.46         91.57        10.46 o                         
  -5   8  11          0.00          5.68         8.59 o                         
  -4   8  11          4.80         -8.15         8.41 o                         
  -3   8  11          5.76         11.26         8.19 o                         
  -2   8  11          4.43          4.16         6.63 o                         
  -1   8  11          3.25          7.91         5.32 o                         
   0   8  11        166.84        176.20        11.45 o                         
   1   8  11         61.41         52.15         7.72 o                         
   2   8  11         19.72         21.89         6.59 o                         
  -9   9  11         11.01         14.15         9.69 o                         
  -8   9  11          3.58         -0.63        19.03 o                         
  -7   9  11         86.91         77.80        10.51 o                         
  -6   9  11          0.44         -3.35         5.75 o                         
  -5   9  11          6.75          5.42         6.55 o                         
  -4   9  11          2.50          0.82         6.37 o                         
  -3   9  11         37.28         48.70         8.59 o                         
  -2   9  11         57.53         61.76         9.52 o                         
  -1   9  11         12.24         16.67         7.46 o                         
   0   9  11         68.00         50.58         9.03 o                         
   1   9  11         38.81         33.01         9.02 o                         
   2   9  11          8.50          4.77         7.16 o                         
  -9  10  11         13.04         14.49        15.39 o                         
  -8  10  11         41.37         24.69        21.06 o                         
  -7  10  11        217.71        233.15        15.72 o                         
  -6  10  11         21.67         30.88         8.23 o                         
  -5  10  11         25.11         22.06         9.31 o                         
  -4  10  11         65.74         63.95         9.37 o                         
  -3  10  11          0.57          5.73         6.82 o                         
  -2  10  11         43.42         33.18         8.34 o                         
  -1  10  11        206.95        204.17        14.98 o                         
   0  10  11          8.66         10.96         7.40 o                         
   1  10  11          0.02         -6.86         6.86 o                         
  -8  11  11         31.66         62.71        13.77 o                         
  -7  11  11          3.40         -2.64         6.55 o                         
  -6  11  11         14.33         20.96         7.68 o                         
  -5  11  11         10.62         12.57         7.21 o                         
  -4  11  11         63.96         58.51         9.68 o                         
  -3  11  11        249.02        281.39        17.50 o                         
  -2  11  11          0.14         -6.31         6.31 o                         
  -1  11  11          3.42         10.52         9.74 o                         
   0  11  11         27.86         31.05         8.25 o                         
   1  11  11        111.89        110.49        11.88 o                         
  -8  12  11        283.18        259.78        22.82 o                         
  -7  12  11         22.77         19.95        10.84 o                         
  -6  12  11        116.76        130.80        16.51 o                         
  -5  12  11         15.91         13.84         6.98 o                         
  -4  12  11         70.26         78.18        10.62 o                         
  -3  12  11         55.80         60.34         9.62 o                         
  -2  12  11         42.09         35.72         8.42 o                         
  -1  12  11          4.13          7.13         7.10 o                         
   0  12  11          0.04         -4.35         9.28 o                         
   1  12  11         14.52         12.90         7.68 o                         
  -7  13  11          0.23         12.28        13.77 o                         
  -6  13  11          6.02          4.43         7.21 o                         
  -5  13  11         58.39         68.49        10.28 o                         
  -4  13  11         47.69         46.74         9.31 o                         
  -3  13  11         64.58         65.86        14.00 o                         
  -2  13  11          1.14         -0.67         6.76 o                         
  -1  13  11          4.02          5.42         8.91 o                         
   0  13  11          0.14          5.53         7.60 o                         
  -6  14  11         29.66         37.31        14.98 o                         
  -5  14  11         27.04         29.46         9.04 o                         
  -4  14  11         13.60          2.48         7.62 o                         
  -3  14  11          9.19          9.44         7.68 o                         
  -2  14  11         73.12         70.52        10.67 o                         
  -1  14  11          0.41         -1.84         6.73 o                         
  -5  15  11         22.29          6.91         7.77 o                         
  -4  15  11          7.18          6.76         7.63 o                         
  -3  15  11         22.58         10.43         7.86 o                         
  -2  15  11          1.17         10.79        10.18 o                         
 -10   0  12         36.63         26.97         9.44 o                         
  -9   0  12        238.71        202.52        17.73 o                         
  -8   0  12         11.31          8.10         7.72 o                         
  -7   0  12          2.44          2.19         6.80 o                         
  -6   0  12        107.86        126.23        17.41 o                         
  -5   0  12         43.59         47.56        19.44 o                         
  -4   0  12          1.38          4.86         7.59 o                         
  -3   0  12        355.21        340.53        22.62 o                         
  -2   0  12        198.96        194.08        18.22 o                         
  -1   0  12          2.41          5.52         7.72 o                         
   0   0  12         57.69         70.73        21.06 o                         
   1   0  12        164.99        162.74        16.89 o                         
   2   0  12        230.77        302.80        22.89 o                         
 -10   1  12         13.69         20.26         6.25 o                         
  -9   1  12         16.83          5.13         6.98 o                         
  -8   1  12         45.25         44.26         7.98 o                         
  -7   1  12          1.10          1.06         5.19 o                         
  -6   1  12         23.77         15.61         5.92 o                         
  -5   1  12          3.11         -3.56         5.00 o                         
  -4   1  12          0.08         -2.25         5.24 o                         
  -3   1  12        222.10        261.10        17.18 o                         
  -2   1  12         55.90         53.00         7.68 o                         
  -1   1  12         14.06         23.74         6.64 o                         
   0   1  12          7.75          9.73         6.05 o                         
   1   1  12         32.51         37.70        13.21 o                         
   2   1  12          0.04          1.63         6.15 o                         
 -10   2  12         92.77         89.65        12.27 o                         
  -9   2  12         91.92         71.38         8.49 o                         
  -8   2  12         17.02         23.24         9.23 o                         
  -7   2  12        230.80        194.61        16.43 o                         
  -6   2  12          2.26          5.06         5.65 o                         
  -5   2  12          7.82         10.14         5.54 o                         
  -4   2  12         23.89         26.08         8.18 o                         
  -3   2  12        324.64        312.07        20.81 o                         
  -2   2  12         19.58         22.51         6.08 o                         
  -1   2  12          5.69          1.05         5.31 o                         
   0   2  12          0.91         -1.42         5.61 o                         
   1   2  12          8.41         -0.31         5.74 o                         
   2   2  12         51.04         64.88        13.56 o                         
 -10   3  12        103.93        109.67        11.37 o                         
  -9   3  12         52.15         34.10         6.98 o                         
  -8   3  12         13.98         13.74         5.82 o                         
  -7   3  12        659.51        578.18        21.21 o                         
  -6   3  12        570.12        590.27        21.52 o                         
  -5   3  12         28.88         23.53         6.17 o                         
  -4   3  12          0.64          3.60         5.43 o                         
  -3   3  12          6.79          7.37         5.48 o                         
  -2   3  12          4.01          2.37         5.41 o                         
  -1   3  12         73.86         77.12         8.56 o                         
   0   3  12          3.89         -2.62         5.20 o                         
   1   3  12        224.08        256.28        14.67 o                         
   2   3  12          5.81         12.54         6.83 o                         
  -9   4  12         38.35         36.26         8.54 o                         
  -8   4  12         39.20         38.00         8.58 o                         
  -7   4  12       1070.14       1012.39        30.23 o                         
  -6   4  12        114.03         98.26         9.13 o                         
  -5   4  12        348.59        341.97        15.92 o                         
  -4   4  12          5.05          3.05         5.24 o                         
  -3   4  12          1.08          6.02         5.50 o                         
  -2   4  12        129.22        137.26        10.29 o                         
  -1   4  12         89.93        108.34        10.23 o                         
   0   4  12         22.13         16.28         6.23 o                         
   1   4  12         36.99         27.53         7.12 o                         
   2   4  12         23.60         25.86         7.31 o                         
  -9   5  12         49.86         62.01         9.61 o                         
  -8   5  12          2.70          1.62         6.55 o                         
  -7   5  12        763.32        730.19        29.10 o                         
  -6   5  12       1140.51       1063.72        31.28 o                         
  -5   5  12         67.11         53.89         7.47 o                         
  -4   5  12         72.88         61.88         7.83 o                         
  -3   5  12          1.82         -4.97         4.97 o                         
  -2   5  12        155.20        163.76        11.92 o                         
  -1   5  12         35.16         36.66         7.83 o                         
   0   5  12          9.37          7.48         6.13 o                         
   1   5  12         61.21         57.53        10.99 o                         
  -9   6  12         26.31         32.64         8.92 o                         
  -8   6  12          0.01         -2.95         6.41 o                         
  -7   6  12          0.14          6.48         7.01 o                         
  -6   6  12         14.70          2.35        10.90 o                         
  -5   6  12          0.12         14.86         7.32 o                         
  -4   6  12          1.61          8.76         5.65 o                         
  -3   6  12          2.36          3.42         7.13 o                         
  -2   6  12        145.73        171.13        22.21 o                         
  -1   6  12        774.26        801.00        26.83 o                         
   0   6  12        114.62        124.16        10.54 o                         
   1   6  12         27.98         35.33         7.45 o                         
  -9   7  12         15.89         23.71        10.53 o                         
  -8   7  12         10.05         10.53         7.64 o                         
  -7   7  12          1.58         -2.97         6.55 o                         
  -6   7  12        122.21        125.84        12.29 o                         
  -5   7  12          1.03         -3.03         6.51 o                         
  -4   7  12          2.17          8.29        10.73 o                         
  -3   7  12         19.73         20.61        13.66 o                         
  -2   7  12        658.75        657.05        28.19 o                         
  -1   7  12         62.24         67.24         9.24 o                         
   0   7  12        347.69        377.81        17.49 o                         
   1   7  12         13.87         10.04         6.61 o                         
  -8   8  12         50.01         44.30         8.99 o                         
  -7   8  12         10.56         13.24        11.20 o                         
  -6   8  12          5.97          9.67         6.98 o                         
  -5   8  12          1.33          7.44        11.99 o                         
  -4   8  12         63.47         57.83        10.96 o                         
  -3   8  12          3.99         -0.94         6.63 o                         
  -2   8  12        145.42        144.19        15.09 o                         
  -1   8  12        564.85        605.88        27.15 o                         
   0   8  12        204.19        239.68        19.84 o                         
   1   8  12         19.76         15.77         8.15 o                         
  -8   9  12         77.32        102.10        15.46 o                         
  -7   9  12        118.38        122.07        12.37 o                         
  -6   9  12          0.41          0.48         7.37 o                         
  -5   9  12         43.26         44.51         9.26 o                         
  -4   9  12         79.50         75.12        10.51 o                         
  -3   9  12         31.40         26.20        11.58 o                         
  -2   9  12        156.31        139.62        14.39 o                         
  -1   9  12          0.76         -3.83         6.51 o                         
   0   9  12        249.16        280.48        18.20 o                         
  -8  10  12        203.88        164.79        18.79 o                         
  -7  10  12        106.29         96.41        11.44 o                         
  -6  10  12         17.17          8.48         7.60 o                         
  -5  10  12         54.76         52.82         9.62 o                         
  -4  10  12        382.49        373.60        20.75 o                         
  -3  10  12          7.14         -1.00         6.82 o                         
  -2  10  12         27.12         24.29         8.51 o                         
  -1  10  12          0.19          1.11         7.07 o                         
   0  10  12         53.60         75.37        11.08 o                         
  -7  11  12          3.41          6.68         7.45 o                         
  -6  11  12          6.61          6.08         7.43 o                         
  -5  11  12          3.25          5.13        10.82 o                         
  -4  11  12         86.78         79.43        12.01 o                         
  -3  11  12          0.47         -0.11         7.45 o                         
  -2  11  12          0.35         -3.37         7.03 o                         
  -1  11  12         13.95         11.73         7.77 o                         
  -6  12  12         45.94         64.78        12.98 o                         
  -5  12  12         99.27         90.69        13.56 o                         
  -4  12  12         99.23         91.53        11.63 o                         
  -3  12  12          2.61          7.91         7.92 o                         
  -2  12  12          1.39         -1.37         7.07 o                         
  -5  13  12         83.96        117.45        12.82 o                         
  -4  13  12        100.39        120.43        13.09 o                         
  -3  13  12          1.84          0.41         7.57 o                         
  -9   1  13         18.97         10.61         6.35 o                         
  -8   1  13          1.93          2.83         5.67 o                         
  -7   1  13          0.02         -3.30         5.46 o                         
  -6   1  13         24.16         10.37         6.17 o                         
  -5   1  13         23.32         23.17         6.79 o                         
  -4   1  13          2.93          3.19         5.60 o                         
  -3   1  13         54.21         40.80         7.34 o                         
  -2   1  13         22.76         21.24         6.67 o                         
  -1   1  13         10.15         -2.77         6.78 o                         
   0   1  13        130.85        151.49        14.85 o                         
  -9   2  13         12.44         16.23         6.42 o                         
  -8   2  13          2.09         -4.19         5.65 o                         
  -7   2  13         14.54         -2.18         6.62 o                         
  -6   2  13          2.46         -2.66         5.65 o                         
  -5   2  13         16.43         11.42         6.11 o                         
  -4   2  13         15.72         19.37         7.60 o                         
  -3   2  13          3.06          6.51         5.67 o                         
  -2   2  13         26.31         28.74         6.83 o                         
  -1   2  13         44.16         58.18         8.46 o                         
   0   2  13          9.65         18.21         6.79 o                         
  -8   3  13         14.19         16.15         7.40 o                         
  -7   3  13         47.89         41.96         7.45 o                         
  -6   3  13         23.59         10.82         6.19 o                         
  -5   3  13          9.03          2.66         5.54 o                         
  -4   3  13         18.55         16.84         6.56 o                         
  -3   3  13         28.82         43.66         7.54 o                         
  -2   3  13          0.69          1.15         5.82 o                         
  -1   3  13         28.08         41.58         8.07 o                         
   0   3  13          2.47          2.67         6.05 o                         
  -8   4  13          3.98          7.93         7.16 o                         
  -7   4  13        118.16        109.72        18.42 o                         
  -6   4  13        135.09        132.20        10.78 o                         
  -5   4  13         24.45          9.33         9.59 o                         
  -4   4  13         14.88         14.16         6.18 o                         
  -3   4  13          0.53         10.79         5.99 o                         
  -2   4  13         77.93         83.51         9.29 o                         
  -1   4  13        140.73        170.61        13.87 o                         
   0   4  13         72.27         85.26         9.64 o                         
  -8   5  13          1.34          9.18         7.48 o                         
  -7   5  13         22.66         12.31         7.68 o                         
  -6   5  13        112.75        142.65        13.34 o                         
  -5   5  13         17.18         17.97         7.84 o                         
  -4   5  13         37.46         45.57         8.53 o                         
  -3   5  13         20.17         14.82         6.42 o                         
  -2   5  13          2.69          4.47         8.65 o                         
  -1   5  13         44.11         38.80         8.65 o                         
   0   5  13          9.47          1.73         6.15 o                         
  -8   6  13          0.90         -6.85         6.85 o                         
  -7   6  13         70.17         69.67        10.60 o                         
  -6   6  13         12.59          8.00         7.30 o                         
  -5   6  13          0.10         -2.89         6.51 o                         
  -4   6  13          9.88         10.12         9.26 o                         
  -3   6  13          0.01         -4.71         6.78 o                         
  -2   6  13         35.67         38.45         9.01 o                         
  -1   6  13          0.44         -3.93         5.65 o                         
  -7   7  13         17.18         20.90         8.23 o                         
  -6   7  13          1.40         -3.18         8.77 o                         
  -5   7  13          0.94         -6.07         6.07 o                         
  -4   7  13          8.47          0.55         7.16 o                         
  -3   7  13          7.18         -2.16         7.13 o                         
  -2   7  13         15.03         21.57         8.34 o                         
  -1   7  13          0.01         11.42         8.25 o                         
  -7   8  13          0.72         -6.95         7.36 o                         
  -6   8  13          0.86          7.94         7.98 o                         
  -5   8  13          0.74          2.14         7.45 o                         
  -4   8  13         18.13         19.47         9.36 o                         
  -3   8  13          0.16         -3.61         6.73 o                         
  -2   8  13          2.21          3.83         7.50 o                         
  -6   9  13          6.71         16.47         8.33 o                         
  -5   9  13          0.20          1.23         7.03 o                         
  -4   9  13         15.74         18.98         8.56 o                         
  -3   9  13          2.89          9.55         7.67 o                         
  -2   9  13          1.32          0.44         7.13 o                         
  -5  10  13         56.56         69.04        11.10 o                         
  -4  10  13        101.39        101.37        12.61 o                         
  -3  10  13        130.63        132.39        13.62 o                         
  -7   0  14         32.00         29.35        10.58 o                         
  -6   0  14          0.05          2.83        16.20 o                         
  -5   0  14        101.07        118.11        22.27 o                         
  -4   0  14          7.07         17.41         9.74 o                         
  -3   0  14         82.53         78.51        13.36 o                         
  -2   0  14          0.08         -0.86        15.39 o                         
  -7   1  14         17.22         23.03         7.07 o                         
  -6   1  14         14.23          6.90         6.30 o                         
  -5   1  14          1.74         -0.01         6.20 o                         
  -4   1  14          0.16          0.24         6.78 o                         
  -3   1  14         11.92         15.11         6.67 o                         
  -2   1  14          0.33          3.84         6.27 o                         
  -7   2  14         46.44         69.60         9.04 o                         
  -6   2  14          7.41          4.60         6.35 o                         
  -5   2  14          7.38          9.14         6.64 o                         
  -4   2  14          0.15          1.41         5.84 o                         
  -3   2  14          1.05          2.76         6.23 o                         
  -2   2  14         37.56         47.43         8.38 o                         
  -7   3  14          0.32         -4.25         7.29 o                         
  -6   3  14         74.81         57.88        10.27 o                         
  -5   3  14         42.29         43.05        10.52 o                         
  -4   3  14         80.80         97.56        10.11 o                         
  -3   3  14          5.11          0.79         6.15 o                         
  -6   4  14         58.74         58.88        10.57 o                         
  -5   4  14          3.13          4.34         7.57 o                         
  -4   4  14          1.15          4.35         7.45 o                         
  -3   4  14          1.48         -1.65         5.82 o                         
  -6   5  14          8.94         11.08         8.04 o                         
  -5   5  14          0.86         -0.96         7.16 o                         
  -4   5  14          6.19         -0.11         7.50 o                         
  -3   5  14        146.97        175.35        19.76 o                         
  -5   6  14          0.06         -7.29         7.29 o                         
  -4   6  14         11.49         24.51         8.99 o                         
                                                                                
